# Supplementary material for: Single Step Synthesis of Non-symmetric Azoarenes Using Buchwald–Hartwig Amination
Source: ACS Omega. 2024 Nov 15;9(47):47105–13. doi: 10.1021/acsomega.4c07485 (PMC11603238; doi:10.1021/acsomega.4c07485)
Supplement: Supplementary file 2 — ao4c07485_si_002.cif [file ao4c07485_si_002.cif]

 
data_jva230412F1

_publ_requested_journal   'Nature Chemistry'
loop_
_publ_author_name
_publ_author_address

'Koc\'urik, Martin'
;Institute of Organic Chemistry and Technology
Faculty of Chemical Technology
University of Pardubice
Studentsk\'a 573 
Pardubice 532 10
Czech Republic
;

'Konop\'a\<cov\'a, Pavl\'ina'
;Institute of Organic Chemistry and Technology
Faculty of Chemical Technology
University of Pardubice
Studentsk\'a 573 
Pardubice 532 10
Czech Republic
;

'Ru\<zi\<cka, Ale\<s'
;Department of General and Inorganic Chemistry
Faculty of Chemical Technology
University of Pardubice
Studentsk\'a 573 
Pardubice 532 10
Czech Republic
;

'Bart\'a\<cek, Jan'
;Institute of Organic Chemistry and Technology
Faculty of Chemical Technology
University of Pardubice
Studentsk\'a 573 
Pardubice 532 10
Czech Republic
;

'Hanusek, Ji\<r\'i'
;Institute of Organic Chemistry and Technology
Faculty of Chemical Technology
University of Pardubice
Studentsk\'a 573 
Pardubice 532 10
Czech Republic
;

'V\'a\<na, Ji\<r\'i'
;Institute of Organic Chemistry and Technology
Faculty of Chemical Technology
University of Pardubice
Studentsk\'a 573 
Pardubice 532 10
Czech Republic
;
 
_audit_creation_method            'APEX3 v2016.5-0'
_shelx_SHELXL_version_number      '2019/1'
_chemical_name_systematic         ?
_chemical_name_common             ?
_chemical_melting_point           ?
_chemical_formula_moiety          'C18 H10 F6 N2'
_chemical_formula_sum
 'C18 H10 F6 N2' 
_chemical_formula_weight          368.28

loop_
 _atom_type_symbol
 _atom_type_description
 _atom_type_scat_dispersion_real
 _atom_type_scat_dispersion_imag
 _atom_type_scat_source
 'C'  'C'   0.0033   0.0016
 'International Tables Vol C Tables 4.2.6.8 and 6.1.1.4'
 'H'  'H'   0.0000   0.0000
 'International Tables Vol C Tables 4.2.6.8 and 6.1.1.4'
 'F'  'F'   0.0171   0.0103
 'International Tables Vol C Tables 4.2.6.8 and 6.1.1.4'
 'N'  'N'   0.0061   0.0033
 'International Tables Vol C Tables 4.2.6.8 and 6.1.1.4'
 
_space_group_crystal_system       monoclinic
_space_group_IT_number            14
_space_group_name_H-M_alt         'P 21/c'
_space_group_name_Hall            '-P 2ybc'
 
_shelx_space_group_comment
;
The symmetry employed for this shelxl refinement is uniquely defined
by the following loop, which should always be used as a source of
symmetry information in preference to the above space-group names.
They are only intended as comments.
;
 
loop_
 _space_group_symop_operation_xyz
 'x, y, z'
 '-x, y+1/2, -z+1/2'
 '-x, -y, -z'
 'x, -y-1/2, z-1/2'
 
_cell_length_a                    13.1240(3)
_cell_length_b                    7.3548(2)
_cell_length_c                    15.7871(4)
_cell_angle_alpha                 90
_cell_angle_beta                  91.1320(10)
_cell_angle_gamma                 90
_cell_volume                      1523.54(7)
_cell_formula_units_Z             4
_cell_measurement_temperature     150(2)
_cell_measurement_reflns_used     27705
_cell_measurement_theta_min       1
_cell_measurement_theta_max       26
 
_exptl_crystal_description        'block' 
_exptl_crystal_colour             'orange'
_exptl_crystal_density_meas       ?
_exptl_crystal_density_method     ?
_exptl_crystal_density_diffrn     1.606          
_exptl_crystal_F_000              744
_exptl_transmission_factor_min    ?
_exptl_transmission_factor_max    ?
_exptl_crystal_size_max           0.592
_exptl_crystal_size_mid           0.333
_exptl_crystal_size_min           0.178
_exptl_absorpt_coefficient_mu     0.147
_shelx_estimated_absorpt_T_min    0.918
_shelx_estimated_absorpt_T_max    0.974
_exptl_absorpt_correction_type    multi-scan
_exptl_absorpt_correction_T_min   0.7239
_exptl_absorpt_correction_T_max   0.7454
_exptl_absorpt_process_details    
;
SADABS-2016/2 - Bruker AXS area detector
scaling and absorption correction
Reference: Krause, L., Herbst-Irmer, R., Sheldrick G.M. & Stalke D.,
 J. Appl. Cryst. 48 (2015) 3-10.
;
_exptl_absorpt_special_details    
;
The ratio of minimum to maximum
apparent transmission was 0.971
;
_diffrn_ambient_temperature       150(2)
_diffrn_radiation_wavelength      0.71073
_diffrn_radiation_type            MoK\a
_diffrn_source                    'sealed X-ray tube'
_diffrn_measurement_device_type   'Bruker D8 - Venture'
_diffrn_measurement_method        '\f and \w scans to fill the Ewald sphere'
_diffrn_detector_area_resol_mean  10.4167
_diffrn_reflns_number             25070
_diffrn_reflns_av_unetI/netI      0.0177
_diffrn_reflns_av_R_equivalents   0.0343
_diffrn_reflns_limit_h_min        -16
_diffrn_reflns_limit_h_max        16
_diffrn_reflns_limit_k_min        -9
_diffrn_reflns_limit_k_max        9
_diffrn_reflns_limit_l_min        -19
_diffrn_reflns_limit_l_max        19
_diffrn_reflns_theta_min          2.581
_diffrn_reflns_theta_max          25.995
_diffrn_reflns_theta_full         25.242
_diffrn_measured_fraction_theta_max   0.968
_diffrn_measured_fraction_theta_full  0.969
_diffrn_reflns_Laue_measured_fraction_max    0.968
_diffrn_reflns_Laue_measured_fraction_full   0.969
_diffrn_reflns_point_group_measured_fraction_max   0.968
_diffrn_reflns_point_group_measured_fraction_full  0.969
_reflns_number_total              2898
_reflns_number_gt                 2718
_reflns_threshold_expression      'I > 2\s(I)'
_reflns_Friedel_coverage          0.000
_reflns_Friedel_fraction_max      .
_reflns_Friedel_fraction_full     .
 
_reflns_special_details
;
 Reflections were merged by SHELXL according to the crystal
 class for the calculation of statistics and refinement.
 
 _reflns_Friedel_fraction is defined as the number of unique
 Friedel pairs measured divided by the number that would be
 possible theoretically, ignoring centric projections and
 systematic absences.
;
 
_computing_data_collection        'Bruker Instrument Service vV6.2.3'
_computing_cell_refinement        'APEX3 v2016.5-0 (Bruker AXS)'
_computing_data_reduction         'SAINT V8.37A (Bruker AXS Inc., 2015)'
_computing_structure_solution     'XT, VERSION 2014/5'
_computing_structure_refinement 'SHELXL-2019/1 (Sheldrick, 2019)'
_computing_molecular_graphics     'Platon (Spek, 2009)'
_computing_publication_material   'Platon (Spek, 2009)'
_refine_special_details           ?
_refine_ls_structure_factor_coef  Fsqd
_refine_ls_matrix_type            full
_refine_ls_weighting_scheme       calc
_refine_ls_weighting_details
'w=1/[\s^2^(Fo^2^)+(0.0512P)^2^+0.7621P] where P=(Fo^2^+2Fc^2^)/3'
_atom_sites_solution_primary      ?
_atom_sites_solution_secondary    ?
_atom_sites_solution_hydrogens    geom
_refine_ls_hydrogen_treatment     constr
_refine_ls_extinction_method      'SHELXL-2019/1 (Sheldrick 2019)'
_refine_ls_extinction_coef        0.0087(13)
_refine_ls_extinction_expression
 'Fc^*^=kFc[1+0.001xFc^2^\l^3^/sin(2\q)]^-1/4^'
_refine_ls_number_reflns          2898
_refine_ls_number_parameters      236
_refine_ls_number_restraints      210
_refine_ls_R_factor_all           0.0397
_refine_ls_R_factor_gt            0.0376
_refine_ls_wR_factor_ref          0.1034
_refine_ls_wR_factor_gt           0.1019
_refine_ls_goodness_of_fit_ref    1.029
_refine_ls_restrained_S_all       1.020
_refine_ls_shift/su_max           0.000
_refine_ls_shift/su_mean          0.000
 
loop_
 _atom_site_label
 _atom_site_type_symbol
 _atom_site_fract_x
 _atom_site_fract_y
 _atom_site_fract_z
 _atom_site_U_iso_or_equiv
 _atom_site_adp_type
 _atom_site_occupancy
 _atom_site_site_symmetry_order  
 _atom_site_calc_flag
 _atom_site_refinement_flags_posn
 _atom_site_refinement_flags_adp
 _atom_site_refinement_flags_occupancy
 _atom_site_disorder_assembly
 _atom_site_disorder_group
F1 F 0.76937(7) 0.27302(16) 0.54908(6) 0.0477(3) Uani 1 1 d . . . . .
F2 F 0.88723(7) 0.47343(14) 0.54334(6) 0.0448(3) Uani 1 1 d . . . . .
F3 F 0.91328(8) 0.20709(15) 0.49418(6) 0.0482(3) Uani 1 1 d . . . . .
F4 F 1.00669(7) 0.60709(17) 0.24595(6) 0.0503(3) Uani 1 1 d . . . . .
F5 F 0.93704(9) 0.43397(16) 0.15545(7) 0.0610(4) Uani 1 1 d . . . . .
F6 F 0.88660(7) 0.70637(17) 0.16684(7) 0.0590(3) Uani 1 1 d . . . . .
N1 N 0.56133(8) 0.43259(15) 0.29682(7) 0.0231(2) Uani 1 1 d . . . . .
N2 N 0.53702(8) 0.43483(15) 0.21960(7) 0.0228(2) Uani 1 1 d . . . . .
C1 C 0.66882(9) 0.44105(17) 0.31244(8) 0.0217(3) Uani 1 1 d . . . . .
C2 C 0.70121(10) 0.39188(18) 0.39368(8) 0.0237(3) Uani 1 1 d . . . . .
H2 H 0.653102 0.356099 0.434655 0.028 Uiso 1 1 calc R U . . .
C3 C 0.80424(10) 0.39557(18) 0.41424(8) 0.0238(3) Uani 1 1 d . . . . .
C4 C 0.87511(10) 0.45200(18) 0.35567(8) 0.0235(3) Uani 1 1 d . . . . .
H4 H 0.945606 0.455584 0.370423 0.028 Uiso 1 1 calc R U . . .
C5 C 0.84141(9) 0.50321(17) 0.27508(8) 0.0222(3) Uani 1 1 d . . . . .
C6 C 0.73873(9) 0.49661(17) 0.25248(8) 0.0215(3) Uani 1 1 d . . . . .
H6 H 0.716477 0.529507 0.196938 0.026 Uiso 1 1 calc R U . . .
C7 C 0.84283(11) 0.3370(2) 0.50012(9) 0.0304(3) Uani 1 1 d . . . . .
C8 C 0.91756(10) 0.56290(19) 0.21112(8) 0.0260(3) Uani 1 1 d . . . . .
C9 C 0.42995(9) 0.43696(17) 0.20332(8) 0.0209(3) Uani 1 1 d . . . . .
C10 C 0.36143(10) 0.50022(18) 0.26164(8) 0.0232(3) Uani 1 1 d . . . . .
H10 H 0.385164 0.539129 0.315919 0.028 Uiso 1 1 calc R U . . .
C11 C 0.25690(10) 0.50744(18) 0.24125(8) 0.0252(3) Uani 1 1 d . . . . .
H11 H 0.210157 0.550836 0.281751 0.030 Uiso 1 1 calc R U . . .
C12 C 0.22224(10) 0.45197(18) 0.16303(9) 0.0248(3) Uani 1 1 d . . . . .
H12 H 0.151359 0.457420 0.149854 0.030 Uiso 1 1 calc R U . . .
C13 C 0.29017(9) 0.38667(17) 0.10149(8) 0.0217(3) Uani 1 1 d . . . . .
C14 C 0.25464(10) 0.32740(19) 0.02065(9) 0.0257(3) Uani 1 1 d . . . . .
H14 H 0.184000 0.334073 0.006651 0.031 Uiso 1 1 calc R U . . .
C15 C 0.32096(11) 0.26089(19) -0.03718(9) 0.0283(3) Uani 1 1 d . . . . .
H15 H 0.296173 0.220611 -0.090924 0.034 Uiso 1 1 calc R U . . .
C16 C 0.42596(11) 0.2517(2) -0.01757(9) 0.0292(3) Uani 1 1 d . . . . .
H16 H 0.471444 0.204873 -0.058256 0.035 Uiso 1 1 calc R U . . .
C17 C 0.46330(10) 0.30944(19) 0.05945(8) 0.0259(3) Uani 1 1 d . . . . .
H17 H 0.534396 0.303270 0.071612 0.031 Uiso 1 1 calc R U . . .
C18 C 0.39643(9) 0.37833(17) 0.12107(8) 0.0211(3) Uani 1 1 d . . . . .
 
loop_
 _atom_site_aniso_label
 _atom_site_aniso_U_11
 _atom_site_aniso_U_22
 _atom_site_aniso_U_33
 _atom_site_aniso_U_23
 _atom_site_aniso_U_13
 _atom_site_aniso_U_12
F1 0.0378(5) 0.0785(7) 0.0269(5) 0.0159(5) -0.0025(4) -0.0089(5)
F2 0.0484(6) 0.0544(6) 0.0308(5) -0.0043(4) -0.0182(4) -0.0057(4)
F3 0.0533(6) 0.0574(6) 0.0336(5) 0.0084(4) -0.0061(4) 0.0237(5)
F4 0.0238(4) 0.0909(8) 0.0362(5) 0.0042(5) -0.0013(3) -0.0201(5)
F5 0.0724(8) 0.0640(7) 0.0479(6) -0.0260(5) 0.0346(5) -0.0223(6)
F6 0.0350(5) 0.0732(8) 0.0695(7) 0.0437(6) 0.0192(5) 0.0135(5)
N1 0.0186(5) 0.0267(6) 0.0241(5) 0.0006(4) -0.0013(4) -0.0011(4)
N2 0.0190(5) 0.0256(6) 0.0238(5) 0.0005(4) -0.0019(4) -0.0010(4)
C1 0.0187(6) 0.0219(6) 0.0243(6) -0.0026(5) -0.0012(5) -0.0004(5)
C2 0.0223(6) 0.0270(7) 0.0217(6) -0.0012(5) 0.0007(5) -0.0013(5)
C3 0.0242(6) 0.0258(6) 0.0213(6) -0.0030(5) -0.0034(5) 0.0010(5)
C4 0.0185(6) 0.0272(7) 0.0246(6) -0.0043(5) -0.0030(5) 0.0009(5)
C5 0.0204(6) 0.0223(6) 0.0240(6) -0.0030(5) 0.0005(5) -0.0005(5)
C6 0.0212(6) 0.0231(6) 0.0200(6) -0.0007(5) -0.0024(5) 0.0001(5)
C7 0.0266(7) 0.0403(8) 0.0240(7) 0.0010(6) -0.0035(5) 0.0000(6)
C8 0.0195(6) 0.0336(7) 0.0248(6) -0.0017(5) -0.0015(5) -0.0011(5)
C9 0.0182(6) 0.0202(6) 0.0241(6) 0.0035(5) 0.0001(5) -0.0009(5)
C10 0.0241(6) 0.0230(6) 0.0224(6) 0.0007(5) -0.0005(5) -0.0009(5)
C11 0.0216(6) 0.0261(7) 0.0279(7) 0.0004(5) 0.0045(5) 0.0028(5)
C12 0.0174(6) 0.0265(7) 0.0306(7) 0.0024(5) -0.0007(5) 0.0008(5)
C13 0.0200(6) 0.0204(6) 0.0247(6) 0.0036(5) -0.0008(5) -0.0008(5)
C14 0.0210(6) 0.0276(7) 0.0284(7) 0.0022(5) -0.0049(5) -0.0007(5)
C15 0.0309(7) 0.0311(7) 0.0229(6) -0.0002(5) -0.0040(5) -0.0011(6)
C16 0.0275(7) 0.0361(8) 0.0241(6) -0.0009(6) 0.0037(5) 0.0022(6)
C17 0.0194(6) 0.0320(7) 0.0262(6) 0.0017(5) 0.0009(5) 0.0011(5)
C18 0.0199(6) 0.0204(6) 0.0229(6) 0.0042(5) 0.0001(5) -0.0013(5)
 
_geom_special_details
;
 All esds (except the esd in the dihedral angle between two l.s. planes)
 are estimated using the full covariance matrix.  The cell esds are taken
 into account individually in the estimation of esds in distances, angles
 and torsion angles; correlations between esds in cell parameters are only
 used when they are defined by crystal symmetry.  An approximate (isotropic)
 treatment of cell esds is used for estimating esds involving l.s. planes.
;
 
loop_
 _geom_bond_atom_site_label_1
 _geom_bond_atom_site_label_2
 _geom_bond_distance
 _geom_bond_site_symmetry_2
 _geom_bond_publ_flag
F1 C7 1.3332(17) . ?
F2 C7 1.3403(17) . ?
F3 C7 1.3340(18) . ?
F4 C8 1.3232(16) . ?
F5 C8 1.3213(17) . ?
F6 C8 1.3251(17) . ?
N1 N2 1.2542(16) . ?
N1 C1 1.4287(16) . ?
N2 C9 1.4236(15) . ?
C1 C2 1.3909(18) . ?
C1 C6 1.3926(18) . ?
C2 C3 1.3847(18) . ?
C3 C4 1.3878(19) . ?
C3 C7 1.5011(18) . ?
C4 C5 1.3907(18) . ?
C5 C6 1.3881(17) . ?
C5 C8 1.5002(18) . ?
C9 C10 1.3804(18) . ?
C9 C18 1.4293(18) . ?
C10 C11 1.4040(18) . ?
C11 C12 1.3697(19) . ?
C12 C13 1.4156(18) . ?
C13 C14 1.4187(18) . ?
C13 C18 1.4237(17) . ?
C14 C15 1.364(2) . ?
C15 C16 1.4081(19) . ?
C16 C17 1.3695(19) . ?
C17 C18 1.4168(18) . ?
 
loop_
 _geom_angle_atom_site_label_1
 _geom_angle_atom_site_label_2
 _geom_angle_atom_site_label_3
 _geom_angle
 _geom_angle_site_symmetry_1
 _geom_angle_site_symmetry_3
 _geom_angle_publ_flag
N2 N1 C1 113.49(10) . . ?
N1 N2 C9 114.00(10) . . ?
C2 C1 C6 120.64(11) . . ?
C2 C1 N1 115.51(11) . . ?
C6 C1 N1 123.85(11) . . ?
C3 C2 C1 119.36(12) . . ?
C2 C3 C4 120.92(12) . . ?
C2 C3 C7 121.11(12) . . ?
C4 C3 C7 117.97(12) . . ?
C3 C4 C5 119.04(12) . . ?
C6 C5 C4 121.01(12) . . ?
C6 C5 C8 119.57(11) . . ?
C4 C5 C8 119.41(11) . . ?
C5 C6 C1 119.00(11) . . ?
F1 C7 F3 107.35(13) . . ?
F1 C7 F2 106.33(12) . . ?
F3 C7 F2 106.08(11) . . ?
F1 C7 C3 112.95(11) . . ?
F3 C7 C3 111.35(11) . . ?
F2 C7 C3 112.35(12) . . ?
F5 C8 F4 105.75(12) . . ?
F5 C8 F6 106.38(12) . . ?
F4 C8 F6 106.43(12) . . ?
F5 C8 C5 112.20(12) . . ?
F4 C8 C5 112.79(11) . . ?
F6 C8 C5 112.75(11) . . ?
C10 C9 N2 122.48(11) . . ?
C10 C9 C18 120.98(11) . . ?
N2 C9 C18 116.47(11) . . ?
C9 C10 C11 120.41(12) . . ?
C12 C11 C10 120.07(12) . . ?
C11 C12 C13 121.16(12) . . ?
C12 C13 C14 121.42(12) . . ?
C12 C13 C18 119.54(12) . . ?
C14 C13 C18 119.03(12) . . ?
C15 C14 C13 120.62(12) . . ?
C14 C15 C16 120.31(12) . . ?
C17 C16 C15 120.78(12) . . ?
C16 C17 C18 120.33(12) . . ?
C17 C18 C13 118.92(12) . . ?
C17 C18 C9 123.23(11) . . ?
C13 C18 C9 117.83(11) . . ?
 
_refine_diff_density_max    0.266
_refine_diff_density_min   -0.286
_refine_diff_density_rms    0.043

_shelx_res_file
;
TITL mo_jva230412F1_0m_a.res in P2(1)/c
    mo_jva230412F1_0m_a.res
    created by SHELXL-2019/1 at 15:13:28 on 18-Apr-2024
REM Old TITL mo_jva230412F1_0m in P2(1)/c
REM SHELXT solution in P2(1)/c: R1 0.181, Rweak 0.006, Alpha 0.022
REM <I/s>   0.852 for  257 systematic absences,  Orientation as input
REM Formula found by SHELXT:  C18 F6 N2
CELL  0.71073  13.1240   7.3548  15.7871   90.000   91.132   90.000
ZERR    4.000   0.0003   0.0002   0.0004    0.000    0.001    0.000
LATT  1
SYMM -X, 1/2+Y, 1/2-Z
SFAC C H F N
UNIT 72 40 24 8
ACTA
LIST 4
TEMP -123.150
SIZE 0.178 0.333 0.592
L.S. 10
BOND
FMAP 2
RIGU
PLAN 20
OMIT      5   2  18
OMIT      8   7   8
OMIT      9   6  10
OMIT 0 52
WGHT    0.051200    0.762100
EXTI    0.008706
FVAR       0.49347
F1    3    0.769370    0.273021    0.549083    11.00000    0.03775    0.07845 =
         0.02692    0.01591   -0.00248   -0.00894
F2    3    0.887227    0.473428    0.543339    11.00000    0.04842    0.05440 =
         0.03079   -0.00427   -0.01825   -0.00568
F3    3    0.913279    0.207088    0.494182    11.00000    0.05328    0.05743 =
         0.03362    0.00836   -0.00608    0.02370
F4    3    1.006693    0.607088    0.245945    11.00000    0.02384    0.09090 =
         0.03617    0.00422   -0.00135   -0.02008
F5    3    0.937041    0.433972    0.155451    11.00000    0.07242    0.06397 =
         0.04789   -0.02602    0.03457   -0.02226
F6    3    0.886605    0.706374    0.166841    11.00000    0.03505    0.07316 =
         0.06954    0.04367    0.01922    0.01347
N1    4    0.561327    0.432591    0.296821    11.00000    0.01861    0.02668 =
         0.02407    0.00058   -0.00133   -0.00113
N2    4    0.537022    0.434832    0.219596    11.00000    0.01897    0.02558 =
         0.02377    0.00048   -0.00186   -0.00105
C1    1    0.668819    0.441051    0.312445    11.00000    0.01870    0.02191 =
         0.02434   -0.00256   -0.00125   -0.00038
C2    1    0.701207    0.391878    0.393676    11.00000    0.02233    0.02703 =
         0.02167   -0.00122    0.00075   -0.00130
AFIX  43
H2    2    0.653102    0.356099    0.434655    11.00000   -1.20000
AFIX   0
C3    1    0.804242    0.395573    0.414244    11.00000    0.02422    0.02578 =
         0.02133   -0.00297   -0.00338    0.00102
C4    1    0.875105    0.451997    0.355674    11.00000    0.01855    0.02722 =
         0.02461   -0.00428   -0.00298    0.00087
AFIX  43
H4    2    0.945606    0.455584    0.370423    11.00000   -1.20000
AFIX   0
C5    1    0.841415    0.503210    0.275079    11.00000    0.02036    0.02233 =
         0.02400   -0.00297    0.00050   -0.00047
C6    1    0.738729    0.496614    0.252478    11.00000    0.02118    0.02315 =
         0.01999   -0.00072   -0.00245    0.00011
AFIX  43
H6    2    0.716477    0.529507    0.196938    11.00000   -1.20000
AFIX   0
C7    1    0.842829    0.336974    0.500123    11.00000    0.02657    0.04034 =
         0.02401    0.00097   -0.00346    0.00001
C8    1    0.917557    0.562896    0.211120    11.00000    0.01947    0.03360 =
         0.02480   -0.00174   -0.00153   -0.00110
C9    1    0.429952    0.436959    0.203323    11.00000    0.01824    0.02016 =
         0.02415    0.00347    0.00010   -0.00087
C10   1    0.361435    0.500225    0.261644    11.00000    0.02413    0.02297 =
         0.02241    0.00073   -0.00053   -0.00089
AFIX  43
H10   2    0.385164    0.539129    0.315919    11.00000   -1.20000
AFIX   0
C11   1    0.256900    0.507437    0.241252    11.00000    0.02163    0.02614 =
         0.02792    0.00041    0.00454    0.00282
AFIX  43
H11   2    0.210157    0.550836    0.281751    11.00000   -1.20000
AFIX   0
C12   1    0.222236    0.451971    0.163033    11.00000    0.01736    0.02652 =
         0.03062    0.00236   -0.00065    0.00084
AFIX  43
H12   2    0.151359    0.457420    0.149854    11.00000   -1.20000
AFIX   0
C13   1    0.290173    0.386665    0.101486    11.00000    0.01998    0.02044 =
         0.02475    0.00358   -0.00081   -0.00084
C14   1    0.254635    0.327396    0.020649    11.00000    0.02102    0.02762 =
         0.02838    0.00219   -0.00493   -0.00068
AFIX  43
H14   2    0.184000    0.334073    0.006651    11.00000   -1.20000
AFIX   0
C15   1    0.320957    0.260892   -0.037182    11.00000    0.03089    0.03110 =
         0.02288   -0.00022   -0.00400   -0.00114
AFIX  43
H15   2    0.296173    0.220611   -0.090924    11.00000   -1.20000
AFIX   0
C16   1    0.425962    0.251692   -0.017574    11.00000    0.02752    0.03611 =
         0.02413   -0.00094    0.00373    0.00219
AFIX  43
H16   2    0.471444    0.204873   -0.058256    11.00000   -1.20000
AFIX   0
C17   1    0.463299    0.309436    0.059446    11.00000    0.01937    0.03203 =
         0.02622    0.00174    0.00086    0.00113
AFIX  43
H17   2    0.534396    0.303270    0.071612    11.00000   -1.20000
AFIX   0
C18   1    0.396427    0.378326    0.121074    11.00000    0.01994    0.02040 =
         0.02286    0.00419    0.00011   -0.00130
HKLF 4


REM  mo_jva230412F1_0m_a.res in P2(1)/c
REM wR2 = 0.1034, GooF = S = 1.029, Restrained GooF = 1.020 for all data
REM R1 = 0.0376 for 2718 Fo > 4sig(Fo) and 0.0397 for all 2898 data
REM 236 parameters refined using 210 restraints

END

WGHT      0.0512      0.7617

REM Highest difference peak  0.266,  deepest hole -0.286,  1-sigma level  0.043
Q1    1   0.8219  0.3724  0.4532  11.00000  0.05    0.27
Q2    1   0.8775  0.5255  0.2464  11.00000  0.05    0.25
Q3    1   0.8769  0.5902  0.1384  11.00000  0.05    0.25
Q4    1   0.4188  0.4256  0.1573  11.00000  0.05    0.23
Q5    1   0.2778  0.3661  0.0613  11.00000  0.05    0.22
Q6    1   0.4013  0.4965  0.2215  11.00000  0.05    0.22
Q7    1   0.6218  0.4317  0.3027  11.00000  0.05    0.22
Q8    1   0.8615  0.4510  0.3019  11.00000  0.05    0.21
Q9    1   0.8583  0.5147  0.3135  11.00000  0.05    0.21
Q10   1   0.3436  0.3503  0.1173  11.00000  0.05    0.21
Q11   1   0.8027  0.4810  0.2591  11.00000  0.05    0.20
Q12   1   0.9625  0.6812  0.2581  11.00000  0.05    0.19
Q13   1   0.9977  0.5020  0.2568  11.00000  0.05    0.19
Q14   1   0.7587  0.3787  0.4044  11.00000  0.05    0.19
Q15   1   0.6866  0.3891  0.3419  11.00000  0.05    0.19
Q16   1   0.3474  0.4041  0.1039  11.00000  0.05    0.19
Q17   1   0.2954  0.3440 -0.0131  11.00000  0.05    0.18
Q18   1   0.4387  0.2496  0.0255  11.00000  0.05    0.18
Q19   1   0.8393  0.3865  0.3822  11.00000  0.05    0.18
Q20   1   0.6812  0.4565  0.3569  11.00000  0.05    0.18
;
_shelx_res_checksum   76189

_shelx_hkl_file
;
  -3   0   0  284.47    8.00
   3   0   0  277.37   16.20
   3   0   0  285.47    7.80
   4   0   0   11.90    0.40
   4   0   0   12.20    0.40
  -4   0   0   13.80    0.70
   4   0   0   12.90    0.60
  -4   0   0   13.00    0.40
  -5   0   0  663.83   31.20
  -5   0   0  629.34   16.40
   5   0   0  628.74   32.90
   5   0   0  649.64   16.00
   6   0   0 1246.08   27.30
   6   0   0 1174.18   50.59
  -6   0   0 1233.98   28.10
  -6   0   0 1194.78   48.20
  -7   0   0  303.17   11.50
   7   0   0  317.17   10.90
  -7   0   0  312.17   25.50
   7   0   0  322.97   27.50
   8   0   0    7.70    0.50
  -8   0   0    7.00    0.80
   8   0   0    8.30    0.70
  -8   0   0    8.80    0.50
   8   0   0    7.50    0.50
  -8   0   0    8.20    0.40
  10   0   0    1.90    0.50
  10   0   0    1.80    0.40
  10   0   0    1.70    0.40
 -10   0   0    1.70    0.20
 -10   0   0    1.10    0.50
  11   0   0   75.89    2.10
 -11   0   0   73.89    2.70
  11   0   0   77.09    2.40
 -11   0   0   75.59    1.60
  11   0   0   77.79    2.10
 -12   0   0   22.50    0.60
  12   0   0   21.20    1.10
 -12   0   0   23.20    1.50
 -12   0   0   22.90    0.60
  12   0   0   20.00    1.30
  12   0   0   21.90    1.10
 -13   0   0   42.50    2.10
  13   0   0   46.50    1.90
  13   0   0   44.40    2.00
  13   0   0   46.30    1.70
  14   0   0    0.60    0.40
  14   0   0    0.80    0.40
  14   0   0    0.30    0.40
 -14   0   0    1.30    0.50
  15   0   0    2.70    0.60
  15   0   0    3.60    0.70
  15   0   0    2.30    1.00
  16   0   0    8.50    1.10
  16   0   0    6.50    0.90
  16   0   0    7.50    0.90
   0  -1   0    0.00    0.10
   0  -1   0    0.10    0.10
   0  -1   0    0.10    0.10
   0   1   0    0.10    0.10
   0   1   0    0.00    0.10
   0   1   0    0.00    0.10
  -1  -1   0    4.40    0.20
   1  -1   0    5.30    0.20
  -1  -1   0    4.50    0.20
   1  -1   0    4.40    0.30
  -1  -1   0    4.70    0.20
   1   1   0    4.60    0.20
  -1   1   0    4.60    0.30
   1   1   0    4.70    0.10
   1   1   0    4.30    0.20
   2  -1   0 1341.47   43.40
  -2  -1   0 1291.17   39.50
   2  -1   0 1358.56   42.70
  -2  -1   0 1271.37   25.40
   2   1   0 1354.16   40.70
  -3  -1   0   52.49    8.80
   3  -1   0   58.09   10.30
  -3   1   0   63.39    3.50
   3   1   0   61.09    3.00
   3   1   0   57.09   10.00
   4  -1   0   13.90    0.40
  -4  -1   0   12.00    0.40
  -4  -1   0   12.80    0.50
  -4  -1   0   12.50    0.30
   4  -1   0   12.90    0.70
   4  -1   0   12.90    0.50
  -4   1   0   12.60    0.50
   4   1   0   12.70    0.40
  -4   1   0   13.60    0.80
   4   1   0   12.20    0.50
   4   1   0   13.00    0.50
   5  -1   0    8.60    0.50
   5  -1   0    8.20    0.60
  -5  -1   0    8.10    0.40
   5  -1   0    8.00    0.40
  -5  -1   0    8.40    0.50
  -5  -1   0    8.00    0.30
   5   1   0    8.50    0.40
  -5   1   0    8.70    0.40
  -5   1   0    8.90    0.70
   5   1   0    7.70    0.30
   5   1   0    8.00    0.40
  -6  -1   0  398.56   12.10
  -6  -1   0  411.56   26.70
   6  -1   0  429.76   30.60
   6  -1   0  420.56   12.70
   6   1   0  383.36   27.50
   6   1   0  408.26   12.30
  -6   1   0  424.46   13.80
   7  -1   0   68.09    1.70
   7  -1   0   65.99    1.60
  -7  -1   0   69.39    1.60
  -7  -1   0   66.59    1.90
  -7  -1   0   66.99    1.30
   7   1   0   66.59    1.50
  -7   1   0   68.99    1.60
   7   1   0   66.49    1.70
  -7   1   0   68.19    2.20
  -8  -1   0   70.99    1.30
  -8  -1   0   71.69    1.70
   8  -1   0   71.29    1.90
   8  -1   0   70.69    1.70
  -8  -1   0   70.79    2.10
  -8  -1   0   71.59    1.30
   8  -1   0   74.09    2.20
   8   1   0   72.29    1.80
  -8   1   0   71.39    2.40
   8   1   0   73.59    2.00
   8   1   0   70.79    1.70
   9  -1   0    1.40    0.30
   9  -1   0    2.40    0.50
  -9  -1   0    2.60    0.40
   9  -1   0    1.90    0.40
  -9  -1   0    1.50    0.50
   9   1   0    1.90    0.30
  -9   1   0    1.80    0.60
  -9   1   0    2.60    0.40
   9   1   0    1.90    0.40
  -9   1   0    2.90    0.30
   9   1   0    1.80    0.40
  10  -1   0    8.70    0.90
  10  -1   0    7.70    0.60
 -10  -1   0    7.30    0.50
  10  -1   0    7.50    0.60
 -10  -1   0    7.10    0.80
  10   1   0    7.60    0.60
  10   1   0    8.10    0.70
 -10   1   0    7.90    1.10
  10   1   0    7.70    0.60
 -10   1   0    8.40    0.50
 -10   1   0    8.90    0.60
  11  -1   0   14.80    1.10
  11  -1   0   14.70    0.90
 -11  -1   0   13.30    0.70
 -11  -1   0   13.20    1.10
  11  -1   0   14.50    0.80
  11   1   0   14.50    0.80
  11   1   0   14.00    0.90
 -11   1   0   15.40    0.70
 -11   1   0   13.70    1.30
  11   1   0   14.30    0.90
 -11   1   0   14.00    0.60
  12  -1   0   11.30    0.80
  12  -1   0   10.20    1.00
 -12  -1   0   10.70    1.00
  12  -1   0   10.30    0.80
 -12   1   0   11.10    0.60
  12   1   0   11.00    0.80
  12   1   0   10.80    0.90
  12   1   0   10.20    0.70
 -12   1   0   10.40    0.50
 -13  -1   0    8.30    0.90
  13  -1   0    6.40    0.70
  13  -1   0    7.60    1.00
  13  -1   0    6.30    0.80
 -13   1   0    7.00    0.50
  13   1   0    7.10    0.80
  13   1   0    6.90    0.70
 -13   1   0    6.40    1.00
  13   1   0    7.70    0.80
 -13   1   0    7.00    0.50
  14  -1   0   30.70    1.40
  14  -1   0   29.90    1.50
  14   1   0   32.20    1.50
  14   1   0   30.40    1.40
  14   1   0   28.10    1.50
 -14   1   0   31.90    0.90
 -14   1   0   32.60    2.00
  15  -1   0    9.30    1.00
  15  -1   0   10.30    1.20
  15  -1   0    8.90    1.00
  15   1   0    9.60    1.00
 -15   1   0   11.70    0.50
  15   1   0   10.70    1.00
  15   1   0   10.60    0.90
 -15   1   0   10.10    0.40
   0  -2   0 1951.60   64.09
   0   2   0 1970.10   62.69
  -1  -2   0   37.10    0.80
   1  -2   0   34.70    1.10
   1   2   0   36.20    1.00
  -1   2   0   35.80    1.00
  -1   2   0   37.00    1.00
   2  -2   0    4.00    0.40
   2  -2   0    4.00    0.30
   2  -2   0    4.00    0.30
  -2  -2   0    4.40    0.30
  -2  -2   0    4.40    0.20
   2   2   0    4.30    0.20
  -2   2   0    4.00    0.30
  -2   2   0    5.40    0.50
  -2   2   0    3.80    0.30
   2   2   0    4.30    0.30
   3  -2   0    6.80    0.40
   3  -2   0    6.10    0.50
   3  -2   0    6.40    0.40
  -3  -2   0    6.50    0.30
  -3  -2   0    6.30    0.40
  -3   2   0    7.70    0.60
   3   2   0    6.80    0.40
   3   2   0    6.00    0.30
  -3   2   0    6.20    0.40
   3   2   0    5.80    0.30
   4  -2   0   39.80    1.20
  -4  -2   0   41.50    1.10
   4  -2   0   38.20    0.90
  -4  -2   0   41.30    1.00
  -4   2   0   39.20    1.10
   4   2   0   38.40    0.90
  -4   2   0   41.60    1.50
   4   2   0   39.60    1.00
   4   2   0   39.90    0.80
   4   2   0   40.10    1.20
  -5  -2   0    1.20    0.20
  -5  -2   0    0.50    0.20
   5  -2   0    0.90    0.30
   5  -2   0    0.80    0.30
   5  -2   0    0.50    0.20
  -5   2   0    1.20    0.30
   5   2   0    0.90    0.10
   5   2   0    0.50    0.20
   5   2   0    1.00    0.30
  -5   2   0    1.00    0.40
   5   2   0    0.40    0.20
   6  -2   0    2.30    0.50
   6  -2   0    2.30    0.30
   6  -2   0    2.50    0.40
  -6  -2   0    2.60    0.30
  -6  -2   0    3.10    0.30
  -6   2   0    2.20    0.30
   6   2   0    2.10    0.20
   6   2   0    3.50    0.40
   6   2   0    2.40    0.30
  -6   2   0    2.70    0.60
   7  -2   0   48.50    1.50
  -7  -2   0   47.00    1.40
   7  -2   0   52.69    1.80
  -7  -2   0   49.30    1.30
   7  -2   0   51.49    1.30
   7   2   0   47.20    1.20
   7   2   0   50.09    1.50
   7   2   0   49.40    1.30
  -7   2   0   49.40    1.30
   7   2   0   51.19    1.40
  -7   2   0   49.50    1.90
  -7   2   0   47.90    1.40
   8  -2   0   18.20    0.90
  -8  -2   0   19.00    0.70
  -8  -2   0   17.10    0.90
   8  -2   0   18.20    0.70
   8  -2   0   20.20    1.20
   8   2   0   19.70    0.70
  -8   2   0   17.60    0.80
   8   2   0   19.00    0.90
   8   2   0   18.00    0.80
   8   2   0   19.80    0.80
  -8   2   0   20.20    0.80
  -8   2   0   19.50    1.40
  -9  -2   0   14.40    0.90
   9  -2   0   17.00    0.90
  -9  -2   0   16.40    0.70
   9  -2   0   16.60    0.70
   9  -2   0   17.70    1.20
  -9   2   0   17.10    0.80
  -9   2   0   16.60    0.80
   9   2   0   16.10    0.90
   9   2   0   17.20    0.80
   9   2   0   18.30    0.90
   9   2   0   17.00    0.70
  -9   2   0   16.50    1.30
  10  -2   0   74.39    2.20
 -10  -2   0   72.59    2.20
  10  -2   0   79.29    2.00
 -10  -2   0   77.39    1.90
  10  -2   0   73.99    2.60
 -10   2   0   77.49    2.90
 -10   2   0   75.29    1.90
 -10   2   0   75.79    2.00
  10   2   0   75.39    2.20
  10   2   0   76.59    2.10
  10   2   0   73.99    1.90
  10   2   0   75.19    2.10
  11  -2   0   41.00    1.90
  11  -2   0   42.90    1.60
 -11  -2   0   43.40    1.30
  11  -2   0   43.90    1.40
 -11  -2   0   41.20    1.60
  11   2   0   41.80    1.60
  11   2   0   42.40    1.50
  11   2   0   41.90    1.60
 -11   2   0   39.90    2.10
  11   2   0   44.60    1.40
 -11   2   0   42.70    1.30
 -11   2   0   42.10    1.40
 -12  -2   0    4.10    0.50
  12  -2   0    3.90    0.70
 -12  -2   0    4.60    0.70
  12  -2   0    4.00    0.80
  12  -2   0    2.50    0.70
 -12   2   0    2.90    0.90
 -12   2   0    4.10    0.50
 -12   2   0    3.20    0.50
  12   2   0    2.90    0.60
  12   2   0    2.90    0.50
  12   2   0    3.70    0.70
  12   2   0    4.00    0.50
  13  -2   0   16.30    1.00
 -13  -2   0   19.50    1.20
 -13  -2   0   15.60    0.90
  13  -2   0   16.10    1.40
  13  -2   0   16.20    1.10
  13   2   0   15.40    0.90
 -13   2   0   15.30    0.80
 -13   2   0   15.40    0.80
  13   2   0   17.00    1.10
  13   2   0   18.20    1.10
  13   2   0   15.80    1.10
 -13   2   0   14.80    1.50
  14  -2   0   15.90    1.10
  14  -2   0   18.30    1.10
  14  -2   0   16.00    1.40
 -14   2   0   17.30    0.80
 -14   2   0   16.80    1.60
  14   2   0   18.80    1.20
  14   2   0   13.30    1.00
 -14   2   0   16.10    0.80
  14   2   0   16.60    1.10
  14   2   0   18.20    1.20
  15  -2   0    4.80    0.80
  15  -2   0    5.90    0.80
  15  -2   0    4.30    0.90
  15   2   0    5.40    0.70
 -15   2   0    6.10    0.50
  15   2   0    5.40    0.70
 -15   2   0    4.70    0.50
  15   2   0    4.20    0.70
  15   2   0    4.60    0.70
 -16   2   0   12.20    1.20
   0  -3   0   -0.10    0.20
   0  -3   0    0.20    0.20
   0   3   0    0.10    0.20
   0   3   0    0.20    0.20
   0   3   0   -0.10    0.20
   0   3   0    0.10    0.20
   1  -3   0  296.77   10.70
   1  -3   0  305.87   29.10
  -1  -3   0  298.97   10.70
  -1   3   0  313.17   27.50
  -1   3   0  300.87   11.30
   1   3   0  315.97   26.70
   1   3   0  306.07   11.10
   2  -3   0   12.30    0.70
  -2  -3   0   13.40    0.60
   2  -3   0   13.00    0.70
  -2  -3   0   11.30    0.50
   2  -3   0   13.60    0.70
  -2   3   0   12.70    0.70
  -2   3   0   11.20    0.60
  -2   3   0   11.90    0.60
   2   3   0   14.10    0.50
   2   3   0   12.10    0.50
   2   3   0   13.00    0.50
  -2   3   0   13.40    0.80
   2   3   0   14.30    0.70
   3  -3   0  628.74   17.40
  -3  -3   0  625.34   41.20
   3  -3   0  606.14   41.60
  -3  -3   0  599.24   16.90
   3   3   0  540.85   36.10
  -3   3   0  640.74   42.30
  -3   3   0  614.04   18.40
   3   3   0  604.94   17.00
   4  -3   0   22.00    0.90
   4  -3   0   21.20    0.90
  -4  -3   0   21.00    0.80
   4  -3   0   22.10    1.10
  -4  -3   0   21.20    0.70
   4   3   0   20.10    0.70
  -4   3   0   20.80    0.80
  -4   3   0   21.90    1.20
   4   3   0   21.30    0.80
   4   3   0   19.90    0.90
  -4   3   0   20.30    0.90
  -5  -3   0   12.40    0.70
  -5  -3   0   12.40    0.50
   5  -3   0   14.00    0.80
   5  -3   0   12.40    0.50
   5  -3   0   14.50    0.70
   5  -3   0   11.80    0.90
  -5   3   0   13.20    0.70
   5   3   0   12.40    0.50
  -5   3   0   13.20    0.70
   5   3   0   10.50    0.70
   5   3   0   12.80    0.70
  -5   3   0   12.90    1.00
  -6  -3   0  449.26   33.90
  -6  -3   0  434.56   14.10
   6  -3   0  370.36   38.80
   6  -3   0  424.86   37.50
  -6   3   0  461.15   16.00
   6   3   0  331.17   32.40
  -6   3   0  427.56   15.90
   6   3   0  440.06   13.80
  -8  -3   0    5.80    0.40
   8  -3   0    5.20    0.60
   8  -3   0    5.20    0.70
   8  -3   0    4.50    0.40
  -8   3   0    6.10    0.60
   8   3   0    5.40    0.60
   8   3   0    5.40    0.40
  -8   3   0    5.20    0.90
  -8   3   0    4.90    0.60
   8   3   0    6.10    0.60
   9  -3   0   26.50    1.50
   9  -3   0   28.10    1.00
  -9  -3   0   28.70    1.00
   9  -3   0   26.40    1.30
   9   3   0   27.10    1.20
   9   3   0   28.10    0.90
  -9   3   0   28.10    1.10
  -9   3   0   28.10    1.20
   9   3   0   26.00    1.20
  -9   3   0   28.40    1.80
 -10  -3   0   64.79    1.70
  10  -3   0   58.69    2.80
  10  -3   0   65.49    1.70
  10  -3   0   61.39    2.40
 -10   3   0   63.29    2.70
  10   3   0   59.99    1.90
 -10   3   0   61.29    1.80
 -10   3   0   60.29    1.90
  10   3   0   58.89    1.60
  10   3   0   60.19    2.00
  11  -3   0   22.20    1.50
  11  -3   0   20.00    1.20
  11  -3   0   21.40    1.00
 -11  -3   0   20.20    0.90
  11   3   0   19.10    1.10
 -11   3   0   21.40    1.00
  11   3   0   20.80    0.90
 -11   3   0   20.10    1.00
  11   3   0   18.80    1.10
 -11   3   0   19.60    1.70
  12  -3   0   64.09    2.30
  12  -3   0   63.69    2.70
  12  -3   0   62.59    1.90
 -12  -3   0   64.59    1.80
 -12   3   0   62.89    1.90
  12   3   0   61.89    1.80
 -12   3   0   60.39    1.90
 -12   3   0   63.99    2.90
  12   3   0   60.49    2.10
  12   3   0   62.79    2.10
  13  -3   0    1.80    0.70
 -13  -3   0    2.30    0.40
  13  -3   0    2.00    0.50
  13  -3   0    2.40    0.60
  13   3   0    2.40    0.60
 -13   3   0    2.20    0.80
 -13   3   0    2.40    0.50
  13   3   0    2.00    0.40
  13   3   0    1.70    0.50
 -13   3   0    2.10    0.50
  14  -3   0   34.10    2.10
  14  -3   0   35.80    1.80
 -14  -3   0   36.10    1.40
  14  -3   0   36.30    1.50
  14   3   0   35.00    1.40
  14   3   0   35.30    1.70
 -14   3   0   37.70    1.40
 -14   3   0   38.10    2.40
 -14   3   0   36.40    1.40
  14   3   0   34.10    1.60
  15  -3   0  109.39    3.10
  15  -3   0  105.79    4.00
  15   3   0  106.29    3.30
  15   3   0  105.99    2.90
 -15   3   0  106.99    2.60
 -15   3   0  104.69    2.60
 -15   3   0  106.19    4.20
  15   3   0  103.29    3.30
   0  -4   0  452.65   40.00
   0  -4   0  494.55   16.30
   0   4   0  525.65   40.00
   0   4   0  492.15   17.10
  -1  -4   0   12.80    0.70
  -1  -4   0   12.70    0.60
  -1  -4   0   12.80    0.70
   1  -4   0   12.60    0.70
   1   4   0   12.60    0.70
  -1   4   0   10.80    0.70
   1   4   0   12.70    0.70
  -1   4   0   13.60    0.90
  -1   4   0   13.10    0.70
   1   4   0   12.70    0.70
  -1   4   0   12.30    0.70
   1   4   0   13.30    0.80
   2  -4   0  100.39    2.50
   2  -4   0   99.19    2.50
  -2  -4   0  101.99    2.40
   2   4   0  100.39    2.40
  -2   4   0   96.79    2.40
   2   4   0   98.29    2.50
  -3   4   0  125.19    2.90
  -3   4   0  125.29    3.00
   3   4   0  127.69    3.00
   4  -4   0  124.99    3.00
  -4  -4   0  122.29    2.90
   4  -4   0  123.99    3.00
   4   4   0  124.39    2.70
   4   4   0  120.69    3.00
  -4   4   0  125.89    3.00
   5  -4   0  160.88    3.70
   7  -4   0   83.49    1.90
   7  -4   0   81.69    2.70
   7  -4   0   79.09    2.30
   7  -4   0   82.09    2.40
  -7  -4   0   83.19    1.90
  -7   4   0   83.59    2.20
  -7   4   0   85.09    2.30
  -7   4   0   82.39    2.90
   7   4   0   79.99    1.90
   7   4   0   80.59    2.30
   7   4   0   80.29    2.10
   8  -4   0   66.79    2.50
  -8  -4   0   64.39    1.60
   8  -4   0   65.49    2.40
   8  -4   0   63.89    1.70
  -8   4   0   65.59    1.90
   8   4   0   63.39    2.00
  -8   4   0   61.49    2.00
   8   4   0   67.59    1.90
   8   4   0   64.39    1.70
   9  -4   0   82.49    2.50
   9  -4   0   80.39    2.50
  -9  -4   0   80.39    2.00
   9  -4   0   80.29    2.90
   9  -4   0   81.89    2.10
   9   4   0   84.09    2.30
  -9   4   0   81.59    3.20
   9   4   0   83.79    2.50
  -9   4   0   83.69    2.30
   9   4   0   83.59    2.00
  -9   4   0   80.29    2.40
  10  -4   0  167.88    4.30
 -10  -4   0  166.08    3.60
  10  -4   0  171.78    4.20
  10  -4   0  174.38    4.80
  10  -4   0  166.78    3.60
 -10   4   0  169.68    5.10
 -10   4   0  163.88    4.90
  10   4   0  167.88    3.60
  10   4   0  169.88    4.00
  10   4   0  167.88    4.10
 -10   4   0  173.08    4.00
  11  -4   0    4.60    0.80
  11  -4   0    2.80    0.60
  11  -4   0    2.80    0.80
  11  -4   0    3.00    0.50
 -11  -4   0    2.60    0.40
  11   4   0    2.70    0.60
 -11   4   0    3.00    0.60
  11   4   0    1.90    0.50
 -11   4   0    2.70    0.90
 -11   4   0    3.60    0.60
  11   4   0    3.60    0.50
  12  -4   0   38.60    1.80
  12  -4   0   32.40    1.60
  12  -4   0   36.30    2.10
 -12  -4   0   35.60    1.30
  12  -4   0   36.20    1.40
  12   4   0   37.00    1.70
 -12   4   0   34.70    1.40
 -12   4   0   35.50    2.30
 -12   4   0   35.30    1.50
  12   4   0   34.70    1.30
  13  -4   0   16.40    1.30
  13  -4   0   18.30    1.30
  13  -4   0   17.00    1.00
 -13  -4   0   18.80    1.00
  13  -4   0   17.00    1.60
 -13   4   0   19.20    1.10
 -13   4   0   17.00    1.70
  13   4   0   21.50    1.30
  13   4   0   19.00    1.20
 -13   4   0   17.40    1.10
  14  -4   0    2.90    0.80
 -14  -4   0    4.10    0.60
  14  -4   0    5.40    0.90
  14  -4   0    5.00    0.70
  14  -4   0    3.70    0.90
 -14   4   0    5.50    0.80
  14   4   0    4.30    0.80
  14   4   0    4.50    0.70
 -14   4   0    6.30    0.70
 -14   4   0    6.30    1.20
  14   4   0    5.10    0.70
  15  -4   0   10.50    1.00
  15   4   0   11.80    1.10
 -15   4   0   11.20    2.20
  15   4   0    8.90    1.10
   0  -5   0    0.70    0.20
   0  -5   0    0.60    0.30
   0  -5   0    0.40    0.30
   0   5   0    0.10    0.30
   0   5   0    0.20    0.30
   0   5   0    0.70    0.30
   0   5   0    0.40    0.40
   1  -5   0   54.39    1.80
  -1  -5   0   54.79    1.40
   1  -5   0   56.19    1.80
  -1  -5   0   53.89    1.70
  -1  -5   0   55.19    1.70
   1   5   0   55.99    1.80
  -1   5   0   54.29    1.80
  -1   5   0   52.89    1.90
   1   5   0   55.49    1.60
  -1   5   0   54.79    1.80
   1   5   0   54.69    1.70
  -1   5   0   56.49    1.70
   1   5   0   53.39    1.70
  -2  -5   0    3.40    0.50
  -2  -5   0    3.60    0.40
   2  -5   0    2.40    0.50
   2  -5   0    2.70    0.50
   2  -5   0    3.30    0.50
   2   5   0    2.40    0.40
  -2   5   0    2.40    0.60
  -2   5   0    3.20    0.50
   2   5   0    3.70    0.50
   2   5   0    3.10    0.50
  -2   5   0    2.60    0.50
   2   5   0    2.90    0.50
  -2   5   0    3.10    0.50
   3  -5   0   30.20    1.30
  -3  -5   0   30.50    0.90
   3  -5   0   32.40    1.30
  -3  -5   0   31.80    1.30
   3  -5   0   30.70    1.40
   3   5   0   28.70    1.20
   3   5   0   29.90    1.00
  -3   5   0   31.40    1.30
  -3   5   0   30.20    1.60
  -3   5   0   30.80    1.30
   3   5   0   29.30    1.30
  -3   5   0   31.10    1.20
   3   5   0   30.10    1.10
  -4  -5   0   24.20    0.80
   4  -5   0   22.30    1.10
   4  -5   0   21.30    1.10
  -4  -5   0   23.10    1.10
   4  -5   0   23.00    1.30
  -4   5   0   21.80    1.10
  -4   5   0   23.00    1.50
  -4   5   0   23.10    1.10
   4   5   0   22.10    0.90
   4   5   0   24.40    1.20
   5  -5   0   55.89    1.90
  -5  -5   0   61.69    1.90
  -5  -5   0   60.19    1.50
   5  -5   0   59.49    2.00
   5  -5   0   61.69    2.20
   5   5   0   60.79    1.70
  -5   5   0   61.79    2.00
  -5   5   0   60.39    1.90
  -5   5   0   62.49    2.50
   5   5   0   59.19    1.70
   5   5   0   61.29    2.00
  -6  -5   0   12.00    0.60
   6  -5   0   13.10    1.10
   6  -5   0   14.10    0.60
  -6  -5   0   14.20    0.90
  -6   5   0   16.80    1.00
  -6   5   0   14.40    1.40
   6   5   0   13.00    0.70
   6   5   0   13.70    0.70
   6   5   0   14.00    1.00
  -6   5   0   12.90    0.90
  -7  -5   0    6.30    0.70
   7  -5   0    4.30    0.80
   7  -5   0    5.80    0.50
   7  -5   0    6.00    0.70
   7  -5   0    5.70    0.80
  -7  -5   0    6.00    0.50
   7   5   0    5.60    0.50
   7   5   0    6.30    0.80
  -7   5   0    4.80    1.00
   7   5   0    4.60    0.60
  -7   5   0    5.50    0.70
  -7   5   0    6.80    0.80
   8  -5   0   14.60    1.00
   8  -5   0   12.20    1.20
   8  -5   0   14.10    1.10
   8  -5   0   13.50    0.70
  -8  -5   0   13.20    0.70
  -8   5   0   13.30    1.00
  -8   5   0   13.00    1.00
   8   5   0   13.50    1.00
   8   5   0   13.00    0.70
  -8   5   0   12.30    1.50
   8   5   0   12.40    0.80
   9  -5   0  101.09    3.10
  -9  -5   0  106.09    2.40
   9  -5   0  110.29    2.50
   9  -5   0  104.59    3.60
   9  -5   0  106.79    3.10
   9   5   0  107.99    2.80
   9   5   0  105.49    2.50
  -9   5   0  106.89    3.00
  -9   5   0  107.49    2.90
  -9   5   0  102.69    3.80
  10  -5   0    3.80    0.70
  10  -5   0    4.70    0.90
  10  -5   0    5.30    0.60
  10  -5   0    4.80    0.80
  10   5   0    4.60    0.60
  10   5   0    4.80    0.80
 -10   5   0    5.20    0.80
  10   5   0    5.50    0.60
 -10   5   0    4.60    0.80
 -10   5   0    4.30    1.00
  11  -5   0   12.20    0.80
  11  -5   0   12.70    1.10
  11  -5   0   14.00    1.50
  11  -5   0   14.20    1.20
 -11  -5   0   13.30    0.80
 -11   5   0   14.70    1.10
 -11   5   0   14.10    1.60
 -11   5   0   13.50    1.00
  11   5   0   13.40    1.10
  11   5   0   13.30    0.80
  11   5   0   15.00    1.00
 -12  -5   0   -0.40    0.20
  12  -5   0    0.00    0.40
  12  -5   0   -0.10    0.40
  12  -5   0   -0.20    0.50
  12  -5   0    0.50    0.50
 -12   5   0   -0.80    0.40
  12   5   0    0.10    0.30
  12   5   0    0.20    0.40
  12   5   0    0.20    0.30
 -12   5   0    0.70    0.70
 -12   5   0    0.10    0.40
  13  -5   0    0.50    0.60
  13  -5   0    0.40    0.40
  13  -5   0    0.60    0.60
 -13  -5   0    1.00    0.30
  13  -5   0    0.70    0.50
 -13   5   0    0.80    0.50
  13   5   0    0.60    0.40
 -13   5   0    1.30    0.50
  13   5   0    1.10    0.40
  13   5   0    1.30    0.50
 -13   5   0    1.60    0.70
 -14  -5   0   25.70    1.20
  14  -5   0   26.20    1.30
  14  -5   0   24.70    2.00
  14   5   0   25.30    1.50
 -14   5   0   25.90    1.40
  14   5   0   28.00    1.20
  14   5   0   26.60    1.60
 -14   5   0   28.90    1.40
   0  -6   0   63.19    2.10
   0  -6   0   64.89    1.70
   0  -6   0   66.69    2.20
   0   6   0   59.79    2.10
   0   6   0   59.99    2.00
   0   6   0   60.09    1.90
   0   6   0   64.39    2.10
  -1  -6   0   32.90    1.10
   1  -6   0   29.60    1.70
   1  -6   0   32.40    1.50
   1  -6   0   31.40    1.10
  -1  -6   0   33.10    1.50
  -1   6   0   33.50    1.60
   1   6   0   32.90    1.40
   1   6   0   32.30    1.30
  -1   6   0   31.70    1.40
   1   6   0   32.90    1.40
  -1   6   0   31.90    1.30
  -1   6   0   35.60    1.50
   1   6   0   31.80    1.40
   2  -6   0  141.49    4.00
   2  -6   0  137.09    3.70
  -2  -6   0  138.89    3.00
  -2   6   0  142.19    3.60
   2   6   0  140.09    3.30
   2   6   0  136.99    3.20
   2   6   0  142.79    3.60
  -2   6   0  138.89    3.80
  -2   6   0  140.89    3.50
   2   6   0  142.19    3.50
   3  -6   0   33.70    1.50
  -3  -6   0   35.60    1.50
   3  -6   0   34.70    1.60
  -3  -6   0   34.20    1.10
   3  -6   0   34.80    1.50
   3   6   0   33.30    1.50
  -3   6   0   36.00    1.60
  -3   6   0   36.60    1.40
   3   6   0   34.10    1.40
  -3   6   0   33.40    1.50
   3   6   0   34.50    1.30
  -3   6   0   35.00    1.90
  -4  -6   0    4.20    0.60
   4  -6   0    4.60    0.70
   4  -6   0    3.70    0.70
  -4  -6   0    4.10    0.40
   4  -6   0    2.90    0.60
  -4   6   0    4.10    0.70
   4   6   0    4.40    0.60
  -4   6   0    4.70    0.90
  -4   6   0    3.50    0.60
   4   6   0    3.80    0.60
   4   6   0    3.40    0.60
   4   6   0    3.60    0.30
  -5  -6   0    3.90    0.60
   5  -6   0    1.50    0.60
   5  -6   0    2.60    0.60
   5  -6   0    2.60    0.60
  -5  -6   0    2.90    0.40
  -5   6   0    1.70    0.80
   5   6   0    3.20    0.50
  -5   6   0    1.90    0.60
   5   6   0    1.50    0.50
  -5   6   0    3.30    0.60
  -6  -6   0    3.80    0.60
   6  -6   0    3.70    0.80
   6  -6   0    5.70    0.50
   6  -6   0    4.70    0.70
  -6  -6   0    5.00    0.40
   6  -6   0    5.10    0.80
  -6   6   0    4.20    0.90
   6   6   0    4.80    0.70
   6   6   0    5.00    0.60
  -6   6   0    4.70    0.70
  -6   6   0    4.80    0.70
  -7  -6   0    1.50    0.50
  -7  -6   0    1.30    0.30
   7  -6   0    1.80    0.60
   7  -6   0    1.20    0.50
   7  -6   0    1.40    0.60
   7  -6   0    1.50    0.30
   7   6   0    1.70    0.40
  -7   6   0    1.10    0.50
  -7   6   0    1.40    0.60
   7   6   0    0.50    0.50
   7   6   0    1.70    0.40
  -7   6   0    1.40    0.70
   8  -6   0  355.26    7.90
   8  -6   0  360.26    7.80
   8   6   0  347.67    7.20
  -8   6   0  356.16    7.70
  -8   6   0  362.26    7.40
  -8   6   0  362.36    8.70
   8   6   0  366.76    7.80
  -9  -6   0   94.09    2.20
   9  -6   0   96.09    3.10
   9  -6   0   97.29    3.60
   9  -6   0   89.69    2.30
   9  -6   0   94.49    3.10
   9   6   0   94.29    3.00
  -9   6   0   97.89    3.80
  -9   6   0   92.99    2.90
   9   6   0   95.09    2.70
  -9   6   0   96.89    2.80
  10  -6   0   72.59    2.70
  10  -6   0   80.69    2.90
  10  -6   0   79.69    2.10
  10  -6   0   74.09    3.20
 -10  -6   0   79.09    2.00
 -10   6   0   76.89    2.60
  10   6   0   77.19    2.20
 -10   6   0   76.29    3.50
  10   6   0   74.69    2.70
  10   6   0   76.29    2.40
 -10   6   0   76.09    2.50
 -11  -6   0   27.60    1.10
  11  -6   0   26.20    1.60
  11  -6   0   25.90    1.70
  11  -6   0   28.30    2.00
  11  -6   0   29.90    1.20
 -11   6   0   28.50    1.50
 -11   6   0   28.30    1.60
  11   6   0   29.10    1.20
  11   6   0   27.40    1.60
  11   6   0   25.90    1.40
 -11   6   0   28.70    2.20
  12  -6   0   11.60    1.40
  12  -6   0    9.00    0.80
  12  -6   0    7.90    1.10
  12  -6   0   10.70    1.20
 -12  -6   0   10.60    0.70
 -12   6   0   10.80    1.00
 -12   6   0    9.30    1.10
  12   6   0   10.60    1.20
  12   6   0   11.40    0.80
  12   6   0   10.10    0.90
 -12   6   0   11.30    1.60
   0  -7   0    1.50    0.30
   0  -7   0    1.30    0.50
   0   7   0    0.80    0.50
   0   7   0    0.50    0.40
   0   7   0    0.90    0.50
   0   7   0    0.80    0.50
   1  -7   0    3.70    0.70
  -1  -7   0    4.50    0.50
   1  -7   0    4.90    0.50
   1  -7   0    4.70    0.80
  -1  -7   0    4.70    0.70
  -1   7   0    4.70    0.80
  -1   7   0    4.90    0.80
   1   7   0    4.60    0.70
  -1   7   0    4.30    1.20
  -1   7   0    4.80    0.80
   1   7   0    4.50    0.90
   1   7   0    4.60    0.70
   1   7   0    6.90    0.90
   2  -7   0    4.30    0.70
   2  -7   0    4.10    0.70
  -2  -7   0    4.30    0.70
  -2  -7   0    4.70    0.50
   2  -7   0    4.40    0.50
   2   7   0    4.50    0.60
   2   7   0    5.30    0.80
  -2   7   0    4.50    0.80
  -2   7   0    5.60    0.90
   2   7   0    3.60    0.60
  -2   7   0    4.10    0.70
  -3  -7   0   86.79    2.70
   3  -7   0   84.29    3.00
   3  -7   0   85.99    2.80
  -3  -7   0   85.59    2.00
  -3   7   0   83.49    2.60
  -3   7   0   88.59    2.70
   3   7   0   84.19    2.20
   3   7   0   82.29    2.70
   3   7   0   89.09    2.70
  -3   7   0   86.69    2.80
  -3   7   0   86.69    3.20
   3   7   0   88.99    2.50
  -4  -7   0   19.50    0.80
   4  -7   0   19.00    1.30
  -4  -7   0   20.60    1.20
   4  -7   0   20.10    1.50
   4   7   0   20.60    1.10
  -4   7   0   19.40    1.20
   4   7   0   18.50    1.30
  -4   7   0   20.90    1.60
   4   7   0   21.00    1.30
  -4   7   0   18.80    1.30
   5  -7   0   43.70    1.30
   5  -7   0   43.50    2.00
   5  -7   0   45.20    2.00
   5  -7   0   46.10    2.20
  -5  -7   0   44.50    1.80
  -5  -7   0   44.40    1.30
   5   7   0   48.70    2.00
  -5   7   0   45.90    1.90
  -5   7   0   45.60    2.40
  -5   7   0   46.10    1.80
   5   7   0   45.70    1.90
   5   7   0   46.90    1.60
   6  -7   0   49.00    1.40
  -6  -7   0   47.70    1.30
   6  -7   0   49.80    2.10
   6  -7   0   50.59    2.10
   6  -7   0   48.80    2.40
  -6  -7   0   47.40    1.90
  -6   7   0   46.40    1.90
   6   7   0   46.80    2.10
  -6   7   0   47.60    2.50
   6   7   0   48.40    1.90
   6   7   0   46.30    1.70
  -6   7   0   46.00    2.00
   7  -7   0   12.20    0.70
   7  -7   0   12.30    1.10
  -7  -7   0   12.10    0.60
   7  -7   0   11.00    1.10
   7  -7   0   10.20    1.20
  -7  -7   0   11.30    1.00
  -7   7   0   11.90    1.50
   7   7   0   12.50    0.90
  -7   7   0   12.60    1.10
   7   7   0    9.90    1.10
  -7   7   0   11.30    1.00
   8  -7   0    8.80    1.10
   8  -7   0    8.00    0.60
  -8  -7   0    7.30    0.60
   8  -7   0    9.50    1.20
  -8  -7   0    8.90    1.00
   8  -7   0    7.80    1.20
   8   7   0    8.00    1.00
  -8   7   0    7.70    1.00
  -8   7   0   11.00    1.50
  -8   7   0   12.20    1.10
   8   7   0   10.60    0.80
   9  -7   0    0.90    0.50
   9  -7   0    1.60    0.70
   9  -7   0    1.40    0.50
   9  -7   0    1.20    0.60
   9   7   0    2.70    0.50
  -9   7   0    1.70    0.60
  -9   7   0    2.90    0.80
   9   7   0    2.60    0.50
   9   7   0    1.30    0.60
  10  -7   0    2.40    0.80
  10  -7   0    1.60    0.70
  10  -7   0    2.30    0.70
  10  -7   0    1.90    0.40
 -10  -7   0    2.00    0.40
  10   7   0    2.70    0.50
 -10   7   0    2.90    0.70
 -10   7   0    1.70    0.70
 -10   7   0    3.50    1.00
  10   7   0    1.30    0.60
   0  -8   0    0.70    0.30
   0  -8   0    1.00    0.50
   0   8   0    0.40    0.50
   0   8   0    1.20    0.50
   0   8   0    0.70    0.40
   0   8   0    0.70    0.50
   1  -8   0    0.10    0.40
   1  -8   0    0.20    0.30
  -1  -8   0    0.60    0.50
  -1  -8   0   -0.10    0.20
   1   8   0    0.10    0.50
  -1   8   0    0.40    0.40
   1   8   0    0.00    0.40
   1   8   0    0.30    0.50
  -1   8   0    0.00    0.50
  -1   8   0    0.70    0.40
  -1   8   0   -0.40    0.40
   2  -8   0  112.89    3.50
   2  -8   0  113.79    2.70
  -2  -8   0  109.79    2.50
  -2  -8   0  114.69    3.40
   2   8   0  111.39    3.40
  -2   8   0  111.09    3.40
   2   8   0  112.29    3.10
  -2   8   0  112.49    3.20
   2   8   0  109.59    3.40
  -2   8   0  115.39    3.50
  -2   8   0  104.49    3.60
   2   8   0  117.59    3.00
  -3  -8   0   50.39    2.10
   3  -8   0   51.49    2.40
  -3  -8   0   50.49    1.40
   3  -8   0   51.59    1.70
   3  -8   0   47.30    2.20
   3   8   0   50.89    1.90
  -3   8   0   53.19    2.20
   3   8   0   54.49    2.30
  -3   8   0   51.19    2.40
  -3   8   0   52.59    2.20
   3   8   0   50.59    2.10
  -3   8   0   53.19    2.10
   4  -8   0   -0.50    0.40
   4  -8   0    0.20    0.50
  -4  -8   0    0.10    0.20
  -4  -8   0   -0.50    0.40
   4   8   0    0.80    0.40
  -4   8   0    0.70    0.60
   4   8   0   -0.10    0.40
  -4   8   0    0.50    0.50
   4   8   0    0.10    0.50
  -4   8   0    0.30    0.50
   5  -8   0   12.50    1.30
  -5  -8   0   10.20    1.10
  -5  -8   0   12.30    0.60
   5  -8   0   12.40    0.70
   5   8   0   14.00    1.00
   5   8   0   11.70    1.30
  -5   8   0   12.20    1.10
  -5   8   0   12.80    1.40
   5   8   0   12.00    1.10
  -6  -8   0    8.80    0.60
  -6  -8   0    9.60    1.10
   6  -8   0    7.70    1.00
   6  -8   0    8.50    0.60
   6  -8   0    8.90    1.20
  -6   8   0    8.60    1.00
  -6   8   0   11.50    1.40
  -6   8   0    8.10    1.10
   6   8   0    8.60    1.10
   6   8   0    7.50    1.00
   6   8   0   11.70    0.90
   7  -8   0   12.00    1.40
   7  -8   0    9.80    1.30
  -7  -8   0   10.90    1.10
  -7  -8   0    9.40    0.60
   7  -8   0    9.80    0.70
   7  -8   0   10.80    1.30
   7   8   0    9.80    1.20
   7   8   0   11.30    1.10
  -7   8   0   12.90    1.60
  -7   8   0   11.10    1.30
  -7   8   0   11.70    1.10
   8  -8   0   19.50    1.50
  -8  -8   0   20.20    0.80
   8  -8   0   21.20    2.60
  -8  -8   0   24.10    1.50
   8  -8   0   18.80    1.80
  -8   8   0   21.80    2.00
  -8   8   0   20.70    1.50
   8   8   0   21.00    1.40
  -8   8   0   23.10    1.40
   8   8   0   22.20    1.60
   0  -9   0    0.00    0.20
   0  -9   0    0.00    0.40
   0   9   0   -0.10    0.40
   0   9   0    0.30    0.50
   1  -9   0    1.80    0.60
   1   9   0    1.10    0.60
  -1   9   0    1.70    0.70
  -1   9   0    1.50    0.60
   1   9   0    1.60    0.70
   1   9   0    3.30    0.60
  -1   9   0    4.90    0.70
   2  -9   0   11.50    0.70
  -2  -9   0   11.30    0.60
  -2  -9   0    8.90    1.10
   2  -9   0   10.40    1.20
  -2   9   0   11.70    1.30
   2   9   0    8.20    1.10
  -2   9   0   14.80    1.10
   2   9   0    9.10    1.20
  -2   9   0   11.50    1.20
   3  -9   0    1.80    0.30
   3  -9   0    2.00    0.40
   3  -9   0    1.70    0.70
  -3  -9   0    2.20    0.30
  -3  -9   0    0.80    0.50
  -3   9   0    1.70    0.60
  -3   9   0    3.30    0.70
  -3   9   0    1.60    0.70
   3   9   0    2.30    0.70
   3   9   0    1.30    0.60
   4  -9   0    0.40    0.30
  -4  -9   0    0.50    0.20
   4  -9   0    0.40    0.20
  -4  -9   0    0.70    0.70
   4   9   0    0.40    0.60
  -4   9   0   -0.30    0.50
   4   9   0    0.40    0.50
  16   0  -1   -0.10    0.40
  16   0  -1    0.50    0.40
  16   0  -1    0.70    0.40
  15   0  -1    0.50    0.50
  15   0  -1    0.10    0.40
  15   0  -1    0.50    0.40
 -14   0   1    0.30    0.10
  14   0  -1    0.10    0.40
 -14   0   1    0.10    0.10
 -14   0   1    1.00    0.50
  14   0  -1    0.30    0.40
  14   0  -1    0.40    0.40
 -13   0   1    0.10    0.20
 -13   0   1    0.10    0.50
  13   0  -1    0.10    0.30
 -13   0   1    0.20    0.20
  13   0  -1    0.20    0.40
  13   0  -1   -0.30    0.30
  12   0  -1    0.20    0.40
 -12   0   1   -0.10    0.20
 -12   0   1   -0.50    0.50
  12   0  -1    0.10    0.30
  12   0  -1   -0.30    0.30
 -12   0   1    0.00    0.20
 -11   0   1   -0.60    0.50
  11   0  -1    0.20    0.30
 -11   0   1    0.30    0.30
 -11   0   1    0.30    0.30
  11   0  -1    0.00    0.30
  11   0  -1    0.00    0.30
 -10   0   1    0.00    0.20
  10   0  -1    0.20    0.30
  10   0  -1    0.00    0.20
 -10   0   1    0.10    0.20
 -10   0   1   -0.30    0.40
  10   0  -1    0.10    0.30
  -9   0   1    0.30    0.40
   9   0  -1    0.10    0.20
  -9   0   1   -0.10    0.10
   9   0  -1   -0.20    0.30
  -9   0   1    0.40    0.20
   9   0  -1    0.00    0.30
   8   0  -1    0.00    0.20
  -8   0   1    0.40    0.40
   8   0  -1    0.10    0.20
  -8   0   1    0.10    0.10
   8   0  -1   -0.10    0.20
  -8   0   1   -0.10    0.10
   7   0  -1   -0.10    0.20
  -7   0   1   -0.10    0.10
  -7   0   1    0.10    0.30
   7   0  -1   -0.10    0.20
   7   0  -1    0.00    0.20
  -7   0   1    0.00    0.10
   6   0  -1    0.00    0.20
  -6   0   1    0.20    0.30
   6   0  -1    0.20    0.20
   6   0  -1   -0.10    0.20
  -6   0   1    0.20    0.10
  -6   0   1   -0.10    0.10
   5   0  -1    0.10    0.10
  -5   0   1   -0.10    0.10
  -5   0   1    0.30    0.20
   5   0  -1    0.00    0.10
   5   0  -1    0.00    0.10
  -5   0   1    0.10    0.10
   4   0  -1    0.10    0.10
  -4   0   1    0.00    0.10
  -4   0   1    0.00    0.10
   4   0  -1    0.00    0.10
   3   0  -1    0.00    0.10
   3   0  -1    0.00    0.10
   3   0  -1    0.20    0.10
  -3   0   1   -0.10    0.10
  -3   0   1    0.10    0.10
   2   0  -1    0.10    0.10
   2   0  -1    0.00    0.10
  -2   0   1    0.00    0.10
   2   0  -1    0.00    0.10
  -2   0   1    0.10    0.10
  -2   0   1    0.10    0.10
   1   0  -1    0.00    0.10
  -1   0   1    0.10    0.10
   1   0  -1    0.00    0.10
   1   0   1    0.10    0.10
  -1   0  -1    0.10    1.00
   1   0   1    0.60    0.90
   2   0   1    0.00    0.10
  -2   0  -1    0.00    0.10
   2   0   1   -0.10    0.10
   2   0   1    0.10    0.10
  -3   0  -1    0.00    0.10
  -3   0  -1    0.30    0.20
  -3   0  -1    0.00    0.10
   3   0   1    0.30    0.20
   3   0   1    0.00    0.10
   3   0   1    0.10    0.10
  -4   0  -1   -0.10    0.10
   4   0   1    0.30    0.20
  -4   0  -1    0.00    0.10
   4   0   1    0.00    0.10
   4   0   1    0.00    0.10
  -4   0  -1   -0.30    0.20
  -5   0  -1    0.20    0.20
   5   0   1    0.10    0.10
   5   0   1    0.00    0.10
   5   0   1    0.10    0.20
  -5   0  -1    0.00    0.10
  -5   0  -1    0.00    0.10
  -6   0  -1    0.10    0.30
   6   0   1    0.10    0.20
   6   0   1   -0.10    0.10
   6   0   1    0.10    0.30
  -6   0  -1   -0.10    0.10
  -6   0  -1    0.10    0.10
  -7   0  -1   -0.10    0.30
   7   0   1   -0.20    0.20
  -7   0  -1    0.00    0.10
   7   0   1    0.30    0.20
   7   0   1    0.40    0.30
  -7   0  -1    0.00    0.10
  -8   0  -1    0.20    0.10
  -8   0  -1    0.20    0.40
   8   0   1    0.00    0.20
  -8   0  -1    0.00    0.10
   8   0   1    0.60    0.30
   8   0   1    0.40    0.20
  -9   0  -1   -0.40    0.40
   9   0   1   -0.30    0.20
   9   0   1    0.30    0.40
  -9   0  -1    0.00    0.10
  -9   0  -1    0.00    0.10
   9   0   1    0.00    0.20
 -10   0  -1   -0.10    0.10
  10   0   1    0.20    0.30
 -10   0  -1   -0.20    0.10
 -10   0  -1   -0.50    0.40
  10   0   1    0.00    0.20
  10   0   1   -0.10    0.20
  11   0   1    0.00    0.30
  11   0   1    0.10    0.40
  11   0   1   -0.60    0.20
 -11   0  -1   -0.80    0.40
  12   0   1   -0.10    0.40
  12   0   1    0.00    0.30
 -12   0  -1   -0.40    0.40
  12   0   1   -0.20    0.30
  13   0   1   -0.10    0.30
  13   0   1    0.00    0.40
  13   0   1   -0.30    0.30
  14   0   1    0.00    0.40
  14   0   1    0.40    0.40
  14   0   1   -0.10    0.40
  15   0   1   -0.10    0.40
  15   0   1    0.10    0.40
  16   0   1    0.10    0.50
  16   0   1    0.40    0.40
  16   0   1   -0.10    0.40
  16  -1  -1   84.99    2.80
  16  -1  -1   83.99    3.30
  16  -1  -1   81.59    2.80
 -16   1   1   84.19    3.40
  16   1  -1   84.09    2.90
 -16   1   1   82.89    1.70
  16   1  -1   82.79    2.70
  15  -1  -1   36.40    1.70
  15  -1  -1   36.60    2.10
  15  -1  -1   38.60    1.80
 -15   1   1   36.90    2.20
  15   1  -1   34.00    1.70
  15   1  -1   36.30    1.60
 -15   1   1   37.10    1.10
 -15   1   1   37.00    1.10
  15   1  -1   37.00    1.90
  14  -1  -1    9.60    0.90
  14  -1  -1   10.20    0.90
 -14  -1   1   12.10    1.10
 -14   1   1   10.20    0.60
  14   1  -1    9.00    0.80
  14   1  -1    9.40    1.00
  14   1  -1   10.90    1.00
 -14   1   1    9.70    0.60
 -14   1   1    9.70    1.30
  13  -1  -1   20.50    1.10
 -13  -1   1   20.20    1.40
 -13  -1   1   21.20    1.00
  13  -1  -1   21.30    1.50
  13  -1  -1   21.50    1.20
 -13   1   1   20.50    0.90
  13   1  -1   20.50    1.30
 -13   1   1   21.20    1.60
  13   1  -1   22.20    1.10
  13   1  -1   21.60    1.20
 -13   1   1   20.10    0.80
  12  -1  -1   28.40    1.60
 -12  -1   1   29.50    1.10
 -12  -1   1   28.90    1.50
  12  -1  -1   29.30    1.30
 -12   1   1   27.50    1.00
  12   1  -1   31.10    1.50
 -12   1   1   29.20    1.00
  12   1  -1   28.30    1.20
  12   1  -1   28.00    1.30
  11  -1  -1   70.59    2.20
  11  -1  -1   72.19    2.00
 -11  -1   1   75.19    1.90
 -11  -1   1   71.69    2.40
 -11  -1   1   72.19    1.50
 -11  -1   1   73.19    1.50
  11  -1  -1   76.59    2.60
  11   1  -1   74.89    2.20
 -11   1   1   72.09    2.70
 -11   1   1   76.49    1.80
 -11   1   1   72.59    1.80
  11   1  -1   73.79    2.00
  11   1  -1   75.59    2.30
 -10  -1   1   22.00    1.30
 -10  -1   1   23.80    0.90
 -10  -1   1   22.40    0.60
  10  -1  -1   23.80    1.30
  10  -1  -1   22.70    1.10
  10  -1  -1   22.20    1.00
  10   1  -1   21.90    0.90
 -10   1   1   21.30    0.80
  10   1  -1   21.70    1.10
  10   1  -1   23.20    1.00
 -10   1   1   21.80    1.50
  -9  -1   1    8.30    0.50
  -9  -1   1    6.70    0.30
   9  -1  -1    7.40    0.80
   9  -1  -1    7.50    0.60
  -9  -1   1    7.70    0.80
   9  -1  -1    7.60    0.50
   9   1  -1    6.70    0.50
   9   1  -1    7.30    0.60
   9   1  -1    5.90    0.60
  -9   1   1    6.20    0.90
  -9   1   1    8.00    0.50
   8  -1  -1    4.50    0.40
  -8  -1   1    4.70    0.60
   8  -1  -1    4.20    0.60
  -8  -1   1    4.50    0.40
   8  -1  -1    4.30    0.50
  -8  -1   1    3.90    0.30
  -8   1   1    4.30    0.40
  -8   1   1    4.80    0.70
   8   1  -1    4.70    0.40
  -8   1   1    4.50    0.40
   8   1  -1    4.90    0.50
   8   1  -1    4.70    0.50
   7  -1  -1  556.14   39.80
   7  -1  -1  593.84   17.60
  -7  -1   1  615.64   38.20
  -7  -1   1  576.94   17.30
  -7   1   1  620.94   19.30
   7   1  -1  636.04   40.40
  -7   1   1  634.74   41.50
   7   1  -1  599.64   17.60
   6  -1  -1   52.69    1.60
  -6  -1   1   52.29    1.10
   6  -1  -1   51.39    1.40
  -6  -1   1   54.29    1.30
   6  -1  -1   50.19    1.30
  -6   1   1   52.29    1.70
  -6   1   1   51.19    1.30
   6   1  -1   51.49    1.40
  -6   1   1   52.59    1.30
   6   1  -1   51.29    1.30
  -5  -1   1    0.40    0.20
   5  -1  -1   -0.10    0.10
  -5  -1   1    0.50    0.20
   5  -1  -1    0.20    0.20
   5  -1  -1    0.10    0.10
  -5  -1   1    0.10    0.10
   5   1  -1    0.00    0.10
   5   1  -1    0.10    0.10
   5   1  -1    0.00    0.20
  -5   1   1    0.40    0.30
  -5   1   1    0.20    0.10
  -5   1   1    0.00    0.10
   4  -1  -1   75.69    4.40
   4  -1  -1   61.09   12.00
  -4  -1   1   73.99    4.20
  -4  -1   1   66.39   12.20
   4   1  -1   70.79   13.30
   4   1  -1   80.49    4.30
  -4   1   1   80.49   14.20
  -4   1   1   73.59    4.60
  -3  -1   1  120.09    5.00
   3  -1  -1  110.99   12.10
   3  -1  -1  128.19    5.30
   3   1  -1  122.89    5.10
  -3   1   1  139.79   13.90
   3   1  -1  114.49   15.30
  -3   1   1  112.89    5.30
   2  -1  -1  301.97    8.30
   2  -1  -1  274.67   17.70
  -2  -1   1  287.67    8.20
  -2   1   1  267.37   17.40
   2   1  -1  298.17    8.30
  -2   1   1  305.17    8.70
   2   1  -1  323.97   20.80
   1  -1  -1  692.83   26.00
   1  -1  -1  704.33   14.60
  -1  -1   1  680.33   15.20
  -1   1   1  662.53   14.60
   1   1  -1  686.33   30.10
   1   1  -1  699.53   15.20
  -1   1   1  711.73   26.70
   0  -1   1   13.00    0.40
   0  -1  -1   13.50    0.40
   0  -1   1   12.90    0.40
   0   1  -1   12.90    0.40
   0   1  -1   12.70    0.40
   0   1   1   12.90    0.40
   1  -1   1    3.30    0.20
  -1  -1  -1    3.40    0.20
   1  -1   1    3.60    0.30
   1  -1   1    3.60    0.20
  -1  -1  -1    3.50    0.10
  -1   1  -1    3.10    0.20
  -1   1  -1    3.40    0.20
  -1   1  -1    3.70    0.20
   1   1   1    3.50    0.10
  -1   1  -1    3.30    0.30
  -2  -1  -1 1570.24   38.90
   2  -1   1 1659.13   49.99
  -2   1  -1 1580.94   48.50
   2   1   1 1558.64   38.70
  -3  -1  -1 1300.87   24.90
  -3  -1  -1 1314.67   35.50
   3  -1   1 1365.36   47.30
   3   1   1 1346.97   37.50
   3   1   1 1331.97   25.00
  -4  -1  -1  824.82   17.60
   4  -1   1  832.12   38.70
   4  -1   1  846.22   36.90
  -4  -1  -1  859.41   29.50
   4   1   1  883.91   17.90
   4   1   1  901.41   31.80
  -4   1  -1  876.51   21.40
   5  -1   1   56.79    1.40
   5  -1   1   56.59    1.70
   5   1   1   54.79    1.30
  -5   1  -1   55.99    1.30
   6  -1   1 1466.05   57.39
   6  -1   1 1507.25   60.49
  -6  -1  -1 1527.55   49.20
  -6  -1  -1 1469.15   30.50
   6   1   1 1475.95   30.30
   6   1   1 1432.96   51.79
  -6   1  -1 1474.65   32.80
  -7  -1  -1  146.19   16.00
   7  -1   1  123.39   19.20
   7  -1   1  147.89   22.40
  -7  -1  -1  120.89    6.00
  -7   1  -1  144.89    7.60
  -7   1  -1  140.39    6.80
   7   1   1  111.69   17.80
   7   1   1  134.29    6.00
  -8  -1  -1   81.99    1.90
  -8  -1  -1   79.39    2.30
   8  -1   1   78.49    2.00
   8  -1   1   83.19    1.90
   8   1   1   84.19    2.00
  -8   1  -1   83.09    1.80
  -8   1  -1   78.99    2.60
  -8   1  -1   83.99    1.80
   8   1   1   78.59    1.80
   8   1   1   92.69    2.60
  -9  -1  -1  134.79    3.40
  -9   1  -1  138.89    3.80
  -9   1  -1  136.89    2.80
   9   1   1  136.49    2.90
 -10  -1  -1   62.99    2.20
  10  -1   1   69.09    2.40
  10  -1   1   65.09    1.80
  10  -1   1   65.29    1.90
  10   1   1   67.39    2.10
  10   1   1   63.29    1.70
  10   1   1   64.39    1.80
 -10   1  -1   69.09    1.60
 -10   1  -1   64.09    1.50
 -10   1  -1   63.89    2.50
  11  -1   1   19.40    1.30
 -11  -1  -1   18.20    1.20
  11  -1   1   18.80    0.90
  11  -1   1   19.00    1.00
 -11   1  -1   18.80    1.50
  11   1   1   19.70    0.90
  11   1   1   19.00    1.10
 -11   1  -1   19.50    0.70
 -11   1  -1   19.60    0.70
  11   1   1   18.40    0.90
 -12  -1  -1    0.70    0.40
  12  -1   1    0.50    0.30
  12  -1   1    0.20    0.40
  12  -1   1    0.50    0.40
  12   1   1    0.40    0.30
  12   1   1    0.30    0.30
 -12   1  -1   -0.20    0.50
  12   1   1    0.10    0.30
 -12   1  -1    0.20    0.20
 -12   1  -1    0.30    0.20
  13  -1   1   23.90    1.20
 -13  -1  -1   27.50    1.60
  13  -1   1   23.60    1.50
  13  -1   1   24.50    1.20
  13   1   1   23.70    1.10
 -13   1  -1   25.40    1.70
 -13   1  -1   24.50    0.70
  13   1   1   25.10    1.40
  13   1   1   23.00    1.20
  14  -1   1    3.20    0.60
  14  -1   1    2.00    0.70
  14  -1   1    2.80    0.60
  14   1   1    2.80    0.60
  14   1   1    3.20    0.60
 -14   1  -1    4.10    0.80
  15  -1   1    9.20    1.20
  15  -1   1    9.20    0.90
  15  -1   1   10.40    1.00
  15   1   1    9.20    0.80
  15   1   1    8.80    1.00
  15   1   1   10.00    1.00
  16  -2  -1    1.20    0.60
  16  -2  -1    0.90    0.50
  16  -2  -1    1.80    0.60
  16   2  -1    1.10    0.50
  16   2  -1    0.80    0.50
  16   2  -1    1.40    0.50
 -16   2   1    1.30    0.30
 -16   2   1    2.30    0.40
  15  -2  -1    1.70    0.60
  15  -2  -1    0.90    0.60
  15  -2  -1    1.10    0.50
 -15   2   1    2.50    0.80
  15   2  -1    1.30    0.50
 -15   2   1    1.80    0.40
  15   2  -1    1.00    0.50
 -15   2   1    1.40    0.40
  15   2  -1    0.80    0.40
  14  -2  -1    2.70    0.70
  14  -2  -1    2.40    0.60
  14  -2  -1    2.50    0.60
 -14  -2   1    3.10    0.50
 -14   2   1    3.20    0.50
  14   2  -1    2.30    0.60
  14   2  -1    1.80    0.50
 -14   2   1    2.50    0.80
 -14   2   1    3.20    0.50
  14   2  -1    3.10    0.60
  13  -2  -1    1.00    0.40
  13  -2  -1    1.30    0.60
 -13  -2   1    0.90    0.30
  13  -2  -1    1.20    0.50
 -13   2   1    0.90    0.70
  13   2  -1    0.90    0.40
  13   2  -1    0.80    0.40
  13   2  -1    1.20    0.40
 -13   2   1    0.80    0.40
 -13   2   1    0.90    0.40
  12  -2  -1   60.49    2.00
  12  -2  -1   55.89    2.00
 -12  -2   1   57.99    2.00
 -12  -2   1   59.39    1.70
  12  -2  -1   60.19    2.50
  12   2  -1   60.09    1.80
 -12   2   1   59.89    1.70
  12   2  -1   56.79    2.00
  12   2  -1   55.79    2.00
 -12   2   1   58.59    1.70
 -12   2   1   59.19    2.70
 -11  -2   1  106.19    2.90
  11  -2  -1  110.29    2.70
 -11  -2   1  107.29    2.50
  11  -2  -1  105.69    3.30
  11   2  -1  105.09    2.80
  11   2  -1  105.59    2.80
 -11   2   1  104.19    2.60
 -11   2   1  104.99    2.50
  11   2  -1  104.59    2.60
 -11   2   1  104.89    3.60
  11   2  -1  106.59    2.80
  10  -2  -1  114.99    2.70
 -10  -2   1  111.99    2.90
  10  -2  -1  110.59    3.40
  10  -2  -1  114.29    3.00
 -10  -2   1  116.49    2.60
  10   2  -1  115.79    2.90
  10   2  -1  115.89    2.70
 -10   2   1  114.69    2.70
 -10   2   1  120.49    3.70
  10   2  -1  115.09    2.90
   9  -2  -1   20.90    0.90
  -9  -2   1   18.50    0.90
   9  -2  -1   18.60    1.00
  -9  -2   1   20.00    0.40
  -9  -2   1   19.30    0.80
   9  -2  -1   21.00    1.30
  -9   2   1   19.70    1.40
   9   2  -1   18.60    0.90
   9   2  -1   19.90    1.00
   9   2  -1   19.30    0.80
   9   2  -1   20.50    0.90
  -9   2   1   20.90    0.90
  -7  -2   1    1.20    0.20
   7  -2  -1    1.90    0.30
  -7  -2   1    1.50    0.30
   7  -2  -1    1.90    0.40
  -7  -2   1    1.00    0.30
   7  -2  -1    1.80    0.40
  -7   2   1    2.20    0.60
   7   2  -1    1.40    0.20
   7   2  -1    1.30    0.30
  -7   2   1    1.60    0.30
   7   2  -1    1.70    0.30
   7   2  -1    1.50    0.30
   6  -2  -1    1.90    0.40
  -6  -2   1    1.60    0.30
   6  -2  -1    1.20    0.40
  -6  -2   1    1.60    0.20
   6  -2  -1    2.00    0.30
  -6  -2   1    1.70    0.30
  -6   2   1    1.90    0.30
  -6   2   1    1.60    0.50
   6   2  -1    1.50    0.30
   6   2  -1    1.60    0.30
   6   2  -1    1.40    0.20
   5  -2  -1    3.80    0.50
  -5  -2   1    3.60    0.40
   5  -2  -1    3.50    0.40
  -5  -2   1    2.70    0.30
  -5  -2   1    2.70    0.30
   5  -2  -1    2.80    0.40
  -5   2   1    3.30    0.40
   5   2  -1    2.80    0.50
   5   2  -1    3.10    0.30
  -5   2   1    3.70    0.60
   5   2  -1    3.30    0.40
   4  -2  -1  109.59   17.70
  -4  -2   1  136.69    6.40
  -4  -2   1   94.99   17.20
   4  -2  -1  179.28   25.40
   4   2  -1  132.99    6.10
   4   2  -1  121.59   19.30
  -4   2   1  129.69    6.30
  -4   2   1  134.09    6.90
   3  -2  -1    8.40    0.30
  -3  -2   1    8.60    0.40
  -3  -2   1    8.40    0.40
   3  -2  -1    9.20    0.50
  -3  -2   1    8.30    0.40
   3  -2  -1    8.30    0.60
   3  -2  -1    9.30    0.50
  -3   2   1   10.00    0.60
   3   2  -1    8.00    0.50
  -3   2   1    7.70    0.40
   3   2  -1    8.80    0.50
   3   2  -1    9.20    0.40
  -2  -2   1    2.70    0.20
  -2  -2   1    2.60    0.30
   2  -2  -1    2.70    0.30
   2  -2  -1    3.00    0.30
  -2  -2   1    3.60    0.20
  -2  -2   1    3.80    0.30
   2  -2  -1    2.50    0.30
  -2   2   1    2.70    0.30
   2   2  -1    3.70    0.30
   2   2  -1    2.40    0.30
   2   2  -1    2.50    0.20
  -2   2   1    3.50    0.40
   1  -2  -1 7398.16  166.08
  -1  -2   1 7776.42  175.98
  -1   2   1 7474.15  165.98
   1   2  -1 7632.44  172.58
   0  -2   1 1352.16   29.60
   0  -2   1 1479.95   56.89
   0  -2  -1 1370.86   28.20
   0   2  -1 1383.96   53.49
   0   2  -1 1395.66   29.90
   0   2   1 1412.66   47.70
   0   2   1 1383.26   28.70
  -1  -2  -1   92.79   13.20
   1  -2   1   86.09    4.80
   1  -2   1   94.09   15.80
  -1  -2  -1   84.09    4.00
   1   2   1   89.49    4.30
   1   2   1   73.19   11.50
  -1   2  -1   87.19    5.00
  -1   2  -1   77.09   14.20
   2  -2   1  151.28   21.20
  -2  -2  -1  173.58   15.40
   2  -2   1  150.28    6.50
  -2   2  -1  152.18    6.80
   2   2   1  145.89    6.40
   2   2   1  135.29   13.40
   3  -2   1  416.96   12.20
  -3  -2  -1  402.06   24.30
   3  -2   1  416.46   30.00
  -3  -2  -1  398.66   10.70
   3   2   1  405.06   23.50
  -3   2  -1  426.56   13.00
   3   2   1  435.76   10.90
  -3   2  -1  436.06   29.70
  -4  -2  -1  182.78    6.50
  -4  -2  -1  192.38   17.00
   4  -2   1  200.08   22.00
  -4   2  -1  191.18    8.30
   4   2   1  197.68   17.40
   4   2   1  200.28    6.50
   5  -2   1   48.80    1.70
   5  -2   1   49.20    1.40
  -5  -2  -1   46.70    1.10
   5   2   1   45.80    1.00
   5   2   1   49.30    1.20
  -5   2  -1   49.00    1.70
  -5   2  -1   48.40    1.20
   5   2   1   48.00    1.20
   6  -2   1  439.26   33.70
   6  -2   1  405.86   34.70
  -6  -2  -1  436.76   25.90
  -6  -2  -1  394.16   11.40
   6   2   1  397.06   11.50
  -6   2  -1  402.46   13.90
  -6   2  -1  414.26   13.90
   6   2   1  414.56   28.60
   7  -2   1    0.80    0.30
  -7  -2  -1    0.20    0.30
   7  -2   1    0.80    0.40
  -7  -2  -1    0.60    0.20
   7  -2   1    0.20    0.20
  -7   2  -1    0.10    0.40
  -7   2  -1    0.30    0.20
   7   2   1    0.10    0.10
  -7   2  -1    0.30    0.30
   7   2   1    0.10    0.20
   7   2   1    0.40    0.20
   7   2   1    0.10    0.20
  -9  -2  -1   12.60    0.90
  -9  -2  -1   14.50    0.70
   9  -2   1   14.30    0.80
   9  -2   1   14.10    0.70
   9  -2   1   14.80    1.20
  -9   2  -1   14.10    0.70
   9   2   1   14.10    0.60
  -9   2  -1   13.60    1.30
   9   2   1   14.30    0.80
  -9   2  -1   13.80    0.70
   9   2   1   14.40    0.80
   9   2   1   14.50    0.80
  10  -2   1   24.90    1.20
  10  -2   1   24.90    1.00
 -10  -2  -1   21.70    1.20
 -10  -2  -1   24.20    0.90
  10  -2   1   22.90    1.40
  10   2   1   23.80    1.00
 -10   2  -1   22.00    0.90
  10   2   1   25.00    1.10
 -10   2  -1   22.90    0.90
  10   2   1   25.60    0.90
  10   2   1   22.00    1.00
 -10   2  -1   21.60    1.60
 -11  -2  -1    1.70    0.50
  11  -2   1    2.60    0.50
  11  -2   1    1.50    0.60
 -11  -2  -1    2.10    0.40
  11  -2   1    2.00    0.40
  11   2   1    1.70    0.40
 -11   2  -1    1.90    0.70
 -11   2  -1    2.10    0.40
  11   2   1    2.00    0.50
  11   2   1    2.10    0.40
  11   2   1    2.30    0.50
 -11   2  -1    2.00    0.40
  12  -2   1   96.39    3.20
 -12  -2  -1   95.19    2.90
  12  -2   1   95.59    2.70
  12   2   1   97.39    2.70
  12   2   1   94.19    2.70
 -12   2  -1   95.89    2.30
  12   2   1   98.09    2.70
 -12   2  -1   98.39    3.50
 -12   2  -1   96.69    2.30
  12   2   1   94.99    2.40
  13  -2   1    5.50    0.90
  13  -2   1    5.40    0.80
  13  -2   1    5.80    0.70
  13   2   1    4.60    0.70
  13   2   1    4.40    0.70
  13   2   1    4.60    0.60
 -13   2  -1    4.40    0.50
 -13   2  -1    6.10    0.50
  13   2   1    5.70    0.60
 -13   2  -1    4.90    1.00
  14  -2   1    2.70    0.60
  14  -2   1    2.50    0.50
  14  -2   1    1.20    0.60
  14   2   1    1.40    0.50
 -14   2  -1    2.70    0.70
  14   2   1    1.80    0.50
  14   2   1    1.80    0.50
 -14   2  -1    2.20    0.30
 -14   2  -1    2.80    0.40
  14   2   1    2.00    0.50
 -15   2  -1    9.60    1.00
  15  -3  -1   20.00    1.20
  15  -3  -1   17.30    1.60
 -15  -3   1   18.10    1.00
  15  -3  -1   16.10    1.30
  15   3  -1   18.20    1.30
 -15   3   1   18.30    1.00
 -15   3   1   17.90    1.00
  15   3  -1   18.60    1.10
  15   3  -1   18.20    1.30
 -15   3   1   20.10    1.80
  14  -3  -1   36.60    1.80
  14  -3  -1   34.90    2.20
 -14  -3   1   35.20    1.40
  14  -3  -1   40.60    1.60
  14   3  -1   38.30    1.50
 -14   3   1   38.20    2.40
  14   3  -1   33.70    1.70
 -14   3   1   34.70    1.40
  14   3  -1   36.40    1.70
 -14   3   1   40.70    1.70
  13  -3  -1   -0.10    0.50
  13  -3  -1    0.10    0.40
 -13  -3   1   -0.10    0.30
  13  -3  -1    0.40    0.50
 -13   3   1    0.20    0.30
  13   3  -1    0.40    0.40
  13   3  -1   -0.20    0.30
 -13   3   1    0.20    0.50
 -13   3   1    0.90    0.70
  12  -3  -1   52.29    2.40
  12  -3  -1   52.99    1.70
 -12  -3   1   53.99    1.70
  12  -3  -1   54.89    2.10
 -12  -3   1   51.69    1.60
 -12   3   1   54.19    1.70
  12   3  -1   53.29    2.00
 -12   3   1   50.39    2.60
 -12   3   1   51.39    1.70
  12   3  -1   51.89    1.70
  12   3  -1   52.19    2.00
 -11  -3   1    0.00    0.20
 -11  -3   1    0.40    0.30
  11  -3  -1    0.10    0.30
  11  -3  -1   -0.20    0.40
  11  -3  -1   -0.30    0.40
  11   3  -1   -0.20    0.20
  11   3  -1    0.00    0.30
  11   3  -1    0.40    0.40
 -11   3   1    0.40    0.40
 -11   3   1    0.40    0.60
 -11   3   1    0.20    0.40
 -10  -3   1    6.60    0.80
  10  -3  -1    4.50    0.80
  10  -3  -1    7.10    0.80
 -10  -3   1    5.90    0.50
  10  -3  -1    5.90    0.60
 -10   3   1    5.70    0.70
  10   3  -1    3.90    0.60
 -10   3   1    6.90    0.70
  10   3  -1    5.00    0.50
  10   3  -1    5.40    0.70
 -10   3   1    6.40    1.10
   9  -3  -1   25.90    1.50
  -9  -3   1   27.70    1.00
   9  -3  -1   27.90    1.30
   9  -3  -1   27.00    1.00
  -9   3   1   26.30    1.20
   9   3  -1   26.20    1.20
   9   3  -1   26.50    1.00
  -9   3   1   26.80    1.70
   9   3  -1   26.00    1.20
  -7   3   1  137.99    3.20
   7   3  -1  138.69    3.10
  -6  -3   1  345.77   12.90
   6  -3  -1  363.76   35.60
   6  -3  -1  387.06   37.80
  -6  -3   1  358.86   32.30
   6   3  -1  339.97   12.50
  -6   3   1  329.97   13.90
  -6   3   1  322.47   13.30
   6   3  -1  319.77   34.40
   5  -3  -1  133.49   25.00
  -5  -3   1  142.49   25.50
   5  -3  -1  163.58   26.60
  -5  -3   1  150.78    8.00
   5   3  -1  193.08   30.00
  -5   3   1  166.48    8.80
  -5   3   1  159.28    8.60
   5   3  -1  157.88    7.90
  -4  -3   1  140.59   24.60
   4  -3  -1  209.48   29.00
  -4  -3   1  227.78    9.60
  -4   3   1  228.38   10.00
   4   3  -1  203.68   28.50
   4   3  -1  193.48    8.90
  -3  -3   1    0.50    0.20
  -3  -3   1    0.80    0.30
  -3  -3   1    0.70    0.20
   3  -3  -1    0.50    0.30
   3  -3  -1    0.50    0.20
   3  -3  -1    0.70    0.30
   3   3  -1    1.10    0.30
  -3   3   1    0.70    0.30
   3   3  -1    0.70    0.20
  -3   3   1    1.00    0.40
   3   3  -1    0.30    0.20
   2  -3  -1  104.39   19.60
  -2  -3   1  151.38    7.50
   2  -3  -1  161.98    7.20
  -2   3   1  162.38   24.00
   2   3  -1  143.19    7.50
  -2   3   1  153.48    7.70
   2   3  -1  188.98   27.80
  -1  -3   1   28.60    1.00
   1  -3  -1   29.90    1.10
   1  -3  -1   30.10    1.00
   1  -3  -1   29.50    1.00
  -1  -3   1   29.80    0.90
   1   3  -1   27.90    0.90
  -1   3   1   28.60    1.00
   1   3  -1   28.60    0.90
   1   3  -1   26.80    1.00
  -1   3   1   32.10    1.10
  -1   3   1   29.10    1.10
   0  -3  -1  626.84   16.70
   0  -3  -1  656.03   39.90
   0  -3   1  669.03   43.70
   0  -3   1  623.04   17.80
   0   3  -1  639.74   18.40
   0   3  -1  649.64   40.70
   0   3   1  595.24   35.80
   0   3   1  615.84   17.40
  -1  -3  -1    3.60    0.20
   1  -3   1    3.60    0.40
  -1  -3  -1    4.40    0.40
   1  -3   1    3.80    0.50
   1  -3   1    3.20    0.40
   1   3   1    3.30    0.40
  -1   3  -1    2.90    0.40
  -1   3  -1    2.80    0.40
  -1   3  -1    2.70    0.30
  -1   3  -1    2.80    0.40
   1   3   1    3.80    0.30
   1   3   1    3.00    0.40
   2  -3   1   68.09    1.80
  -2  -3  -1   71.89    1.70
   2  -3   1   71.49    1.80
  -2   3  -1   67.69    1.70
   2   3   1   70.19    1.50
  -2   3  -1   62.69    1.70
   2   3   1   63.49    1.90
  -3  -3  -1   25.20    0.70
  -3  -3  -1   24.60    0.90
   3  -3   1   23.90    1.10
   3  -3   1   24.40    0.90
   3  -3   1   25.70    1.00
  -3   3  -1   24.90    0.90
   3   3   1   24.00    0.90
  -3   3  -1   25.20    0.90
  -3   3  -1   23.10    0.90
   3   3   1   24.30    0.70
  -3   3  -1   25.50    1.20
   3   3   1   23.90    0.60
   3   3   1   24.80    0.70
   4  -3   1  119.69    6.80
  -4  -3  -1  134.79    6.30
  -4  -3  -1  123.19   19.90
   4  -3   1  102.39   23.20
  -4   3  -1  101.29   20.30
   4   3   1  132.49   19.10
  -4   3  -1  107.49    7.20
   4   3   1  115.89    5.80
  -5  -3  -1  613.34   37.60
   5  -3   1  609.44   45.10
  -5  -3  -1  610.04   16.20
  -5   3  -1  616.44   19.50
   5   3   1  555.54   35.40
   5   3   1  618.74   16.10
   6  -3   1   14.20    0.80
   6  -3   1   12.80    0.70
  -6  -3  -1   13.70    0.50
   6  -3   1   15.80    1.10
   6  -3   1   13.80    0.60
   6   3   1   15.00    0.70
  -6   3  -1   13.60    1.20
  -6   3  -1   14.20    0.80
   6   3   1   13.30    0.70
   6   3   1   14.10    0.40
  -6   3  -1   13.50    0.80
   6   3   1   12.60    0.50
   7  -3   1    9.60    0.70
   7  -3   1   11.50    1.00
   7  -3   1   11.10    0.70
  -7  -3  -1   10.60    0.50
   7  -3   1   10.50    0.60
  -7   3  -1   11.30    1.10
   7   3   1   11.10    0.40
  -7   3  -1   11.10    0.70
   7   3   1   10.40    0.60
   7   3   1   10.00    0.70
   7   3   1   10.20    0.50
  -7   3  -1   10.60    0.70
   8  -3   1    7.00    0.70
   8  -3   1    5.80    0.50
  -8  -3  -1    6.50    0.40
   8  -3   1    6.70    0.90
   8   3   1    6.50    0.40
   8   3   1    6.40    0.40
   8   3   1    5.70    0.50
   8   3   1    6.50    0.60
  -8   3  -1    6.40    0.60
  -8   3  -1    7.10    1.00
  -8   3  -1    5.40    0.60
   9  -3   1   48.10    1.80
   9  -3   1   53.19    1.50
  -9  -3  -1   50.19    1.40
   9  -3   1   53.69    2.20
  -9   3  -1   48.20    1.60
   9   3   1   50.29    1.70
   9   3   1   49.20    1.60
  -9   3  -1   51.99    1.60
   9   3   1   50.49    1.30
  -9   3  -1   52.09    2.40
   9   3   1   50.79    1.30
 -10  -3  -1   87.99    2.10
  10  -3   1   91.09    2.20
  10  -3   1   86.29    3.00
  10   3   1   89.69    2.10
 -10   3  -1   90.49    3.30
  10   3   1   87.89    2.50
 -10   3  -1   90.09    2.30
  10   3   1   89.89    2.40
 -10   3  -1   89.49    2.40
  10   3   1   89.89    2.10
  11  -3   1   76.29    2.00
  11  -3   1   71.09    2.40
  11  -3   1   77.79    2.90
 -11  -3  -1   74.99    1.90
  11   3   1   72.49    1.90
  11   3   1   73.09    2.20
  11   3   1   72.69    2.30
 -11   3  -1   75.49    2.00
 -11   3  -1   71.89    3.00
  11   3   1   74.99    1.90
 -11   3  -1   75.29    2.10
  12  -3   1    6.80    0.90
 -12  -3  -1    6.80    0.60
  12  -3   1    7.80    0.70
  12  -3   1    6.10    1.00
 -12   3  -1    7.40    1.20
  12   3   1    7.00    0.60
  12   3   1    8.30    0.90
 -12   3  -1    7.00    0.70
  12   3   1    6.60    0.70
  12   3   1    7.00    0.60
 -12   3  -1    6.60    0.60
  13  -3   1   54.99    1.80
  13  -3   1   52.79    2.10
  13  -3   1   55.39    2.50
 -13   3  -1   54.09    1.70
 -13   3  -1   55.29    1.70
  13   3   1   55.09    2.10
 -13   3  -1   56.79    2.80
  13   3   1   54.29    1.80
  13   3   1   55.79    1.70
  13   3   1   55.39    2.00
  14  -3   1   50.19    2.10
  14  -3   1   45.40    2.40
  14  -3   1   44.10    1.70
  14   3   1   47.80    1.70
  14   3   1   47.60    1.60
  14   3   1   45.30    1.90
 -14   3  -1   46.60    1.50
 -14   3  -1   49.70    2.60
  14   3   1   46.50    2.00
 -14   3  -1   45.40    1.50
  15  -3   1    7.10    1.20
  15  -3   1    9.60    1.00
  15  -3   1    9.70    1.80
  15   3   1    7.80    1.00
  15   3   1    9.50    0.80
  15   3   1    6.60    0.90
 -15   3  -1    6.50    0.60
  15   4  -1    9.80    1.10
  14  -4  -1    0.10    0.30
  14  -4  -1    0.10    0.40
  14  -4  -1    0.20    0.50
  14  -4  -1    0.00    0.50
 -14  -4   1    0.10    0.30
  14   4  -1    0.80    0.40
  14   4  -1   -0.40    0.40
  14   4  -1   -0.40    0.30
 -14   4   1    0.40    0.40
 -14   4   1    0.40    0.70
 -14   4   1    0.70    0.50
  13  -4  -1    0.20    0.40
  13  -4  -1   -0.10    0.40
 -13  -4   1    0.30    0.30
  13  -4  -1    0.50    0.50
  13  -4  -1    0.90    0.40
 -13   4   1    0.30    0.70
  13   4  -1   -0.10    0.30
  13   4  -1    0.20    0.40
 -13   4   1    0.10    0.50
  13   4  -1    0.20    0.30
  12  -4  -1   94.19    2.50
 -12  -4   1   88.79    2.30
  12  -4  -1   92.39    2.90
  12  -4  -1   92.49    3.50
  12  -4  -1   95.59    3.00
  12   4  -1   89.69    2.90
 -12   4   1   90.19    2.60
  12   4  -1   93.49    2.80
 -12   4   1   93.19    3.80
  12   4  -1   89.09    2.40
 -12   4   1   92.99    2.70
  11  -4  -1  101.89    3.60
  11  -4  -1  101.99    3.00
  11  -4  -1  100.49    3.10
 -11  -4   1  102.49    2.50
  11  -4  -1  105.49    2.60
 -11   4   1  103.49    2.90
 -11   4   1   98.39    3.80
 -11   4   1  101.39    2.70
  11   4  -1   99.99    2.50
  11   4  -1   97.69    2.80
  11   4  -1  101.59    3.00
  10  -4  -1   81.39    3.10
  10  -4  -1   84.79    2.70
  10  -4  -1   86.99    2.20
  10  -4  -1   85.49    2.60
  10   4  -1   83.79    2.60
 -10   4   1   84.69    3.30
 -10   4   1   86.19    2.50
 -10   4   1   84.49    2.40
  10   4  -1   88.59    2.20
  10   4  -1   84.99    2.50
   8  -4  -1   21.50    1.40
   8  -4  -1   21.90    0.80
  -8  -4   1   21.10    0.80
   8   4  -1   22.80    1.10
   8   4  -1   20.50    0.90
   8   4  -1   18.50    1.10
  -8   4   1   20.80    1.00
  -8   4   1   19.20    1.10
  -7  -4   1   62.79    1.60
   7  -4  -1   61.19    2.30
   7  -4  -1   61.19    1.60
   7  -4  -1   64.29    2.00
   7  -4  -1   62.99    2.00
  -7   4   1   61.69    1.80
   7   4  -1   61.99    2.00
   7   4  -1   60.59    1.80
   7   4  -1   63.19    1.60
  -7   4   1   64.39    2.50
  -7   4   1   62.29    1.90
  -6  -4   1    8.80    0.50
  -6  -4   1    9.20    0.70
   6  -4  -1    9.20    0.80
   6  -4  -1    9.00    0.70
   6  -4  -1    8.60    0.90
   6   4  -1    8.20    0.50
  -6   4   1    8.80    0.70
  -6   4   1   10.90    1.20
   6   4  -1    8.70    0.70
   6   4  -1    8.70    0.60
  -5  -4   1    7.50    0.60
   5  -4  -1    6.80    0.60
  -5  -4   1    7.00    0.50
   5  -4  -1    7.10    0.40
   5  -4  -1    7.10    0.80
   5  -4  -1    8.40    0.70
   5   4  -1    7.60    0.60
  -5   4   1    7.50    0.70
   5   4  -1    6.80    0.50
  -5   4   1    8.30    1.00
   5   4  -1    6.70    0.50
   4  -4  -1   95.39    2.50
   4  -4  -1   98.89    2.50
  -4  -4   1   98.59    2.40
   4  -4  -1   98.69    2.80
  -4  -4   1   97.49    2.20
  -4   4   1   96.19    2.80
   4   4  -1   91.39    2.20
   4   4  -1   99.09    2.30
  -4   4   1   98.69    2.50
   4   4  -1   95.49    2.50
  -3  -4   1  306.07   12.50
   3  -4  -1  254.07   37.10
  -3   4   1  282.57   12.80
   3   4  -1  293.87   38.10
   3   4  -1  269.67   12.10
  -2  -4   1    0.90    0.30
  -2  -4   1    0.60    0.20
   2  -4  -1    0.60    0.30
  -2  -4   1    0.80    0.20
   2  -4  -1    0.50    0.30
   2  -4  -1    1.00    0.30
   2   4  -1    0.90    0.20
  -2   4   1    1.10    0.40
   2   4  -1    0.60    0.30
  -2   4   1    0.40    0.30
   2   4  -1    0.50    0.30
  -2   4   1    0.30    0.40
   1  -4  -1  151.78    7.80
  -1  -4   1  149.19    8.40
   1  -4  -1  183.58   31.20
  -1  -4   1  117.69   26.90
  -1   4   1  140.19    8.30
  -1   4   1  141.89   24.50
   1   4  -1  131.09   26.40
   1   4  -1  136.19    8.50
   0  -4   1 1007.70   63.29
   0  -4   1  996.60   26.70
   0  -4  -1 1022.20   25.60
   0  -4  -1  924.61   56.89
   0   4   1 1136.79   57.09
   0   4   1  978.30   26.60
   0   4  -1  974.30   27.30
   0   4  -1  981.00   57.49
  -1  -4  -1   45.80    1.10
   1  -4   1   44.30    1.50
  -1  -4  -1   44.40    1.40
  -1   4  -1   46.50    1.50
   1   4   1   45.50    1.40
   1   4   1   45.90    1.40
   1   4   1   44.90    1.20
  -1   4  -1   44.90    1.40
  -1   4  -1   43.50    1.30
   1   4   1   46.70    1.50
  -1   4  -1   45.70    1.60
  -2  -4  -1   48.20    1.10
   2  -4   1   45.30    1.50
   2  -4   1   45.80    1.60
  -2  -4  -1   46.40    1.50
   2  -4   1   47.60    1.50
   2   4   1   49.40    1.30
   2   4   1   50.19    1.50
   2   4   1   48.60    1.30
  -2   4  -1   47.00    1.50
   2   4   1   47.80    1.40
  -2   4  -1   49.40    1.50
  -2   4  -1   48.50    1.40
  -2   4  -1   48.50    1.70
  -3  -4  -1    2.40    0.20
  -3  -4  -1    2.00    0.30
   3  -4   1    2.00    0.40
   3  -4   1    1.80    0.40
   3  -4   1    2.10    0.50
   3   4   1    2.60    0.40
  -3   4  -1    1.70    0.30
   3   4   1    2.00    0.30
   3   4   1    1.60    0.30
  -3   4  -1    1.70    0.40
   3   4   1    2.80    0.30
  -3   4  -1    1.80    0.40
  -3   4  -1    1.30    0.50
   4  -4   1    3.70    0.50
   4  -4   1    4.20    0.50
  -4  -4  -1    3.20    0.40
   4  -4   1    3.20    0.60
  -4  -4  -1    3.90    0.30
   4   4   1    4.30    0.30
  -4   4  -1    3.30    0.70
  -4   4  -1    3.70    0.50
   4   4   1    3.60    0.40
  -4   4  -1    3.90    0.50
   4   4   1    3.40    0.50
   4   4   1    4.70    0.40
   5  -4   1   79.09    2.50
  -5  -4  -1   77.19    2.00
   5  -4   1   77.89    2.20
  -5  -4  -1   76.09    1.70
   5  -4   1   80.29    2.20
  -5   4  -1   77.59    2.60
   5   4   1   71.69    1.80
   5   4   1   78.49    2.20
  -5   4  -1   73.69    2.00
  -5   4  -1   74.29    2.10
  -6  -4  -1   59.39    1.70
  -6  -4  -1   56.39    1.40
   6  -4   1   58.19    2.10
   6  -4   1   60.49    1.90
   6  -4   1   58.19    1.90
  -6   4  -1   57.29    1.70
   6   4   1   55.29    1.40
  -6   4  -1   59.09    2.40
   6   4   1   56.99    1.80
   6   4   1   57.09    1.60
  -6   4  -1   56.49    1.80
   7  -4   1    0.50    0.20
   7  -4   1    1.10    0.50
   7  -4   1    1.20    0.40
   7  -4   1    0.60    0.30
  -7  -4  -1    0.70    0.20
   7   4   1    0.80    0.30
  -7   4  -1    0.60    0.60
  -7   4  -1    0.60    0.40
   7   4   1    0.70    0.20
   7   4   1    0.50    0.30
  -7   4  -1    0.80    0.40
   8  -4   1  132.09    3.80
   8  -4   1  135.09    2.90
   8  -4   1  133.59    3.70
  -8   4  -1  134.09    3.20
   8   4   1  132.19    3.10
   8   4   1  129.69    2.80
   8   4   1  134.69    3.30
  -8   4  -1  130.29    3.30
   9  -4   1    0.40    0.40
   9  -4   1   -0.30    0.30
   9  -4   1    0.30    0.30
  -9  -4  -1    0.20    0.20
   9  -4   1    0.10    0.50
   9   4   1    0.20    0.30
   9   4   1    0.10    0.20
   9   4   1    0.20    0.30
  -9   4  -1   -0.30    0.30
  -9   4  -1    0.90    0.40
  -9   4  -1   -0.60    0.60
  10  -4   1    0.30    0.60
  10  -4   1    0.50    0.40
 -10  -4  -1    1.60    0.30
  10  -4   1    0.00    0.40
  10  -4   1    0.60    0.30
 -10   4  -1    0.50    0.70
  10   4   1    0.60    0.30
 -10   4  -1    0.50    0.40
  10   4   1    1.20    0.40
  10   4   1    0.60    0.30
 -10   4  -1    0.30    0.40
 -11  -4  -1    0.80    0.30
  11  -4   1    1.10    0.50
  11  -4   1    0.10    0.50
  11  -4   1    0.60    0.40
  11   4   1    0.90    0.40
  11   4   1    0.90    0.30
  11   4   1    0.60    0.40
 -11   4  -1    0.70    0.40
 -11   4  -1    0.70    0.70
  12  -4   1    2.40    0.50
  12  -4   1    2.20    0.60
  12  -4   1    2.00    0.70
  12  -4   1    2.90    0.60
 -12  -4  -1    2.30    0.40
 -12   4  -1    2.70    0.90
  12   4   1    2.10    0.60
 -12   4  -1    1.90    0.50
  12   4   1    2.80    0.60
 -12   4  -1    2.80    0.50
  12   4   1    2.20    0.40
  13  -4   1   42.00    2.30
  13  -4   1   39.90    1.90
 -13  -4  -1   46.40    1.50
  13  -4   1   46.30    1.60
  13  -4   1   44.20    2.00
  13   4   1   44.00    1.50
 -13   4  -1   44.70    1.60
  13   4   1   42.80    1.80
  13   4   1   46.20    2.00
 -13   4  -1   46.30    2.60
 -13   4  -1   44.10    1.70
  14  -4   1    0.20    0.60
  14  -4   1    0.10    0.30
  14  -4   1    0.20    0.40
  14  -4   1    0.80    0.80
  14   4   1    0.40    0.40
  14   4   1    0.10    0.40
  14   4   1    0.80    0.40
 -14   4  -1    0.10    0.30
  14  -5  -1    5.50    1.10
  14  -5  -1    6.10    0.80
 -14  -5   1    6.50    1.10
 -14   5   1    6.80    0.80
  14   5  -1    5.90    0.70
 -14   5   1    6.40    0.90
  14   5  -1    6.80    1.00
  14   5  -1    6.40    0.90
  13  -5  -1   13.90    1.50
  13  -5  -1   16.30    1.00
  13  -5  -1   15.90    1.30
  13  -5  -1   15.50    1.30
 -13  -5   1   14.80    0.90
 -13   5   1   15.20    1.10
  13   5  -1   17.60    1.20
 -13   5   1   15.70    1.80
  13   5  -1   16.30    1.30
 -13   5   1   14.80    1.10
  13   5  -1   17.10    1.00
  12  -5  -1    0.20    0.40
  12  -5  -1   -0.20    0.30
 -12  -5   1    0.40    0.30
  12  -5  -1    0.00    0.50
  12  -5  -1    0.40    0.50
  12   5  -1    0.40    0.40
 -12   5   1    0.70    0.50
 -12   5   1   -0.30    0.70
 -12   5   1   -0.10    0.40
  12   5  -1    0.20    0.40
  12   5  -1    0.40    0.40
  11  -5  -1    8.70    1.20
  11  -5  -1    7.30    1.00
  11  -5  -1    7.20    0.70
 -11  -5   1    7.80    0.60
  11  -5  -1    7.40    1.00
 -11   5   1    7.20    0.90
  11   5  -1    7.80    0.90
  11   5  -1    7.80    0.90
 -11   5   1    7.60    1.30
 -11   5   1    7.60    0.90
 -10  -5   1    2.50    0.40
  10  -5  -1    1.80    0.60
  10  -5  -1    1.80    0.60
  10  -5  -1    1.70    0.40
  10  -5  -1    1.80    0.70
 -10   5   1    1.80    0.60
  10   5  -1    1.60    0.60
  10   5  -1    1.30    0.40
  10   5  -1    1.80    0.40
 -10   5   1    2.00    0.70
 -10   5   1    1.70    0.90
  -9  -5   1   23.90    1.00
   9  -5  -1   22.40    1.40
   9  -5  -1   21.90    1.60
   9  -5  -1   24.80    1.40
   9  -5  -1   24.50    1.00
   9   5  -1   24.90    1.20
  -9   5   1   26.60    2.00
   9   5  -1   25.00    1.10
  -9   5   1   24.60    1.30
  -9   5   1   23.80    1.30
   9   5  -1   27.20    1.60
   8  -5  -1  218.38    5.10
   8  -5  -1  217.18    5.20
  -8   5   1  222.28    4.80
  -8   5   1  222.28    5.10
   8   5  -1  223.08    5.20
   8   5  -1  221.68    4.80
  -8   5   1  216.88    5.90
   8   5  -1  218.98    4.60
   7  -5  -1    2.50    0.70
  -7  -5   1    2.70    0.40
  -7  -5   1    2.40    0.50
   7  -5  -1    3.10    0.60
   7  -5  -1    2.90    0.60
   7  -5  -1    2.20    0.30
   7   5  -1    1.90    0.50
  -7   5   1    2.60    0.60
  -7   5   1    1.70    0.80
  -7   5   1    2.60    0.60
   7   5  -1    3.20    0.50
   7   5  -1    2.10    0.50
   6  -5  -1   13.10    1.10
   6  -5  -1   13.10    0.60
  -6  -5   1   14.20    0.70
  -6   5   1   16.00    1.40
   6   5  -1   13.20    0.80
   6   5  -1   12.90    0.70
  -6   5   1   12.70    0.90
   6   5  -1   14.10    1.00
   5  -5  -1    0.10    0.20
   5  -5  -1   -0.30    0.30
   5  -5  -1   -0.20    0.20
   5  -5  -1    0.00    0.40
  -5  -5   1    0.00    0.30
  -5  -5   1   -0.20    0.20
   5   5  -1    0.00    0.20
   5   5  -1    0.30    0.20
  -5   5   1    0.10    0.40
  -5   5   1    0.40    0.60
   5   5  -1   -0.10    0.30
  -5   5   1    0.10    0.30
  -4  -5   1   10.30    0.70
   4  -5  -1    9.60    0.80
  -4  -5   1   10.80    0.60
   4  -5  -1    9.70    0.80
   4  -5  -1    9.70    0.90
  -4   5   1    9.80    0.80
   4   5  -1    8.60    0.60
  -4   5   1   10.30    0.80
  -4   5   1   10.90    1.20
   4   5  -1    8.80    0.80
   3  -5  -1    5.30    0.60
  -3  -5   1    5.20    0.60
  -3  -5   1    4.20    0.40
   3  -5  -1    6.20    0.70
   3  -5  -1    4.00    0.60
  -3   5   1    4.80    0.60
   3   5  -1    4.00    0.40
  -3   5   1    5.10    0.60
  -3   5   1    5.60    0.80
   3   5  -1    3.90    0.60
   3   5  -1    5.40    0.60
  -3   5   1    5.10    0.60
   2  -5  -1   38.40    1.60
   2  -5  -1   38.10    1.40
  -2  -5   1   38.80    1.40
  -2  -5   1   39.30    1.20
   2  -5  -1   38.40    1.40
  -2  -5   1   37.30    1.20
   2   5  -1   34.20    1.30
   2   5  -1   37.10    1.40
   2   5  -1   36.30    1.20
  -2   5   1   37.70    1.40
   2   5  -1   37.20    1.40
  -2   5   1   36.40    1.60
  -2   5   1   39.30    1.40
  -2   5   1   37.90    1.30
   1  -5  -1    3.20    0.50
  -1  -5   1    3.40    0.50
   1  -5  -1    3.10    0.50
  -1  -5   1    3.70    0.40
  -1  -5   1    3.50    0.50
   1   5  -1    2.60    0.50
   1   5  -1    3.40    0.50
  -1   5   1    3.90    0.60
   1   5  -1    3.90    0.60
  -1   5   1    2.80    0.50
  -1   5   1    2.10    0.40
   1   5  -1    4.70    0.50
  -1   5   1    4.60    0.60
   0  -5  -1   26.80    0.80
   0  -5   1   26.40    1.00
   0  -5   1   28.20    1.20
   0  -5  -1   31.20    1.20
   0  -5   1   29.50    1.20
   0   5  -1   29.80    1.20
   0   5   1   27.30    1.10
   0   5   1   28.20    1.30
   0   5   1   26.40    1.20
   0   5   1   27.30    1.20
   0   5  -1   28.90    1.10
   0   5  -1   28.00    1.20
   0   5  -1   27.60    1.30
   1  -5   1    3.80    0.50
  -1  -5  -1    4.20    0.40
  -1  -5  -1    5.40    0.60
   1  -5   1    4.10    0.60
  -1   5  -1    4.80    0.60
   1   5   1    4.70    0.60
   1   5   1    4.90    0.60
   1   5   1    5.20    0.60
  -1   5  -1    4.80    0.60
   1   5   1    5.50    0.60
  -1   5  -1    5.40    0.60
  -1   5  -1    3.20    0.60
  -2  -5  -1   57.59    1.40
   2  -5   1   57.09    1.90
   2  -5   1   60.29    1.90
  -2  -5  -1   60.29    1.80
  -2   5  -1   57.39    1.80
  -2   5  -1   56.59    1.80
  -2   5  -1   55.79    2.10
  -2   5  -1   59.49    1.70
   2   5   1   58.59    1.60
   2   5   1   60.79    1.90
   2   5   1   59.69    1.70
   2   5   1   58.09    1.80
   3  -5   1    3.70    0.60
   3  -5   1    5.00    0.70
   3  -5   1    4.10    0.60
  -3  -5  -1    3.90    0.30
  -3  -5  -1    4.80    0.60
  -3   5  -1    4.80    0.60
   3   5   1    4.20    0.50
  -3   5  -1    5.00    0.80
   3   5   1    5.00    0.60
   3   5   1    4.80    0.50
  -3   5  -1    6.30    0.70
   3   5   1    4.50    0.60
  -3   5  -1    4.20    0.60
   4  -5   1    1.30    0.40
  -4  -5  -1    1.90    0.40
  -4  -5  -1    1.20    0.20
   4  -5   1    1.60    0.50
   4  -5   1    1.20    0.40
  -4   5  -1    1.60    0.40
  -4   5  -1    1.30    0.50
   4   5   1    1.30    0.40
   4   5   1    1.10    0.20
   4   5   1    0.60    0.30
  -4   5  -1    1.50    0.60
   5  -5   1  110.59    2.90
   5  -5   1  106.79    3.00
  -5  -5  -1  107.49    2.70
  -5  -5  -1  107.39    2.30
   5  -5   1  104.89    3.20
  -5   5  -1  112.09    2.80
   5   5   1  110.99    2.90
   5   5   1  107.69    2.50
   5   5   1  110.19    2.50
  -5   5  -1  107.89    3.40
  -5   5  -1  109.79    2.90
   6  -5   1   15.20    1.20
  -6  -5  -1   17.20    0.90
   6  -5   1   16.50    1.70
  -6  -5  -1   15.40    0.60
   6   5   1   16.50    0.80
  -6   5  -1   16.10    1.50
   6   5   1   14.20    0.70
   6   5   1   14.80    1.00
  -6   5  -1   16.40    1.00
  -6   5  -1   15.60    1.00
   7  -5   1   61.09    2.40
   7  -5   1   61.69    2.10
  -7  -5  -1   61.19    1.90
   7  -5   1   57.59    2.10
   7  -5   1   59.49    1.60
  -7  -5  -1   61.19    1.50
   7   5   1   62.39    1.80
   7   5   1   60.89    2.10
  -7   5  -1   63.79    2.70
  -7   5  -1   61.99    2.10
  -7   5  -1   59.39    2.00
   7   5   1   61.69    1.70
   8  -5   1   30.70    1.80
  -8  -5  -1   29.00    1.00
   8  -5   1   31.30    1.50
   8  -5   1   29.20    1.10
   8  -5   1   26.50    1.40
   8   5   1   28.80    1.10
   8   5   1   28.60    1.40
   8   5   1   28.00    1.20
  -8   5  -1   28.90    1.40
  -8   5  -1   28.10    1.90
  -8   5  -1   27.90    1.30
   9  -5   1   10.80    0.70
   9  -5   1   12.00    1.00
   9  -5   1   13.40    1.30
  -9  -5  -1   12.30    0.60
   9  -5   1   11.70    1.00
   9   5   1   13.30    0.70
  -9   5  -1   10.70    0.90
   9   5   1   12.60    1.00
  -9   5  -1   12.80    1.50
   9   5   1   12.10    0.80
  -9   5  -1   12.70    1.00
  10  -5   1   14.00    1.40
 -10  -5  -1   14.20    0.70
  10  -5   1   15.60    0.80
  10  -5   1   13.20    1.10
  10  -5   1   16.00    1.20
 -10   5  -1   13.80    1.00
 -10   5  -1   16.30    1.70
  10   5   1   16.20    0.80
 -10   5  -1   12.90    1.00
  10   5   1   15.20    1.00
  10   5   1   14.50    1.10
 -11  -5  -1   38.50    1.30
  11  -5   1   41.60    1.40
  11  -5   1   37.30    1.80
  11  -5   1   41.40    1.90
  11  -5   1   41.30    2.30
 -11   5  -1   35.00    1.90
 -11   5  -1   40.80    2.50
  11   5   1   42.50    1.70
 -11   5  -1   39.80    1.60
  11   5   1   39.30    1.30
  11   5   1   38.20    1.80
  12  -5   1    0.20    0.50
 -12  -5  -1    0.30    0.30
  12  -5   1    0.30    0.50
  12  -5   1   -0.20    0.40
  12  -5   1    0.20    0.40
 -12   5  -1    0.50    0.60
  12   5   1    0.10    0.40
  12   5   1   -0.30    0.20
 -12   5  -1    0.40    0.40
 -12   5  -1    0.60    0.40
  13  -5   1    9.10    1.10
  13  -5   1    6.40    1.20
  13  -5   1    8.20    0.80
  13  -5   1    9.90    1.20
 -13  -5  -1    8.70    0.70
 -13   5  -1   12.30    1.50
  13   5   1    8.50    0.90
 -13   5  -1    8.20    0.90
  13   5   1    9.10    0.70
  13   5   1    7.20    1.00
 -12  -6   1   -0.20    0.30
  12  -6  -1   -0.50    0.30
  12  -6  -1    0.40    0.50
  12  -6  -1    0.70    0.50
  12  -6  -1   -0.40    0.30
  12   6  -1    0.00    0.40
  12   6  -1    0.50    0.30
 -12   6   1   -0.10    0.40
 -12   6   1    0.20    0.50
 -12   6   1    0.30    0.70
  12   6  -1    0.00    0.40
  11  -6  -1    1.90    0.70
  11  -6  -1    1.90    0.70
 -11  -6   1    1.60    0.40
  11  -6  -1    1.60    0.50
  11  -6  -1    1.60    0.60
 -11   6   1    1.40    0.60
  11   6  -1    1.70    0.50
 -11   6   1    1.70    0.90
 -11   6   1    1.80    0.60
  11   6  -1    1.90    0.60
  11   6  -1    1.90    0.50
 -10  -6   1  205.18    4.30
  10  -6  -1  207.18    5.90
  10  -6  -1  206.58    5.20
  10  -6  -1  212.48    5.40
 -10   6   1  204.68    6.20
  10   6  -1  204.78    4.50
 -10   6   1  200.68    5.00
  10   6  -1  197.28    4.80
  10   6  -1  206.08    5.20
 -10   6   1  201.98    4.80
   9  -6  -1    0.90    0.70
   9  -6  -1    1.40    0.40
   9  -6  -1    1.40    0.60
   9  -6  -1    2.40    0.70
   9   6  -1    0.80    0.50
  -9   6   1    1.10    0.60
  -9   6   1    0.80    0.80
   9   6  -1    1.90    0.50
   9   6  -1    1.70    0.50
  -9   6   1    1.70    0.60
   8  -6  -1   20.40    0.90
   8  -6  -1   19.80    1.40
  -8  -6   1   21.60    0.90
   8  -6  -1   20.50    1.30
   8  -6  -1   17.90    1.60
  -8   6   1   21.40    1.30
   8   6  -1   19.00    1.30
  -8   6   1   19.80    1.80
  -8   6   1   20.10    1.30
   8   6  -1   17.80    1.10
  -7  -6   1    8.30    0.90
   7  -6  -1    9.00    1.00
   7  -6  -1    7.30    1.10
  -7  -6   1    7.90    0.60
   7  -6  -1    8.00    1.00
   7  -6  -1    7.20    0.50
   7   6  -1    6.90    0.70
   7   6  -1    8.90    0.70
  -7   6   1    8.00    0.90
  -7   6   1    8.30    1.00
   7   6  -1    9.10    1.00
  -7   6   1    7.10    1.10
   6  -6  -1   39.80    2.00
  -6  -6   1   38.70    1.30
   6  -6  -1   40.10    1.80
   6  -6  -1   40.80    1.80
   6  -6  -1   42.00    1.20
  -6  -6   1   42.40    1.60
  -6   6   1   40.90    2.20
  -6   6   1   40.90    1.70
   6   6  -1   41.80    1.50
   6   6  -1   42.30    1.80
  -6   6   1   42.10    1.60
   5  -6  -1   16.60    1.10
   5  -6  -1   16.60    1.30
  -5  -6   1   15.80    1.00
   5  -6  -1   16.50    1.10
   5  -6  -1   19.20    0.70
  -5  -6   1   16.80    0.80
  -5   6   1   18.00    1.10
   5   6  -1   17.70    1.20
   5   6  -1   15.60    0.90
  -5   6   1   18.90    1.60
  -5   6   1   17.90    1.10
   4  -6  -1   88.39    3.00
   4  -6  -1   79.79    2.70
   4  -6  -1   81.09    2.50
  -4  -6   1   77.39    2.00
  -4  -6   1   79.09    2.40
  -4   6   1   79.59    2.50
  -4   6   1   78.39    2.30
  -4   6   1   78.09    2.90
   4   6  -1   77.29    2.50
   4   6  -1   79.59    2.40
   4   6  -1   75.29    2.20
   3  -6  -1    6.10    0.80
  -3  -6   1    7.10    0.80
   3  -6  -1    4.60    0.70
   3  -6  -1    7.00    0.80
  -3  -6   1    7.00    0.50
  -3   6   1    5.30    0.90
   3   6  -1    4.80    0.70
   3   6  -1    6.00    0.60
  -3   6   1    5.10    0.70
   3   6  -1    5.20    0.60
   3   6  -1    6.00    0.80
  -3   6   1    7.50    0.80
  -3   6   1    6.00    0.70
  -2  -6   1   19.30    0.80
   2  -6  -1   16.30    1.20
  -2  -6   1   16.90    1.10
   2   6  -1   17.40    0.90
  -2   6   1   18.40    1.10
   2   6  -1   18.50    1.10
  -2   6   1   18.40    1.10
   2   6  -1   17.60    1.10
   2   6  -1   17.90    1.00
  -2   6   1   17.70    1.30
  -1  -6   1   23.50    1.10
  -1  -6   1   25.20    1.00
   1  -6  -1   24.50    1.30
   1  -6  -1   23.80    0.90
  -1   6   1   23.50    1.20
  -1   6   1   25.50    1.40
  -1   6   1   26.00    1.20
   1   6  -1   30.50    1.40
   1   6  -1   22.40    1.20
  -1   6   1   26.40    1.30
   1   6  -1   23.90    1.20
   1   6  -1   25.10    1.20
   0  -6  -1   11.60    0.60
   0  -6  -1   10.50    0.80
   0  -6   1   13.70    0.70
   0  -6   1   11.80    0.90
   0   6   1   11.50    0.80
   0   6   1   11.70    0.90
   0   6   1   12.60    1.00
   0   6  -1   11.40    0.90
   0   6  -1   10.30    1.00
   0   6   1   11.50    0.90
   0   6  -1   11.10    0.90
   1  -6   1    7.30    0.80
   1  -6   1    7.80    0.60
  -1  -6  -1    8.40    0.50
  -1  -6  -1    8.00    0.80
  -1   6  -1    8.80    1.00
   1   6   1    8.00    0.80
  -1   6  -1    6.80    0.70
   1   6   1    9.20    0.90
   1   6   1    7.10    0.80
  -1   6  -1    7.80    0.90
   1   6   1    7.60    0.70
  -1   6  -1    8.20    0.90
   2  -6   1  106.09    2.90
   2  -6   1  104.19    3.00
  -2  -6  -1  101.09    2.90
  -2  -6  -1  100.59    2.20
  -2   6  -1  100.59    2.80
  -2   6  -1  100.19    2.90
  -2   6  -1   97.49    3.00
   2   6   1  102.89    2.60
  -2   6  -1  103.39    3.20
   2   6   1   97.69    2.60
   2   6   1  103.59    2.90
   2   6   1  105.19    2.80
  -3  -6  -1    1.60    0.50
  -3  -6  -1    1.90    0.30
   3  -6   1    1.80    0.50
   3  -6   1    1.80    0.50
   3   6   1    1.90    0.50
   3   6   1    1.90    0.50
  -3   6  -1    4.20    0.60
   3   6   1    1.50    0.40
  -3   6  -1    1.60    0.70
  -3   6  -1    2.00    0.50
   3   6   1    2.70    0.60
  -3   6  -1    1.70    0.50
  -4  -6  -1    0.20    0.20
   4  -6   1    0.20    0.40
   4  -6   1   -0.10    0.30
   4  -6   1   -0.30    0.30
  -4  -6  -1   -0.10    0.30
  -4   6  -1    0.20    0.40
   4   6   1    0.10    0.30
   4   6   1   -0.30    0.30
  -4   6  -1    0.20    0.50
  -4   6  -1   -0.10    0.40
  -4   6  -1    0.30    0.30
   4   6   1    0.30    0.20
   4   6   1    0.00    0.30
   5  -6   1   13.50    1.20
  -5  -6  -1   13.50    0.60
   5  -6   1   12.90    1.00
   5  -6   1   11.40    1.00
  -5  -6  -1   12.70    0.90
   5   6   1   13.10    0.90
  -5   6  -1   12.20    1.00
  -5   6  -1   13.00    1.60
   5   6   1   12.40    1.00
   5   6   1   12.40    0.80
  -5   6  -1   11.80    0.90
  -6  -6  -1    0.00    0.30
   6  -6   1    0.50    0.50
   6  -6   1    0.30    0.40
  -6  -6  -1    0.10    0.20
   6  -6   1    0.50    0.40
   6   6   1    0.30    0.30
  -6   6  -1    0.10    0.40
   6   6   1    0.80    0.30
  -6   6  -1    0.70    0.50
   6   6   1    0.00    0.40
  -6   6  -1   -0.10    0.60
   7  -6   1    0.70    0.50
   7  -6   1    0.70    0.50
   7  -6   1    0.90    0.30
  -7  -6  -1    1.20    0.30
  -7  -6  -1    1.50    0.50
   7  -6   1    1.10    0.60
  -7   6  -1    1.80    0.50
   7   6   1    1.40    0.40
  -7   6  -1    0.80    0.60
  -7   6  -1    0.70    0.60
   7   6   1    0.90    0.30
   8  -6   1   64.19    2.70
   8  -6   1   61.19    2.40
   8  -6   1   60.69    2.30
  -8  -6  -1   61.39    1.60
   8  -6   1   61.59    1.70
   8   6   1   61.59    1.90
   8   6   1   62.69    1.80
  -8   6  -1   64.79    2.20
   8   6   1   63.19    2.30
  -8   6  -1   59.79    2.90
  -8   6  -1   59.99    2.20
   9  -6   1  252.87    5.10
  -9  -6  -1  247.68    4.90
   9  -6   1  254.57    6.00
   9  -6   1  253.87    6.60
   9  -6   1  249.88    6.10
   9   6   1  245.98    5.40
  -9   6  -1  249.08    6.90
   9   6   1  246.78    5.20
  -9   6  -1  255.57    5.60
   9   6   1  254.07    5.90
 -10  -6  -1    2.20    0.40
  10  -6   1    1.00    0.40
  10  -6   1    1.10    0.70
  10  -6   1    1.50    0.60
  10  -6   1    2.00    0.70
  10   6   1    2.20    0.50
  10   6   1    1.80    0.60
 -10   6  -1    1.20    0.50
 -10   6  -1    2.00    0.90
 -10   6  -1    2.30    0.60
  10   6   1    1.80    0.70
  11  -6   1    7.50    1.10
  11  -6   1    7.60    0.70
  11  -6   1    8.80    1.10
 -11  -6  -1    7.50    0.60
  11  -6   1    6.60    1.10
 -11   6  -1    6.30    0.90
  11   6   1    7.70    0.80
 -11   6  -1    8.80    0.90
  11   6   1    6.20    0.90
  11   6   1    7.90    0.70
  12  -6   1    1.70    0.80
  12  -6   1    2.10    0.70
 -12  -6  -1    1.70    0.40
  12  -6   1    2.70    0.50
  12  -6   1    1.70    0.70
  12   6   1    2.60    0.50
 -12   6  -1    3.80    0.90
  12   6   1    2.80    0.60
 -12   6  -1    3.50    0.60
  12   6   1    1.80    0.60
 -12   6  -1    1.50    0.60
  10  -7  -1    0.90    0.50
  10  -7  -1    0.30    0.30
  10  -7  -1    0.50    0.60
 -10  -7   1    1.00    0.30
  10  -7  -1    0.60    0.50
 -10   7   1    0.20    0.70
  10   7  -1    0.50    0.50
 -10   7   1    0.70    0.60
  10   7  -1    1.20    0.50
 -10   7   1    0.60    0.60
   9  -7  -1   -0.10    0.40
   9  -7  -1   -0.10    0.30
  -9  -7   1    0.20    0.30
   9  -7  -1    0.40    0.50
   9  -7  -1    0.00    0.50
   9   7  -1    0.00    0.30
   9   7  -1    0.90    0.40
   9   7  -1   -0.40    0.40
  -9   7   1    0.70    0.50
   8  -7  -1   18.10    1.40
  -8  -7   1   16.50    1.20
  -8  -7   1   18.20    0.80
   8  -7  -1   17.80    0.80
   8  -7  -1   16.80    1.60
   8  -7  -1   17.60    1.30
  -8   7   1   17.30    1.30
  -8   7   1   17.00    1.80
  -8   7   1   17.80    1.20
   8   7  -1   18.50    1.40
   8   7  -1   18.00    1.10
  -7  -7   1    1.60    0.50
   7  -7  -1    1.00    0.60
   7  -7  -1    0.90    0.60
   7  -7  -1    1.60    0.30
   7  -7  -1    1.40    0.60
  -7  -7   1    1.60    0.40
  -7   7   1    1.50    0.80
   7   7  -1    1.30    0.60
  -7   7   1    1.80    0.60
   7   7  -1    1.60    0.40
  -7   7   1    1.60    0.70
   6  -7  -1    1.80    0.60
   6  -7  -1    2.00    0.30
  -6  -7   1    2.40    0.60
  -6  -7   1    2.70    0.40
   6  -7  -1    3.30    0.70
   6  -7  -1    1.50    0.60
  -6   7   1    1.90    0.80
  -6   7   1    2.90    0.70
   6   7  -1    3.20    0.60
  -6   7   1    3.40    0.70
   6   7  -1    2.50    0.60
   6   7  -1    2.20    0.60
   5  -7  -1   15.70    0.70
   5  -7  -1   18.70    1.30
   5  -7  -1   15.80    1.40
   5  -7  -1   15.40    1.20
  -5  -7   1   16.50    1.10
  -5  -7   1   16.20    0.80
  -5   7   1   16.30    1.10
   5   7  -1   15.30    0.90
   5   7  -1   16.10    1.20
  -5   7   1   16.20    1.60
  -5   7   1   18.10    1.30
   5   7  -1   15.10    1.20
   4  -7  -1   66.09    1.60
  -4  -7   1   61.59    1.70
   4  -7  -1   67.59    2.40
  -4  -7   1   64.99    2.30
   4  -7  -1   61.49    2.30
   4  -7  -1   64.09    2.60
  -4   7   1   62.89    2.30
  -4   7   1   60.19    2.10
  -4   7   1   65.69    2.80
   4   7  -1   71.09    2.40
   4   7  -1   63.69    2.40
   4   7  -1   65.89    2.10
   3  -7  -1  122.19    3.80
   3  -7  -1  129.29    3.60
  -3  -7   1  126.99    3.40
  -3  -7   1  126.99    2.90
   3   7  -1  122.09    3.50
   3   7  -1  119.39    2.90
   3   7  -1  123.39    3.20
  -3   7   1  121.69    3.30
  -3   7   1  128.79    4.50
  -3   7   1  129.49    3.50
   3   7  -1  123.39    3.50
  -3   7   1  125.39    3.50
  -2  -7   1   51.49    2.00
   2  -7  -1   50.89    1.50
   2  -7  -1   53.89    2.10
  -2  -7   1   49.40    1.50
   2   7  -1   48.50    2.00
   2   7  -1   51.49    1.80
  -2   7   1   48.00    2.20
   2   7  -1   46.30    2.00
  -2   7   1   51.79    1.80
   2   7  -1   50.89    1.70
   1  -7  -1   -0.30    0.40
  -1  -7   1    0.30    0.30
   1  -7  -1    0.10    0.20
  -1  -7   1    0.10    0.40
  -1   7   1    0.40    0.40
  -1   7   1   -0.40    0.40
  -1   7   1    0.50    0.50
   1   7  -1   -0.40    0.40
  -1   7   1    0.40    0.50
   1   7  -1    0.20    0.40
   1   7  -1    0.50    0.30
   0  -7   1   17.90    1.20
   0  -7   1   20.20    0.90
   0  -7   1   22.10    1.30
   0  -7  -1   21.00    0.80
   0  -7  -1   22.30    1.30
   0   7   1   20.70    1.30
   0   7   1   22.20    1.20
   0   7   1   23.10    1.30
   0   7   1   20.60    1.20
   0   7  -1   23.40    1.20
   0   7  -1   22.30    1.30
   0   7  -1   21.20    1.30
   1  -7   1   69.79    2.00
  -1  -7  -1   70.79    1.70
   1  -7   1   72.59    2.40
  -1  -7  -1   72.09    2.40
   1  -7   1   65.79    2.40
  -1   7  -1   74.49    2.80
   1   7   1   73.49    2.50
   1   7   1   70.79    2.20
  -1   7  -1   71.39    2.20
   1   7   1   70.09    2.40
  -1   7  -1   69.99    2.50
   1   7   1   67.49    2.30
   2  -7   1    0.70    0.50
   2  -7   1    0.70    0.30
   2  -7   1    0.70    0.40
  -2  -7  -1    0.70    0.20
  -2  -7  -1    1.00    0.50
   2   7   1    1.30    0.50
  -2   7  -1    1.10    0.60
  -2   7  -1    0.70    0.50
   2   7   1    0.30    0.30
   2   7   1    1.00    0.50
   2   7   1    1.20    0.60
  -2   7  -1    0.00    0.50
  -2   7  -1    0.50    0.50
   3  -7   1   34.20    1.80
  -3  -7  -1   37.80    1.60
   3  -7   1   32.50    1.70
  -3  -7  -1   34.30    1.00
  -3   7  -1   32.60    1.50
   3   7   1   35.00    1.30
  -3   7  -1   36.00    2.00
  -3   7  -1   33.80    1.70
   3   7   1   34.30    1.40
   3   7   1   37.80    2.00
  -3   7  -1   37.20    1.70
   3   7   1   37.00    1.60
  -4  -7  -1    6.40    0.40
   4  -7   1    5.50    0.80
  -4  -7  -1    5.80    0.80
   4  -7   1    5.30    0.90
   4   7   1    7.00    0.90
  -4   7  -1    6.00    0.90
   4   7   1    6.70    0.70
   4   7   1    6.50    0.90
  -4   7  -1    6.60    1.00
   4   7   1    7.80    0.50
  -4   7  -1    6.70    0.80
   5  -7   1   10.30    1.10
   5  -7   1   11.30    1.10
  -5  -7  -1   11.00    0.50
   5  -7   1   11.40    1.20
  -5  -7  -1   10.80    1.00
  -5   7  -1   11.20    1.20
  -5   7  -1   10.70    1.00
  -5   7  -1   12.10    1.40
   5   7   1   11.60    0.80
   5   7   1   11.10    1.00
   5   7   1   11.10    1.10
   6  -7   1    2.80    0.70
   6  -7   1    2.50    0.70
  -6  -7  -1    2.50    0.60
   6  -7   1    2.30    0.70
  -6  -7  -1    2.00    0.30
   6   7   1    2.60    0.70
   6   7   1    3.50    0.70
  -6   7  -1    3.00    0.80
   6   7   1    2.50    0.50
  -6   7  -1    2.60    0.70
  -6   7  -1    2.10    0.60
  -7  -7  -1    1.70    0.50
   7  -7   1    2.20    0.60
  -7  -7  -1    1.20    0.30
   7  -7   1    2.10    0.70
   7  -7   1    3.10    0.80
   7  -7   1    1.60    0.40
   7   7   1    1.80    0.50
   7   7   1    1.80    0.40
   7   7   1    2.10    0.60
  -7   7  -1    2.00    0.80
  -7   7  -1    2.40    0.60
  -7   7  -1    2.50    0.70
   8  -7   1   84.49    3.30
   8  -7   1   84.39    2.20
  -8  -7  -1   82.49    2.00
   8  -7   1   80.99    2.90
   8  -7   1   82.89    3.00
  -8   7  -1   83.19    2.80
  -8   7  -1   79.79    2.60
   8   7   1   86.09    2.40
  -8   7  -1   83.79    3.60
   8   7   1   84.99    2.90
   9  -7   1    1.30    0.60
   9  -7   1    2.20    0.70
  -9  -7  -1    1.50    0.30
   9  -7   1    1.60    0.40
   9  -7   1    1.90    0.80
  -9   7  -1    2.90    0.60
   9   7   1    2.30    0.50
   9   7   1    2.20    0.70
   9   7   1    1.70    0.50
  -9   7  -1    1.00    0.60
  10  -7   1    3.90    0.80
  10  -7   1    4.20    1.00
  10  -7   1    4.90    0.60
 -10  -7  -1    4.00    0.50
  10  -7   1    4.70    0.90
 -10   7  -1    3.80    0.80
 -10   7  -1    5.00    1.00
  10   7   1    3.70    0.80
 -10   7  -1    5.20    0.80
  10   7   1    4.10    0.60
   8  -8  -1    8.30    1.30
  -8  -8   1   10.50    0.70
   8  -8  -1   10.70    1.30
   8  -8  -1    8.10    1.40
  -8  -8   1    9.60    1.10
   8  -8  -1    9.50    0.70
   8   8  -1    9.30    1.20
   8   8  -1   11.40    1.10
  -8   8   1   10.70    1.30
  -8   8   1   11.90    1.10
  -8   8   1    9.10    1.50
   7  -8  -1    1.60    0.30
   7  -8  -1    1.60    0.60
   7  -8  -1    2.00    0.70
  -7  -8   1    1.20    0.30
   7  -8  -1    2.80    0.80
  -7  -8   1    2.70    0.70
   7   8  -1    1.30    0.60
   7   8  -1    1.70    0.60
  -7   8   1    2.00    0.70
  -7   8   1    1.90    0.70
  -7   8   1    2.20    1.00
   6  -8  -1    0.60    0.50
  -6  -8   1    0.40    0.40
   6  -8  -1   -0.10    0.20
   6  -8  -1   -0.30    0.40
  -6  -8   1   -0.40    0.20
   6  -8  -1   -0.20    0.40
  -6   8   1   -0.30    0.40
   6   8  -1   -0.10    0.40
   6   8  -1   -0.40    0.40
  -6   8   1    0.10    0.50
  -6   8   1    0.00    0.60
   6   8  -1    1.30    0.40
  -5  -8   1    0.10    0.20
   5  -8  -1   -0.10    0.40
   5  -8  -1    0.30    0.20
   5  -8  -1   -0.40    0.40
  -5   8   1    0.00    0.60
   5   8  -1   -0.20    0.40
  -5   8   1    0.00    0.50
   5   8  -1    0.70    0.40
   5   8  -1   -0.20    0.40
   4  -8  -1    0.90    0.20
   4  -8  -1    0.40    0.50
  -4  -8   1    1.10    0.30
  -4  -8   1    1.40    0.50
   4   8  -1    0.50    0.60
   4   8  -1    0.30    0.50
   4   8  -1    1.20    0.50
  -4   8   1    0.90    0.70
  -4   8   1    0.50    0.60
  -4   8   1    1.90    0.60
   3  -8  -1   14.60    1.20
  -3  -8   1   11.60    0.70
  -3  -8   1   14.50    1.20
   3  -8  -1   11.80    0.80
   3  -8  -1   12.80    0.60
  -3   8   1   10.40    1.10
   3   8  -1   11.90    1.00
  -3   8   1   12.00    1.10
   3   8  -1   13.00    1.20
  -3   8   1   14.20    1.50
  -3   8   1   12.70    1.10
   3   8  -1   11.50    1.20
   2  -8  -1   17.50    0.80
   2  -8  -1   17.10    1.30
  -2  -8   1   18.80    0.90
  -2  -8   1   20.20    1.30
  -2   8   1   18.10    1.20
  -2   8   1   17.20    1.50
   2   8  -1   19.00    1.40
  -2   8   1   17.70    1.30
  -2   8   1   17.80    1.30
   2   8  -1   17.10    1.30
   2   8  -1   18.10    1.20
  -1  -8   1    5.90    0.60
  -1  -8   1    4.80    0.80
   1  -8  -1    5.20    0.90
   1  -8  -1    5.40    0.50
  -1   8   1    4.70    0.90
   1   8  -1    3.50    0.80
   1   8  -1    5.20    0.80
  -1   8   1    6.10    0.90
  -1   8   1    5.60    0.80
  -1   8   1    3.60    0.70
   1   8  -1    4.60    0.70
   0  -8  -1    0.30    0.20
   0  -8   1   -0.10    0.30
   0  -8  -1    0.20    0.40
   0  -8   1    0.60    0.50
   0   8   1    0.60    0.50
   0   8   1    0.60    0.50
   0   8  -1    0.70    0.50
   0   8  -1    0.10    0.40
   0   8   1    0.80    0.50
   0   8  -1    1.20    0.60
   0   8   1    0.60    0.50
   1  -8   1    4.40    0.80
  -1  -8  -1    5.50    0.40
   1  -8   1    5.00    0.60
  -1  -8  -1    4.40    0.80
  -1   8  -1    3.50    0.70
   1   8   1    4.60    0.70
   1   8   1    4.80    0.80
   1   8   1    4.00    0.80
  -1   8  -1    5.70    0.80
   1   8   1    5.20    0.90
  -1   8  -1    4.30    0.80
   2  -8   1   26.00    1.20
  -2  -8  -1   25.00    0.80
   2  -8   1   25.00    1.60
  -2  -8  -1   24.20    1.40
   2  -8   1   26.10    1.60
  -2   8  -1   24.50    1.40
   2   8   1   23.90    1.30
  -2   8  -1   25.10    1.50
   2   8   1   24.10    1.50
   2   8   1   25.10    1.30
  -2   8  -1   25.90    1.60
  -2   8  -1   23.10    1.40
   2   8   1   23.90    1.50
  -3  -8  -1    5.70    0.40
   3  -8   1    5.90    0.70
  -3  -8  -1    5.00    0.80
   3  -8   1    5.40    0.90
   3  -8   1    5.80    0.90
  -3   8  -1    5.60    0.90
  -3   8  -1    4.70    0.80
  -3   8  -1    5.20    0.90
  -3   8  -1    6.40    0.80
   3   8   1    6.50    0.90
   3   8   1    5.10    0.80
   3   8   1    6.80    0.80
  -4  -8  -1    1.50    0.20
   4  -8   1    1.10    0.60
  -4  -8  -1    0.40    0.40
   4  -8   1    0.70    0.50
   4   8   1    1.60    0.60
   4   8   1    2.50    0.50
  -4   8  -1    1.00    0.60
  -4   8  -1    1.90    0.50
   4   8   1    0.80    0.50
  -4   8  -1    2.50    0.70
  -5  -8  -1   -0.20    0.40
   5  -8   1    0.30    0.50
  -5  -8  -1   -0.10    0.20
   5   8   1   -0.50    0.40
   5   8   1    1.10    0.40
   5   8   1    0.40    0.50
  -5   8  -1   -0.20    0.50
  -5   8  -1    1.20    0.50
   6  -8   1    0.60    0.30
  -6  -8  -1    0.40    0.20
   6  -8   1    0.40    0.50
  -6  -8  -1    0.70    0.60
   6  -8   1    0.50    0.50
   6   8   1    0.90    0.50
   6   8   1    1.80    0.40
   6   8   1    0.90    0.50
  -6   8  -1    0.00    0.50
  -6   8  -1    1.90    0.60
  -7  -8  -1   22.50    1.40
   7  -8   1   23.20    1.80
   7  -8   1   23.10    1.00
  -7  -8  -1   21.30    0.80
   7  -8   1   23.00    1.60
   7  -8   1   19.90    1.50
   7   8   1   27.90    1.20
   7   8   1   24.50    1.60
  -7   8  -1   22.70    1.60
   7   8   1   22.50    1.40
  -7   8  -1   26.00    1.50
  -7   8  -1   25.70    2.00
  -8  -8  -1    6.00    0.90
   8  -8   1    4.00    1.00
   8  -8   1    7.50    0.70
   8  -8   1    6.80    1.10
  -8  -8  -1    6.30    0.50
   8   8   1    6.70    1.00
  -8   8  -1    6.70    1.10
   8   8   1    5.90    0.90
  -4  -9   1    0.60    0.30
   4  -9  -1    0.50    0.20
   4  -9  -1    0.20    0.30
   4   9  -1    0.40    0.50
   4   9  -1    0.60    0.50
  -4   9   1    0.00    0.50
  -4   9   1    1.10    0.60
   3  -9  -1   42.50    1.40
  -3  -9   1   43.00    2.10
   3  -9  -1   36.80    2.00
   3  -9  -1   39.10    1.10
  -3  -9   1   39.90    1.30
  -3   9   1   39.90    2.10
  -3   9   1   44.50    2.00
  -3   9   1   42.60    2.30
   3   9  -1   41.40    2.10
   3   9  -1   40.10    2.00
   2  -9  -1    3.90    0.30
  -2  -9   1    3.90    0.50
   2  -9  -1    4.80    0.50
   2  -9  -1    3.90    0.80
  -2  -9   1    2.90    0.70
  -2   9   1    4.50    0.90
  -2   9   1    3.80    0.80
  -2   9   1    4.70    0.90
   2   9  -1    3.80    0.80
  -2   9   1    5.00    0.80
   2   9  -1    3.70    0.80
  -1  -9   1    0.40    0.30
   1  -9  -1    0.40    0.50
   1  -9  -1    0.50    0.20
  -1  -9   1    0.20    0.50
   1  -9  -1    0.60    0.20
  -1   9   1   -0.10    0.40
  -1   9   1    0.40    0.50
   1   9  -1    0.40    0.50
   1   9  -1   -0.20    0.40
  -1   9   1    2.20    0.60
   0  -9  -1    0.00    0.20
   0  -9   1    0.10    0.40
   0  -9   1    0.10    0.20
   0  -9  -1    0.00    0.40
   0   9  -1    0.00    0.40
   0   9   1    1.70    0.50
   0   9   1   -0.20    0.50
   0   9   1    0.20    0.50
   0   9  -1   -0.10    0.40
  -1  -9  -1    1.50    0.60
  -1  -9  -1    1.60    0.20
   1  -9   1    1.50    0.40
   1  -9   1    1.00    0.60
   1   9   1    1.30    0.60
   1   9   1    2.70    0.60
  -1   9  -1    2.30    0.70
  -1   9  -1    3.60    0.60
   1   9   1    1.30    0.60
  -1   9  -1    1.40    0.60
  -2  -9  -1   27.20    1.60
  -2  -9  -1   28.50    0.80
   2  -9   1   28.80    1.20
   2  -9   1   29.80    1.80
  -2   9  -1   29.10    1.70
   2   9   1   24.90    1.60
  -2   9  -1   29.20    1.80
   2   9   1   28.30    1.70
   2   9   1   32.80    1.50
  -2   9  -1   33.60    1.60
   3  -9   1    6.90    0.70
  -3  -9  -1    7.30    0.40
  -3  -9  -1    5.50    0.90
   3  -9   1    7.50    1.40
   3   9   1    7.20    1.00
   3   9   1    6.00    1.00
  -3   9  -1    7.70    1.10
  -3   9  -1    6.80    1.10
  -3   9  -1    9.20    1.50
   4  -9   1   59.79    2.80
  -4  -9  -1   58.79    1.40
  -4  -9  -1   59.29    2.80
   4  -9   1   66.79    2.90
  -4   9  -1   71.19    2.90
   4   9   1   65.09    2.20
   4   9   1   60.29    2.60
  -4   9  -1   60.69    2.70
   4   9   1   62.19    2.50
  16   0  -2    0.30    0.50
  16   0  -2    1.00    0.50
 -15   0   2    2.30    0.40
  15   0  -2    2.80    0.80
  15   0  -2    3.00    0.60
 -15   0   2    3.90    0.30
  15   0  -2    3.40    0.70
 -15   0   2    3.70    0.70
  14   0  -2   28.40    1.40
  14   0  -2   28.20    1.70
  14   0  -2   28.40    1.40
 -14   0   2   27.60    1.10
 -14   0   2   26.00    1.70
 -14   0   2   26.70    0.90
 -13   0   2    9.20    0.50
 -13   0   2    9.00    1.20
 -13   0   2   10.00    0.60
  13   0  -2    9.40    1.00
 -13   0   2    9.30    0.70
  13   0  -2    9.60    0.90
  13   0  -2    9.90    0.90
 -12   0   2   17.00    0.90
 -12   0   2   15.60    1.40
  12   0  -2   15.50    1.20
  12   0  -2   17.80    1.00
  12   0  -2   17.00    1.00
 -12   0   2   17.30    0.70
 -11   0   2   75.39    2.00
  11   0  -2   75.19    2.20
  11   0  -2   76.79    2.20
  11   0  -2   74.19    2.50
 -11   0   2   73.59    2.60
 -11   0   2   76.19    1.80
  10   0  -2   97.09    2.80
  10   0  -2   95.39    2.50
 -10   0   2   97.29    2.20
 -10   0   2   97.49    2.30
  10   0  -2  100.09    2.50
 -10   0   2   95.29    2.90
   9   0  -2   77.09    2.00
   9   0  -2   77.99    2.30
  -9   0   2   73.79    2.40
  -9   0   2   75.39    1.80
   9   0  -2   74.89    2.00
  -9   0   2   75.49    1.80
  -8   0   2   50.99    1.80
  -8   0   2   51.59    1.30
  -8   0   2   51.79    1.30
   8   0  -2   52.09    1.50
   8   0  -2   50.89    1.50
   8   0  -2   49.60    1.70
   7   0  -2   -0.10    0.20
  -7   0   2    0.30    0.30
  -7   0   2    0.10    0.20
   7   0  -2    0.20    0.20
  -7   0   2    0.30    0.20
   6   0  -2  254.87   25.60
   6   0  -2  219.18    9.60
  -6   0   2  228.08    9.90
   5   0  -2  473.75   32.50
  -5   0   2  552.24   33.70
   5   0  -2  508.85   15.20
  -5   0   2  500.95   15.20
  -4   0   2 1366.36   52.29
   4   0  -2 1384.16   30.20
  -4   0   2 1360.86   30.20
   4   0  -2 1386.46   53.99
  -3   0   2 2101.19   64.19
   3   0  -2 2089.89   64.99
  -2   0   2 4063.39   96.89
   2   0  -2 4178.68   98.29
  -1   0   2 1096.79   35.60
   1   0  -2 1008.80   35.00
   0   0  -2  432.06   19.30
   0   0   2  510.55   10.70
   0   0   2  505.15   20.00
  -1   0  -2  595.64   12.00
   1   0   2  616.54   21.30
   1   0   2  596.14   12.10
  -1   0  -2  573.94   20.90
  -2   0  -2  100.69    3.20
  -2   0  -2   94.89    7.30
   2   0   2   97.19    3.10
   2   0   2  111.09    8.30
   3   0   2    1.10    0.10
   3   0   2    1.00    0.10
   3   0   2    1.00    0.30
  -3   0  -2    0.60    0.20
  -4   0  -2  129.39    4.50
   4   0   2  147.09   11.30
   4   0   2  140.49   11.60
  -4   0  -2  133.39    4.70
   5   0   2  204.68   15.40
   5   0   2  209.68   16.20
  -5   0  -2  214.18    7.00
  -5   0  -2  211.08    6.50
  -6   0  -2   33.00    1.30
   6   0   2   33.50    0.90
   6   0   2   34.70    1.30
   6   0   2   34.00    0.90
  -7   0  -2  682.63   18.10
  -7   0  -2  710.23   16.90
   7   0   2  746.43   37.40
   7   0   2  662.23   35.70
   8   0   2  517.85   34.70
  -8   0  -2  594.04   17.00
  -8   0  -2  593.54   15.50
   8   0   2  591.24   36.20
   9   0   2    5.80    0.80
   9   0   2    5.20    0.50
  -9   0  -2    4.50    0.70
   9   0   2    5.20    0.40
  10   0   2   59.39    1.60
  10   0   2   56.99    2.10
 -10   0  -2   55.09    2.20
  10   0   2   59.99    1.60
  11   0   2  197.08    4.10
 -11   0  -2  185.38    4.90
 -12   0  -2    5.30    0.80
  12   0   2    6.00    0.70
  12   0   2    5.60    0.80
  12   0   2    5.60    0.60
  13   0   2   23.90    1.50
  13   0   2   23.40    1.10
  13   0   2   24.60    1.20
 -13   0  -2   26.10    1.70
  14   0   2   24.40    1.30
  14   0   2   26.70    1.30
  14   0   2   26.20    1.60
  15   0   2   31.30    1.80
  15   0   2   29.80    1.40
  15   0   2   32.40    1.50
  16   0   2   23.90    1.40
  16   0   2   24.20    1.70
  16   0   2   25.10    1.30
  16  -1  -2   66.19    3.00
  16  -1  -2   72.89    3.20
  16  -1  -2   74.79    2.60
 -16  -1   2   85.29    3.00
 -16   1   2   75.99    1.80
  16   1  -2   75.09    2.70
 -16   1   2   75.49    1.80
 -16   1   2   77.39    3.30
  16   1  -2   77.09    2.60
 -15  -1   2   36.40    1.80
  15  -1  -2   33.40    2.00
  15  -1  -2   29.70    1.50
  15  -1  -2   31.90    1.60
  15   1  -2   32.60    1.70
 -15   1   2   30.70    1.10
 -15   1   2   31.00    2.00
  15   1  -2   33.70    1.60
 -15   1   2   30.00    1.10
  14  -1  -2   24.60    2.50
  14  -1  -2   20.80    1.20
  14  -1  -2   21.50    1.30
 -14  -1   2   20.10    1.00
 -14  -1   2   21.30    1.40
 -14   1   2   17.60    1.60
 -14   1   2   19.50    0.90
  14   1  -2   20.60    1.20
 -14   1   2   20.70    0.90
  14   1  -2   21.70    1.30
  13  -1  -2   33.50    1.50
 -13  -1   2   31.90    0.80
  13  -1  -2   30.30    1.50
 -13  -1   2   32.30    1.20
 -13  -1   2   32.20    1.70
  13  -1  -2   32.40    1.80
  13   1  -2   30.20    1.50
  13   1  -2   29.80    1.40
 -13   1   2   32.20    1.10
  13   1  -2   31.60    1.60
 -13   1   2   31.30    1.10
 -13   1   2   32.50    2.00
 -12  -1   2    6.70    0.40
 -12  -1   2    8.00    0.60
  12  -1  -2    6.40    0.80
  12  -1  -2    8.20    1.00
  12  -1  -2    8.40    0.80
 -12  -1   2    7.10    0.90
  12   1  -2    7.20    0.80
  12   1  -2    7.30    0.70
  12   1  -2    6.90    0.80
 -12   1   2    7.70    0.60
  11  -1  -2   -0.10    0.40
 -11  -1   2   -0.10    0.40
 -11  -1   2    0.70    0.30
  11  -1  -2    0.20    0.30
 -11  -1   2   -0.30    0.20
  11  -1  -2   -0.40    0.30
 -11   1   2   -0.30    0.30
  11   1  -2   -0.40    0.30
  11   1  -2    0.20    0.30
  11   1  -2    0.50    0.30
 -11   1   2    0.20    0.60
  10  -1  -2   68.79    1.90
  10  -1  -2   70.79    2.40
  10  -1  -2   66.39    2.00
 -10  -1   2   68.49    2.20
 -10  -1   2   68.19    1.60
 -10  -1   2   71.59    1.80
 -10   1   2   67.49    1.80
 -10   1   2   70.09    1.80
 -10   1   2   70.49    2.50
  10   1  -2   67.69    2.00
  10   1  -2   67.19    2.10
  10   1  -2   67.59    1.90
   8  -1  -2   54.89    1.50
   8  -1  -2   54.19    1.60
  -8  -1   2   54.69    1.40
  -8  -1   2   53.59    1.30
  -8  -1   2   56.89    1.70
   8  -1  -2   54.19    1.90
  -8   1   2   57.79    1.40
   8   1  -2   55.59    1.50
  -8   1   2   55.09    1.50
   8   1  -2   57.69    1.80
   8   1  -2   53.49    1.60
  -8   1   2   57.49    2.00
  -7  -1   2  672.13   42.30
  -7  -1   2  677.93   19.70
   7  -1  -2  636.94   19.50
   7  -1  -2  741.23   47.70
  -7   1   2  680.73   43.30
   7   1  -2  698.83   20.00
   7   1  -2  656.23   44.90
  -7   1   2  644.94   20.70
   6  -1  -2    2.00    0.30
  -6  -1   2    1.60    0.20
   6  -1  -2    1.30    0.30
   6  -1  -2    2.00    0.30
  -6  -1   2    1.90    0.30
  -6  -1   2    2.10    0.30
   6   1  -2    2.00    0.30
   6   1  -2    1.70    0.30
  -6   1   2    1.80    0.30
  -6   1   2    1.80    0.20
  -6   1   2    1.70    0.40
   6   1  -2    1.40    0.20
  -5  -1   2   35.90    0.90
   5  -1  -2   35.50    1.10
  -5  -1   2   35.70    1.00
   5  -1  -2   33.70    1.30
   5  -1  -2   34.40    1.00
  -5  -1   2   36.70    1.00
   5   1  -2   35.40    1.00
  -5   1   2   35.70    0.90
   5   1  -2   36.70    1.20
  -5   1   2   37.20    1.30
  -5   1   2   35.80    1.00
   4  -1  -2  777.02   19.60
  -4  -1   2  756.02   19.10
   4  -1  -2  753.82   39.40
   4   1  -2  770.22   19.30
  -4   1   2  773.32   38.50
  -4   1   2  800.02   20.40
   4   1  -2  781.02   40.90
  -3  -1   2    6.30    0.30
   3  -1  -2    6.00    0.40
   3  -1  -2    6.70    0.30
  -3  -1   2    7.50    0.40
  -3  -1   2    6.20    0.30
   3  -1  -2    6.70    0.40
   3   1  -2    6.90    0.30
  -3   1   2    6.50    0.30
   3   1  -2    6.10    0.30
  -3   1   2    6.60    0.40
   3   1  -2    5.60    0.30
  -3   1   2    6.80    0.40
   2  -1  -2 2996.00   78.19
  -2  -1   2 3056.69   84.19
  -2   1   2 2870.51   76.59
   2   1  -2 2908.31   83.99
  -1  -1   2   35.80    0.90
   0  -1  -2    0.00    0.10
   0  -1  -2    0.30    0.10
   0  -1   2   -0.10    0.10
   0  -1   2    0.10    0.10
   0  -1   2    0.10    0.10
   0   1  -2    0.10    0.10
   0   1  -2    0.00    0.10
   0   1   2    0.10    0.10
   0   1   2    0.10    0.10
   0   1   2    0.00    0.10
   0   1  -2   -0.20    0.10
   1  -1   2  537.85   13.30
  -1  -1  -2  531.55   17.30
   1  -1   2  540.35   28.20
  -1   1  -2  548.45   13.40
   1   1   2  559.44   11.10
  -1   1  -2  557.84   28.00
  -2  -1  -2 2306.77   47.20
   2  -1   2 2551.24   70.59
  -2  -1  -2 2390.06   45.60
  -2   1  -2 2395.36   67.59
   3  -1   2   41.30    0.90
   3  -1   2   40.70    1.30
  -3   1  -2   39.10    1.30
   3   1   2   39.40    1.10
  -3   1  -2   39.40    0.90
   3   1   2   39.00    0.90
  -4  -1  -2  215.88   10.00
  -4  -1  -2  212.48    5.30
   4  -1   2  265.67   20.60
   4  -1   2  215.38    7.10
   4   1   2  219.98    5.20
  -4   1  -2  212.88   18.40
   4   1   2  212.38   11.60
  -5  -1  -2  666.93   14.70
   5  -1   2  749.92   37.50
  -5  -1  -2  715.83   24.40
   5  -1   2  702.13   35.00
  -5   1  -2  677.73   17.00
   5   1   2  658.13   26.00
  -5   1  -2  720.73   17.70
   5   1   2  712.23   14.50
   6  -1   2  441.06   29.10
   6  -1   2  389.66   29.30
  -6  -1  -2  460.05   21.60
  -6  -1  -2  457.95   11.40
   6   1   2  450.25   10.80
   6   1   2  430.96   23.70
  -6   1  -2  431.46   13.20
  -6   1  -2  445.66   13.20
  -7  -1  -2  182.08   18.50
  -7  -1  -2  197.08    7.20
   7  -1   2  205.78   26.20
   7  -1   2  201.58   25.00
   7   1   2  184.98    6.40
  -7   1  -2  193.08    8.30
  -7   1  -2  191.58    8.60
  -8  -1  -2  154.08    6.70
   8  -1   2  139.79   23.20
  -8  -1  -2  161.58   17.10
   8  -1   2  120.89   20.80
   8   1   2  149.69    6.00
  -8   1  -2  147.09    7.60
   8   1   2  159.98   21.40
  -8   1  -2  153.78    8.10
   9  -1   2    1.10    0.50
   9  -1   2    1.50    0.30
   9  -1   2    1.40    0.40
  -9  -1  -2    0.60    0.40
   9   1   2    0.80    0.30
  -9   1  -2    1.10    0.20
   9   1   2    1.10    0.40
  -9   1  -2    0.70    0.20
   9   1   2    1.50    0.30
  -9   1  -2    0.50    0.50
  10  -1   2   21.90    1.40
  10  -1   2   20.30    0.90
 -10  -1  -2   19.10    1.20
  10  -1   2   19.40    0.90
 -10   1  -2   20.30    1.40
  10   1   2   21.90    0.90
  10   1   2   19.00    0.80
  10   1   2   20.50    1.20
 -10   1  -2   19.70    0.60
  11  -1   2    6.60    0.60
  11  -1   2    6.20    0.70
  11  -1   2    6.20    0.90
 -11  -1  -2    5.50    0.80
 -11   1  -2    6.20    0.30
  11   1   2    6.30    0.60
  11   1   2    6.20    0.50
 -11   1  -2    4.90    0.90
  11   1   2    5.90    0.80
  12  -1   2    3.00    0.70
 -12  -1  -2    4.20    0.80
  12  -1   2    3.50    0.50
  12  -1   2    4.00    0.60
 -12   1  -2    2.90    0.20
  12   1   2    2.70    0.60
 -12   1  -2    2.40    0.70
 -12   1  -2    2.70    0.20
  12   1   2    2.90    0.50
  12   1   2    3.00    0.50
 -13  -1  -2   64.29    2.50
  13  -1   2   55.49    1.80
  13  -1   2   58.79    2.50
  13  -1   2   61.19    2.80
 -13   1  -2   60.99    2.70
  13   1   2   61.59    2.20
  13   1   2   59.79    1.80
  13   1   2   60.09    2.00
  14  -1   2   18.00    1.10
  14  -1   2   18.70    1.50
  14  -1   2   18.70    1.10
  14   1   2   18.70    1.00
  14   1   2   18.60    1.30
  14   1   2   17.70    1.10
 -14   1  -2   23.40    1.60
  15  -1   2   14.20    1.00
  15  -1   2   14.30    1.00
  15  -1   2   15.60    1.40
  15   1   2   14.80    1.00
  15   1   2   14.30    1.20
  15   1   2   15.80    1.10
  16  -2  -2    6.70    0.90
  16  -2  -2    6.30    1.10
  16  -2  -2    6.60    1.00
  16   2  -2    7.20    1.00
  16   2  -2    9.10    0.90
 -16   2   2    9.90    1.40
 -16   2   2    8.40    0.70
  16   2  -2    7.70    1.00
 -16   2   2    6.30    0.60
  15  -2  -2    0.90    0.50
  15  -2  -2    0.60    0.50
 -15  -2   2    0.90    0.40
  15  -2  -2    0.40    0.40
  15   2  -2    1.10    0.50
 -15   2   2    0.70    0.40
  15   2  -2    0.20    0.40
  15   2  -2    0.60    0.40
 -15   2   2    0.90    0.70
 -15   2   2    0.70    0.30
 -14  -2   2    5.40    0.60
  14  -2  -2    3.00    0.70
  14  -2  -2    3.60    0.80
  14  -2  -2    5.30    0.80
  14   2  -2    4.70    0.70
 -14   2   2    4.40    0.60
  14   2  -2    4.40    0.70
 -14   2   2    4.40    0.60
  14   2  -2    4.70    0.70
 -14   2   2    4.10    1.00
 -13  -2   2   72.69    2.00
 -13  -2   2   70.99    2.40
  13  -2  -2   71.59    2.30
  13  -2  -2   71.89    2.40
  13  -2  -2   73.29    2.90
  13   2  -2   73.49    2.40
 -13   2   2   71.99    2.00
 -13   2   2   71.09    3.10
  13   2  -2   73.19    2.40
  13   2  -2   72.19    2.20
 -13   2   2   74.59    2.10
  12  -2  -2  160.38    4.60
 -12  -2   2  165.78    3.60
  12  -2  -2  161.88    4.10
 -12  -2   2  154.38    3.90
  12  -2  -2  162.38    4.00
  12   2  -2  164.58    4.00
 -12   2   2  156.88    3.60
 -12   2   2  165.48    4.80
  12   2  -2  158.78    3.70
  12   2  -2  156.18    4.10
  11  -2  -2   19.60    1.40
  11  -2  -2   19.30    1.20
 -11  -2   2   18.50    0.50
 -11  -2   2   20.20    1.10
  11  -2  -2   20.50    1.00
 -11  -2   2   20.40    0.90
  11   2  -2   17.60    1.00
  11   2  -2   19.40    1.00
 -11   2   2   18.30    1.60
 -11   2   2   18.70    0.90
  11   2  -2   19.50    1.10
  -9  -2   2   10.20    0.80
  -9  -2   2   11.10    0.60
   9  -2  -2   10.80    0.70
  -9  -2   2    9.40    0.40
   9  -2  -2   10.40    0.90
   9  -2  -2   10.20    0.80
   9   2  -2   11.50    0.80
   9   2  -2   10.60    0.80
  -9   2   2   10.40    0.70
  -9   2   2   12.40    1.20
   9   2  -2   10.70    0.60
   8  -2  -2   42.50    1.20
   8  -2  -2   43.60    1.70
   8  -2  -2   40.00    1.40
  -8  -2   2   39.90    1.30
  -8  -2   2   41.60    1.20
  -8  -2   2   40.90    1.00
   8   2  -2   40.00    1.20
   8   2  -2   39.70    1.40
  -8   2   2   41.40    1.30
   8   2  -2   39.30    1.40
  -8   2   2   44.70    1.90
  -7  -2   2    4.50    0.30
  -7  -2   2    4.90    0.40
  -7  -2   2    4.80    0.50
   7  -2  -2    5.20    0.40
   7  -2  -2    5.20    0.60
   7  -2  -2    5.20    0.50
   7   2  -2    5.00    0.50
   7   2  -2    5.10    0.50
  -7   2   2    5.20    0.50
  -7   2   2    4.10    0.60
   7   2  -2    5.50    0.40
  -6  -2   2   81.59    1.80
  -6  -2   2   78.89    1.90
  -6  -2   2   80.99    1.70
   6  -2  -2   83.09    2.10
   6   2  -2   81.99    2.00
   6   2  -2   79.09    2.00
  -6   2   2   81.59    2.00
   6   2  -2   83.89    1.90
  -5  -2   2  158.98   24.80
   5  -2  -2  116.79   20.60
  -5  -2   2  143.39    7.40
   5  -2  -2  145.99    7.40
  -5   2   2  119.09   20.40
  -5   2   2  140.59    8.00
   5   2  -2  148.79    7.40
   5   2  -2  134.89   23.50
   4  -2  -2  951.50   23.40
  -4  -2   2  971.20   23.80
   4  -2  -2 1028.90   49.10
   4   2  -2  938.71   51.09
   4   2  -2  955.50   23.40
  -4   2   2  995.20   49.20
  -4   2   2  959.30   24.40
   3  -2  -2  186.48   19.40
   3  -2  -2  208.58    8.00
  -3  -2   2  201.88    8.40
  -3   2   2  195.78    8.40
  -3   2   2  242.48   21.60
   3   2  -2  203.08    8.30
   3   2  -2  220.58   23.60
  -2  -2   2  120.29   19.80
  -2  -2   2  129.09    6.40
   2  -2  -2  132.69   18.10
   2   2  -2  121.69   19.80
   2   2  -2  129.49    6.30
  -2   2   2  128.49    6.00
   1  -2  -2 2599.74   76.79
  -1  -2   2 2657.33   88.79
   1  -2  -2 2674.73   75.49
   1   2  -2 2703.93   87.29
   0  -2  -2 8837.12  191.68
   0  -2   2 9763.82  216.08
   0   2  -2 9999.00  213.78
  -1  -2  -2   30.20    0.80
   1  -2   2   30.10    0.90
   1  -2   2   29.50    0.80
   1  -2   2   29.60    1.00
   1  -2   2   31.40    0.90
   1   2   2   29.10    0.80
  -1   2  -2   29.50    1.00
  -1   2  -2   28.60    0.80
   1   2   2   29.70    0.60
   1   2   2   30.10    0.80
  -1   2  -2   28.10    0.90
  -1   2  -2   28.60    0.90
   2  -2   2  204.08    8.20
  -2  -2  -2  209.78    6.10
  -2  -2  -2  199.28   15.50
   2  -2   2  215.98   22.60
   2   2   2  221.68   14.70
  -2   2  -2  186.78   20.20
  -2   2  -2  220.58    8.80
   2   2   2  220.08    6.60
  -3  -2  -2  104.59    3.90
  -3  -2  -2  104.79   13.20
   3  -2   2  114.69    5.90
   3   2   2  110.59    4.20
  -3   2  -2  108.09    6.10
  -3   2  -2  114.59   18.90
   3   2   2  115.59   10.40
  -4   2  -2   79.69    1.90
   5  -2   2    0.60    0.40
   5  -2   2    0.20    0.20
   5   2   2    0.00    0.10
  -5   2  -2    0.10    0.30
  -5   2  -2    0.20    0.20
   5   2   2    0.50    0.20
   5   2   2    0.00    0.20
   5   2   2    0.90    0.20
  -5   2  -2    0.30    0.20
  -6  -2  -2  401.56   21.20
   6  -2   2  386.56   31.70
   6  -2   2  339.97   32.00
  -6  -2  -2  394.56   10.20
   6   2   2  311.07   22.00
  -6   2  -2  389.36   13.80
   6   2   2  383.76   10.00
  -6   2  -2  391.06   13.10
  -7  -2  -2   11.30    0.50
   7  -2   2   10.90    0.50
   7  -2   2   12.40    1.00
   7  -2   2   10.80    0.70
  -7   2  -2   10.50    0.60
  -7   2  -2   10.90    0.60
  -7   2  -2   11.60    1.10
   7   2   2   12.20    0.70
   7   2   2   11.30    0.40
   7   2   2   11.20    0.60
   7   2   2   11.50    0.60
   8  -2   2   60.89    2.20
   8  -2   2   58.39    1.70
   8  -2   2   59.09    1.50
  -8  -2  -2   54.49    1.40
   8   2   2   56.59    1.60
  -8   2  -2   54.89    1.50
  -8   2  -2   57.39    1.50
   8   2   2   59.49    1.60
   8   2   2   55.49    1.30
   8   2   2   58.59    1.70
  -8   2  -2   56.09    2.30
   9  -2   2    3.40    0.50
   9  -2   2    3.70    0.40
   9  -2   2    3.50    0.70
  -9  -2  -2    4.20    0.60
  -9  -2  -2    3.70    0.40
  -9   2  -2    2.80    0.70
   9   2   2    3.00    0.40
  -9   2  -2    3.30    0.40
   9   2   2    4.10    0.50
  -9   2  -2    3.40    0.40
   9   2   2    3.20    0.30
   9   2   2    4.50    0.80
  10  -2   2    6.80    0.70
  10  -2   2    6.00    0.50
  10  -2   2    5.20    0.90
 -10  -2  -2    5.10    0.70
 -10   2  -2    5.50    0.50
  10   2   2    5.60    0.60
 -10   2  -2    5.50    0.50
 -10   2  -2    4.10    0.90
  10   2   2    6.10    0.40
  10   2   2    5.20    0.60
  10   2   2    6.20    0.70
 -11  -2  -2   24.80    1.40
  11  -2   2   27.20    1.70
  11  -2   2   25.10    1.00
  11  -2   2   26.70    1.20
 -11   2  -2   26.30    0.90
  11   2   2   26.80    1.20
  11   2   2   27.30    1.20
  11   2   2   25.10    1.10
 -11   2  -2   25.20    0.90
  11   2   2   25.50    0.90
 -11   2  -2   25.10    1.70
  12  -2   2  145.79    3.60
 -12  -2  -2  137.09    3.80
  12  -2   2  140.79    3.30
  12  -2   2  140.29    4.20
 -12   2  -2  142.69    3.00
  12   2   2  138.19    3.50
 -12   2  -2  140.09    3.00
  12   2   2  141.59    3.40
 -12   2  -2  139.39    4.40
  12   2   2  143.39    3.50
  12   2   2  140.49    3.10
 -13  -2  -2   32.10    1.70
  13  -2   2   27.00    1.20
  13  -2   2   26.30    1.40
  13  -2   2   27.20    1.80
 -13   2  -2   28.30    0.90
 -13   2  -2   28.90    0.90
  13   2   2   27.70    1.40
  13   2   2   28.80    1.40
  13   2   2   28.90    1.10
  13   2   2   28.10    1.40
 -13   2  -2   28.60    1.90
  14  -2   2    4.70    0.90
  14  -2   2    6.30    0.80
  14  -2   2    5.50    0.70
  14   2   2    6.20    0.70
  14   2   2    5.60    0.80
  14   2   2    4.20    0.60
 -14   2  -2    5.70    0.40
  14   2   2    4.30    0.70
  15  -2   2    1.20    0.50
  15  -2   2    0.80    0.40
  15  -2   2    0.10    0.50
  15   2   2   -0.20    0.30
  15   2   2    0.70    0.40
  15   2   2    0.00    0.30
  15   2   2    0.50    0.40
  16  -2   2    5.40    0.90
  16  -2   2    3.70    0.90
  16  -2   2    4.70    0.70
  16   2   2    3.40    0.70
  16   2   2    3.20    0.60
  16   2   2    4.30    0.60
  16   2   2    3.80    0.70
  15  -3  -2   -0.10    0.40
 -15  -3   2    0.20    0.30
  15  -3  -2    0.70    0.60
  15  -3  -2    0.70    0.50
  15   3  -2   -0.40    0.30
 -15   3   2    0.00    0.30
 -15   3   2    1.00    0.80
  15   3  -2   -0.20    0.40
 -15   3   2   -0.20    0.40
  15   3  -2   -0.70    0.30
  14  -3  -2    3.80    0.80
  14  -3  -2    2.40    0.70
  14  -3  -2    3.00    0.60
 -14  -3   2    3.20    0.50
 -14   3   2    2.30    0.60
 -14   3   2    3.60    0.60
  14   3  -2    2.90    0.60
 -14   3   2    3.70    1.00
  14   3  -2    2.80    0.60
  14   3  -2    2.80    0.60
  13  -3  -2   -0.10    0.40
 -13  -3   2   -0.30    0.30
  13  -3  -2   -0.30    0.30
  13  -3  -2   -0.20    0.40
  13   3  -2   -0.20    0.30
  13   3  -2   -0.20    0.30
 -13   3   2    0.30    0.50
 -13   3   2   -0.20    0.70
 -13   3   2   -0.40    0.30
  13   3  -2    0.40    0.40
 -12  -3   2    1.10    0.40
  12  -3  -2    0.10    0.30
  12  -3  -2    0.20    0.40
  12  -3  -2    0.00    0.50
 -12   3   2    0.00    0.60
  12   3  -2    0.00    0.40
 -12   3   2    0.40    0.40
 -12   3   2    0.20    0.70
  12   3  -2    0.20    0.30
  11  -3  -2   18.60    1.20
  11  -3  -2   19.30    1.00
 -11  -3   2   19.10    0.90
 -11  -3   2   22.60    1.00
  11  -3  -2   21.50    1.60
  11   3  -2   19.30    1.20
  11   3  -2   20.20    1.00
 -11   3   2   21.00    1.70
 -11   3   2   20.50    1.10
  11   3  -2   19.60    1.10
  10  -3  -2   10.40    1.10
 -10  -3   2   10.20    0.80
  10  -3  -2    9.20    0.90
 -10  -3   2   10.30    0.80
  10  -3  -2    8.70    0.70
  10   3  -2    8.40    0.70
  10   3  -2   10.00    0.80
 -10   3   2    9.40    0.80
  10   3  -2    9.50    0.80
 -10   3   2   11.00    1.40
   8  -3  -2   48.50    1.70
   8  -3  -2   44.40    1.90
   8  -3  -2   45.80    1.30
  -8  -3   2   43.90    1.10
  -8  -3   2   46.90    1.30
  -8  -3   2   44.30    1.10
   8   3  -2   45.60    1.60
  -8   3   2   44.40    1.50
   8   3  -2   45.00    1.50
   8   3  -2   44.10    1.30
  -8   3   2   47.40    2.10
   7  -3  -2    2.30    0.30
  -7  -3   2    2.60    0.40
  -7  -3   2    2.30    0.30
   7  -3  -2    2.10    0.50
   7  -3  -2    2.40    0.50
   7   3  -2    2.30    0.30
   7   3  -2    2.40    0.40
   7   3  -2    2.90    0.50
  -7   3   2    2.90    0.50
  -7   3   2    2.70    0.60
   6  -3  -2  130.79   25.00
  -6  -3   2  166.18   28.50
  -6  -3   2  163.18    8.90
   6  -3  -2  172.18   30.90
  -6   3   2  178.68   10.00
  -6   3   2  171.68   10.70
   6   3  -2  175.38    9.10
   6   3  -2  171.58   31.10
  -5  -3   2  180.48   28.40
   5  -3  -2  213.68   31.90
  -5  -3   2  191.98    9.60
  -5   3   2  207.88    9.80
   5   3  -2  146.59   27.30
  -5   3   2  189.38   10.00
   5   3  -2  183.18    9.00
   4  -3  -2  146.39   23.60
   4  -3  -2  151.98   26.80
  -4  -3   2  129.09    7.60
   4   3  -2  129.69    7.40
  -4   3   2  120.69    7.10
   4   3  -2  123.69   24.40
  -4   3   2  128.39    7.50
   3  -3  -2    2.90    0.20
  -3  -3   2    2.90    0.30
   3  -3  -2    2.60    0.40
  -3  -3   2    2.10    0.30
  -3  -3   2    3.20    0.20
  -3  -3   2    2.20    0.30
   3  -3  -2    2.90    0.40
   3   3  -2    3.00    0.40
   3   3  -2    3.70    0.40
  -3   3   2    2.80    0.50
   3   3  -2    2.90    0.40
   2  -3  -2   21.10    1.20
   2  -3  -2   21.90    0.90
  -2  -3   2   21.50    0.80
   2  -3  -2   21.90    0.50
  -2  -3   2   22.30    0.80
  -2  -3   2   22.40    0.80
   2  -3  -2   22.30    0.80
  -2  -3   2   23.00    0.70
   2   3  -2   21.50    0.80
  -2   3   2   21.40    0.80
  -2   3   2   23.20    0.90
  -2   3   2   22.40    1.00
   2   3  -2   22.40    0.90
  -1  -3   2    0.80    0.30
  -1  -3   2    0.70    0.20
  -1  -3   2    1.30    0.30
   1  -3  -2    1.00    0.30
   1  -3  -2    0.60    0.20
  -1  -3   2    1.00    0.20
  -1   3   2    1.10    0.30
  -1   3   2    0.70    0.20
   1   3  -2    0.80    0.20
   1   3  -2    0.20    0.20
   1   3  -2    0.40    0.20
  -1   3   2    0.80    0.20
   0  -3  -2   86.69    1.60
   0  -3   2   90.89    2.10
   0   3   2   85.59    2.00
   0   3  -2   87.09    2.10
   1  -3   2   42.70    1.20
   1  -3   2   42.90    1.40
  -1  -3  -2   43.00    0.90
  -1  -3  -2   45.70    1.20
   1  -3   2   42.20    1.30
  -1   3  -2   40.90    1.20
  -1   3  -2   41.50    1.30
   1   3   2   41.60    1.20
  -1   3  -2   43.20    1.20
   1   3   2   42.80    1.20
   1   3   2   46.50    1.20
  -1   3  -2   41.80    1.40
   2  -3   2  349.96   12.70
   2  -3   2  322.67   33.70
  -2  -3  -2  298.57   24.90
  -2  -3  -2  355.56   10.50
  -2   3  -2  315.27   28.90
  -2   3  -2  345.37   13.30
   2   3   2  346.57   11.00
   2   3   2  347.37   24.60
  -3  -3  -2   50.39    1.40
   3  -3   2   49.20    1.50
   3  -3   2   57.39    1.80
   3  -3   2   50.59    1.50
  -3  -3  -2   52.19    1.10
  -3   3  -2   50.79    1.40
  -3   3  -2   49.80    1.40
   3   3   2   51.59    1.40
  -3   3  -2   49.90    1.80
  -3   3  -2   49.00    1.50
   3   3   2   50.79    1.20
   4  -3   2    1.20    0.30
  -4  -3  -2    0.80    0.20
   4  -3   2    0.80    0.30
   4  -3   2    0.90    0.40
  -4  -3  -2    1.20    0.20
  -4   3  -2    1.00    0.30
  -4   3  -2    1.00    0.40
   4   3   2    0.90    0.20
   4   3   2    0.80    0.20
   4   3   2    1.10    0.30
  -4   3  -2    0.60    0.30
  -5  -3  -2   76.29    1.90
   5  -3   2   75.39    2.00
   5  -3   2   76.89    2.40
   5  -3   2   71.69    2.00
   5   3   2   73.19    1.70
  -5   3  -2   71.99    1.90
   5   3   2   76.69    1.70
  -5   3  -2   71.69    2.40
  -5   3  -2   74.29    1.90
   5   3   2   75.69    1.90
   5   3   2   74.99    1.60
   6  -3   2   66.39    1.90
  -6  -3  -2   68.29    1.50
   6  -3   2   66.39    1.90
   6  -3   2   68.89    2.30
  -6   3  -2   68.49    1.80
  -6   3  -2   66.99    1.80
   6   3   2   68.79    1.80
  -6   3  -2   63.09    2.30
   6   3   2   65.69    1.60
   6   3   2   69.79    1.60
   7  -3   2    4.30    0.70
   7  -3   2    3.10    0.50
   7  -3   2    3.30    0.50
  -7  -3  -2    3.50    0.30
   7   3   2    3.90    0.50
  -7   3  -2    3.60    0.50
  -7   3  -2    2.80    0.70
   7   3   2    3.30    0.30
   7   3   2    3.00    0.40
   7   3   2    4.30    0.40
  -7   3  -2    2.50    0.40
   8  -3   2   17.90    0.80
  -8  -3  -2   18.30    0.70
   8  -3   2   18.10    1.00
   8  -3   2   20.20    1.40
   8  -3   2   18.10    1.00
   8   3   2   19.00    0.80
  -8   3  -2   18.10    1.40
   8   3   2   19.90    0.80
   8   3   2   18.90    0.90
  -8   3  -2   18.40    0.90
   8   3   2   18.00    0.60
  -8   3  -2   15.10    0.80
   9  -3   2   23.40    0.90
   9  -3   2   24.60    1.50
  -9  -3  -2   22.10    0.80
   9  -3   2   21.20    1.10
  -9   3  -2   24.20    1.00
   9   3   2   23.90    1.00
  -9   3  -2   24.40    1.00
   9   3   2   24.70    0.90
   9   3   2   23.40    0.80
   9   3   2   22.40    1.10
  -9   3  -2   23.00    1.70
  10  -3   2    0.60    0.40
  10  -3   2    0.60    0.30
 -10  -3  -2    0.60    0.30
  10  -3   2    0.20    0.50
 -10   3  -2    0.70    0.40
  10   3   2    0.60    0.30
  10   3   2    0.30    0.30
  10   3   2    0.70    0.30
  10   3   2    0.70    0.20
 -10   3  -2    0.20    0.60
 -10   3  -2    0.10    0.30
  11  -3   2   -0.10    0.50
  11  -3   2   -0.30    0.20
  11  -3   2    0.20    0.40
  11   3   2    0.00    0.20
  11   3   2   -0.10    0.30
 -11   3  -2   -0.40    0.30
 -11   3  -2    0.10    0.30
 -11   3  -2   -0.20    0.50
  11   3   2    0.00    0.30
  12  -3   2    0.40    0.30
  12  -3   2    0.50    0.60
  12  -3   2    0.70    0.50
 -12   3  -2    0.30    0.30
  12   3   2    1.00    0.40
 -12   3  -2    1.00    0.60
  12   3   2    0.60    0.30
  12   3   2    0.20    0.30
  12   3   2    0.30    0.40
 -12   3  -2    0.80    0.30
  13  -3   2    2.70    0.60
  13  -3   2    1.40    0.70
  13  -3   2    2.00    0.50
 -13   3  -2    2.50    0.40
 -13   3  -2    2.40    0.70
 -13   3  -2    1.80    0.40
  13   3   2    2.00    0.60
  13   3   2    1.40    0.40
  13   3   2    1.90    0.50
  13   3   2    1.60    0.40
  14  -3   2    3.10    0.90
  14  -3   2    3.40    0.70
  14  -3   2    3.00    0.60
 -14   3  -2    3.30    0.50
  14   3   2    3.20    0.50
  14   3   2    3.30    0.60
  14   3   2    3.00    0.60
  14   3   2    3.60    0.50
  15  -3   2    4.90    1.00
  15  -3   2    6.50    1.10
  15  -3   2    6.70    0.80
  15   3   2    6.70    0.90
  15   3   2    5.20    0.80
  15   3   2    6.80    0.70
 -15   3  -2    5.70    0.50
  15   3   2    6.70    0.70
  14  -4  -2    2.10    0.70
  14  -4  -2    1.70    0.50
  14  -4  -2    2.20    0.70
 -14  -4   2    2.20    0.50
 -14   4   2    1.70    0.90
 -14   4   2    2.30    0.60
  14   4  -2    2.70    0.50
 -14   4   2    2.50    0.60
  14   4  -2    1.60    0.50
  14   4  -2    2.10    0.60
  13  -4  -2   12.10    1.10
  13  -4  -2   10.30    0.90
  13  -4  -2   10.70    1.40
 -13  -4   2   11.60    0.80
  13  -4  -2   10.60    1.10
  13   4  -2   10.90    1.00
  13   4  -2   11.30    1.10
 -13   4   2   11.30    1.00
 -13   4   2   10.90    0.90
 -13   4   2    9.50    1.40
  13   4  -2   10.60    0.80
  12  -4  -2    0.00    0.50
  12  -4  -2   -0.20    0.50
  12  -4  -2    0.20    0.40
 -12  -4   2    0.90    0.40
  12  -4  -2    0.00    0.30
 -12   4   2    0.10    0.70
 -12   4   2   -0.10    0.50
  12   4  -2    0.30    0.40
  12   4  -2   -0.10    0.30
 -12   4   2    0.00    0.50
  12   4  -2    0.40    0.50
  11  -4  -2  189.58    4.60
 -11  -4   2  183.68    4.00
  11  -4  -2  189.08    4.10
  11  -4  -2  182.68    5.30
  11  -4  -2  184.08    4.70
  11   4  -2  183.28    4.60
 -11   4   2  191.18    5.50
  11   4  -2  182.48    4.50
  11   4  -2  183.18    4.10
 -11   4   2  182.78    4.20
 -11   4   2  182.68    4.40
  10  -4  -2   90.19    3.70
  10  -4  -2   91.39    2.30
 -10  -4   2   89.99    2.30
  10  -4  -2   89.09    2.80
  10  -4  -2   86.49    2.70
  10   4  -2   89.19    2.30
  10   4  -2   91.29    3.00
 -10   4   2   92.09    2.50
  10   4  -2   89.19    2.60
 -10   4   2   86.99    3.40
 -10   4   2   89.39    2.60
   8  -4  -2   75.99    2.70
  -8  -4   2   70.79    1.90
   8  -4  -2   71.89    1.80
   8  -4  -2   69.29    2.60
   8   4  -2   72.69    2.10
   8   4  -2   68.69    1.90
  -8   4   2   70.09    2.20
  -8   4   2   67.59    3.20
   8   4  -2   70.99    2.20
   7  -4  -2    7.60    0.70
   7  -4  -2    7.50    0.50
   7  -4  -2    6.80    0.90
  -7  -4   2    7.20    0.60
   7  -4  -2    8.20    0.70
   7   4  -2    7.30    0.80
   7   4  -2    7.90    0.70
   7   4  -2    7.00    0.50
  -7   4   2    8.60    1.10
  -7   4   2    7.50    0.70
  -6  -4   2    4.30    0.40
   6  -4  -2    4.10    0.50
  -6  -4   2    4.60    0.50
   6  -4  -2    4.40    0.40
   6  -4  -2    4.80    0.70
   6  -4  -2    4.70    0.60
  -6  -4   2    4.60    0.50
   6   4  -2    4.10    0.60
  -6   4   2    4.10    0.60
   6   4  -2    4.80    0.60
   6   4  -2    3.60    0.40
  -6   4   2    4.70    0.80
   5  -4  -2    2.00    0.20
   5  -4  -2    2.10    0.50
  -5  -4   2    2.20    0.40
   5  -4  -2    2.50    0.40
   5  -4  -2    2.20    0.50
  -5  -4   2    2.00    0.40
   5   4  -2    2.70    0.40
   5   4  -2    2.20    0.40
   5   4  -2    2.00    0.40
  -5   4   2    2.90    0.70
  -5   4   2    2.20    0.50
  -4  -4   2    4.60    0.50
   4  -4  -2    3.00    0.50
   4  -4  -2    4.30    0.50
   4  -4  -2    5.20    0.30
  -4  -4   2    3.40    0.40
  -4  -4   2    4.40    0.40
   4  -4  -2    4.60    0.60
   4   4  -2    4.50    0.40
   4   4  -2    4.20    0.50
   4   4  -2    4.20    0.50
  -4   4   2    4.30    0.70
  -4   4   2    5.00    0.60
  -3  -4   2   44.20    1.20
   3  -4  -2   43.60    1.00
  -3  -4   2   43.20    1.00
  -3  -4   2   42.20    1.40
   3  -4  -2   39.40    1.40
   3  -4  -2   41.20    1.60
  -3  -4   2   41.40    1.20
   3  -4  -2   43.00    1.40
   3   4  -2   43.90    1.50
  -3   4   2   42.50    1.70
  -3   4   2   44.30    1.40
   3   4  -2   41.90    1.30
  -2  -4   2  933.81   63.49
  -2  -4   2  926.71   26.50
   2  -4  -2  916.11   53.89
   2  -4  -2 1083.49   61.09
  -2   4   2  981.90   26.50
   2   4  -2  870.11   57.79
   2   4  -2  949.11   27.00
  -2   4   2  966.30   25.10
  -1  -4   2  213.38   35.70
  -1  -4   2  249.58   11.60
   1  -4  -2  207.48   31.80
   1   4  -2  218.68   35.10
  -1   4   2  232.38   10.70
   1   4  -2  238.38   11.70
   0  -4   2    7.10    0.60
   0  -4   2    7.10    0.50
   0  -4   2    7.00    0.60
   0  -4  -2    7.00    0.30
   0  -4  -2    6.50    0.60
   0   4   2    7.80    0.60
   0   4  -2    7.20    0.70
   0   4   2    7.20    0.60
   0   4   2    7.50    0.60
   0   4  -2    7.30    0.60
   0   4  -2    7.20    0.50
   1  -4   2  655.33   51.99
  -1  -4  -2  601.54   17.20
  -1  -4  -2  558.24   42.40
   1  -4   2  683.03   20.70
   1   4   2  618.14   40.10
  -1   4  -2  604.74   20.50
   1   4   2  627.94   18.90
  -1   4  -2  643.64   48.60
  -2  -4  -2  244.18    9.60
  -2  -4  -2  216.68   31.60
   2  -4   2  260.97   11.80
   2   4   2  226.78   10.10
   2   4   2  271.87   26.60
  -2   4  -2  182.08   31.10
  -2   4  -2  233.38   11.90
   3  -4   2   27.20    1.20
  -3  -4  -2   24.60    1.00
   3  -4   2   26.60    1.10
  -3  -4  -2   26.40    0.70
   3  -4   2   27.20    1.30
   3   4   2   24.40    1.10
   3   4   2   25.90    0.80
   3   4   2   26.10    0.80
  -3   4  -2   27.90    1.10
  -3   4  -2   27.40    1.10
   3   4   2   27.00    1.10
  -3   4  -2   27.10    1.10
   3   4   2   26.00    0.80
  -3   4  -2   24.60    1.40
   4  -4   2   26.10    1.10
  -4  -4  -2   28.40    1.10
   4  -4   2   27.60    1.40
   4  -4   2   26.70    1.20
  -4  -4  -2   26.90    0.70
  -4   4  -2   27.10    1.10
   4   4   2   25.50    0.90
   4   4   2   26.90    0.80
  -4   4  -2   27.20    1.50
  -4   4  -2   27.30    1.10
   4   4   2   29.00    1.10
   4   4   2   27.50    0.80
   5  -4   2    7.50    0.90
   5  -4   2    5.10    0.60
   5  -4   2    6.40    0.60
  -5  -4  -2    6.20    0.30
  -5  -4  -2    5.30    0.50
   5   4   2    6.00    0.40
   5   4   2    5.90    0.40
  -5   4  -2    4.80    0.80
  -5   4  -2    6.50    0.70
   5   4   2    6.60    0.70
  -5   4  -2    5.90    0.60
   5   4   2    6.50    0.30
   5   4   2    5.50    0.40
   6  -4   2   28.70    1.20
  -6  -4  -2   30.10    1.10
   6  -4   2   29.40    1.30
   6  -4   2   29.50    1.50
  -6  -4  -2   28.40    0.80
  -6   4  -2   28.70    1.70
   6   4   2   30.90    1.20
   6   4   2   28.80    1.00
   6   4   2   28.90    0.70
  -6   4  -2   27.50    1.20
   6   4   2   29.30    0.70
  -6   4  -2   29.80    1.20
   6   4   2   26.10    0.90
   7  -4   2   11.30    0.90
  -7  -4  -2   10.80    0.50
   7  -4   2   13.20    1.20
   7  -4   2   12.50    0.80
  -7   4  -2   10.60    0.80
   7   4   2   10.50    0.60
  -7   4  -2   10.90    0.80
  -7   4  -2    9.50    1.20
   7   4   2   10.50    0.80
   7   4   2   10.50    0.50
   8  -4   2   24.70    0.90
   8  -4   2   25.50    1.60
  -8  -4  -2   23.30    0.80
   8  -4   2   25.10    1.50
  -8   4  -2   24.20    1.10
   8   4   2   24.60    1.00
  -8   4  -2   23.90    1.10
   8   4   2   26.30    1.20
   8   4   2   25.90    0.80
  -8   4  -2   25.10    1.80
   9  -4   2   35.00    1.90
   9  -4   2   33.60    1.20
   9  -4   2   33.20    1.50
   9  -4   2   35.20    1.50
  -9  -4  -2   32.30    1.00
  -9   4  -2   32.30    2.00
   9   4   2   33.00    0.80
   9   4   2   33.90    1.30
  -9   4  -2   30.30    1.30
   9   4   2   33.40    1.00
   9   4   2   33.70    1.40
  -9   4  -2   31.80    1.30
  10  -4   2   85.29    2.70
  10  -4   2   88.19    2.20
 -10  -4  -2   85.79    2.10
  10  -4   2   86.39    2.70
  10   4   2   86.89    2.00
 -10   4  -2   82.29    2.40
  10   4   2   87.69    2.60
  10   4   2   87.09    2.40
 -10   4  -2   84.49    2.30
  10   4   2   85.19    1.80
 -10   4  -2   87.39    3.40
  11  -4   2    4.50    0.70
  11  -4   2    3.00    0.80
  11  -4   2    4.20    0.70
 -11  -4  -2    4.90    0.50
  11  -4   2    3.90    0.50
  11   4   2    5.60    0.80
 -11   4  -2    3.90    0.60
  11   4   2    4.10    0.60
 -11   4  -2    5.00    1.00
  11   4   2    4.90    0.50
 -11   4  -2    3.80    0.60
  12  -4   2    0.00    0.60
  12  -4   2    0.40    0.30
  12  -4   2    0.30    0.40
  12  -4   2   -0.20    0.40
 -12   4  -2    0.60    0.60
  12   4   2    0.50    0.40
 -12   4  -2    0.30    0.40
  12   4   2    0.80    0.40
  12   4   2    0.30    0.30
  13  -4   2    8.30    1.20
  13  -4   2    8.40    1.10
  13  -4   2    7.80    1.00
  13  -4   2    8.10    0.80
  13   4   2    7.00    0.60
 -13   4  -2    9.50    0.80
  13   4   2    7.80    0.90
 -13   4  -2    9.30    0.90
  13   4   2    6.80    0.80
 -13   4  -2   11.40    1.30
  14  -4   2    7.30    1.20
  14  -4   2    7.60    1.00
  14  -4   2    7.60    0.80
 -14   4  -2    7.90    0.70
  14   4   2    7.30    1.00
 -14   4  -2   10.70    0.90
  14   4   2    6.80    0.90
  14   4   2    8.00    0.70
  13  -5  -2    1.50    0.50
  13  -5  -2    1.80    0.70
  13  -5  -2    1.20    0.60
  13  -5  -2    1.30    0.50
 -13  -5   2    1.30    0.40
 -13   5   2    1.50    0.90
  13   5  -2    1.00    0.50
 -13   5   2    0.70    0.50
  13   5  -2    1.60    0.40
  13   5  -2    1.40    0.60
 -13   5   2    1.50    0.60
 -12  -5   2    5.60    0.60
  12  -5  -2    4.40    1.00
  12  -5  -2    3.30    0.80
  12  -5  -2    3.20    0.80
  12  -5  -2    3.40    0.60
 -12   5   2    5.10    0.80
  12   5  -2    5.00    0.80
  12   5  -2    3.60    0.70
 -12   5   2    4.60    0.70
  12   5  -2    5.10    0.70
  11  -5  -2    1.80    0.60
  11  -5  -2    1.70    0.70
  11  -5  -2    1.80    0.50
 -11  -5   2    2.30    0.40
  11  -5  -2    1.90    0.60
 -11   5   2    1.20    0.80
  11   5  -2    1.80    0.50
 -11   5   2    1.70    0.60
  11   5  -2    2.20    0.60
 -11   5   2    1.40    0.60
  10  -5  -2   11.70    0.80
 -10  -5   2   13.30    0.80
  10  -5  -2   11.30    1.30
  10  -5  -2   12.20    1.10
  10  -5  -2   11.50    1.10
 -10   5   2   11.50    1.00
  10   5  -2   12.50    1.10
 -10   5   2   12.30    1.00
  10   5  -2   11.10    0.90
 -10   5   2   12.40    1.60
  -9  -5   2    3.30    0.60
   9  -5  -2    3.60    0.80
   9  -5  -2    3.20    0.50
   9  -5  -2    3.40    0.80
   9  -5  -2    3.70    0.70
  -9   5   2    3.70    0.70
   9   5  -2    3.40    0.50
  -9   5   2    2.30    0.90
   9   5  -2    4.20    0.60
   9   5  -2    3.10    0.60
  -9   5   2    3.50    0.70
   8  -5  -2   21.90    1.30
  -8  -5   2   21.20    0.90
   8  -5  -2   21.00    0.90
   8  -5  -2   19.20    1.50
   8  -5  -2   21.10    1.20
   8   5  -2   20.90    1.00
  -8   5   2   22.20    1.20
  -8   5   2   20.30    1.70
  -8   5   2   20.90    1.20
   8   5  -2   20.10    1.10
   8   5  -2   19.30    1.20
  -6  -5   2    4.20    0.50
  -6  -5   2    4.00    0.60
   6  -5  -2    3.70    0.70
   6  -5  -2    3.40    0.40
   6  -5  -2    5.10    1.00
  -6   5   2    4.30    0.90
   6   5  -2    3.80    0.50
   6   5  -2    2.30    0.50
   6   5  -2    5.00    0.60
  -6   5   2    3.50    0.60
   5  -5  -2   95.49    2.00
  -5  -5   2  102.29    2.60
  -5  -5   2   95.09    2.30
   5  -5  -2   97.49    2.70
   5  -5  -2   94.79    3.00
   5  -5  -2   93.49    2.70
   5   5  -2   91.89    2.40
   5   5  -2   94.99    2.70
   5   5  -2   95.79    2.50
  -5   5   2   92.89    2.60
  -5   5   2   99.29    3.20
   4  -5  -2  112.69    2.90
   4  -5  -2  105.19    2.20
  -4  -5   2  108.29    2.80
   4  -5  -2  102.89    3.10
  -4  -5   2  104.39    2.50
   4  -5  -2  103.69    2.80
  -4   5   2  109.79    3.20
   4   5  -2   99.89    2.80
  -4   5   2  105.59    2.80
   4   5  -2  106.79    2.60
  -3  -5   2   93.69    2.10
   3  -5  -2   96.19    2.60
  -3  -5   2   92.29    2.20
   3  -5  -2   89.99    2.50
   3  -5  -2   93.89    2.90
  -3  -5   2   93.19    2.50
  -3   5   2   95.49    2.50
   3   5  -2   92.79    2.60
  -3   5   2   94.29    2.90
  -3   5   2   92.99    2.50
   3   5  -2   92.79    2.30
  -2  -5   2  138.29    3.10
  -2  -5   2  143.79    3.40
   2  -5  -2  137.79    3.40
   2  -5  -2  143.29    3.40
   2   5  -2  139.89    3.40
  -2   5   2  140.29    3.40
   2   5  -2  142.19    3.20
  -2   5   2  137.49    3.30
   2   5  -2  141.89    3.40
  -1  -5   2   34.90    1.20
  -1  -5   2   35.70    1.40
   1  -5  -2   33.60    1.30
  -1  -5   2   33.70    1.20
  -1   5   2   31.30    1.30
   1   5  -2   31.80    1.30
   1   5  -2   34.40    1.20
   1   5  -2   35.00    1.40
  -1   5   2   36.00    1.20
  -1   5   2   33.50    1.30
  -1   5   2   36.10    1.50
   1   5  -2   33.10    1.40
   0  -5  -2    1.10    0.40
   0  -5  -2    1.50    0.20
   0  -5   2    1.10    0.30
   0  -5   2    1.40    0.30
   0  -5   2    1.60    0.40
   0   5   2    1.50    0.40
   0   5  -2    1.20    0.40
   0   5   2    1.70    0.40
   0   5   2    1.70    0.40
   0   5  -2    2.10    0.40
   0   5   2    0.90    0.30
   0   5  -2    1.40    0.40
   0   5  -2    1.10    0.40
   1  -5   2   29.80    1.30
  -1  -5  -2   31.30    0.80
  -1  -5  -2   34.00    1.30
   1  -5   2   33.40    1.30
   1   5   2   32.00    1.30
   1   5   2   30.80    1.10
  -1   5  -2   31.00    1.20
   1   5   2   32.40    1.30
  -1   5  -2   30.00    1.40
  -1   5  -2   32.10    1.30
  -1   5  -2   33.50    1.30
   1   5   2   31.30    1.20
  -2  -5  -2  151.08    3.60
   2  -5   2  166.58    3.80
  -2   5  -2  151.78    3.70
   2   5   2  165.08    3.60
  -2   5  -2  155.58    3.70
   2   5   2  156.38    3.70
  -3  -5  -2    1.90    0.40
   3  -5   2    1.20    0.40
   3  -5   2    1.50    0.40
   3  -5   2    1.20    0.40
   3   5   2    1.60    0.40
   3   5   2    1.30    0.40
  -3   5  -2    0.80    0.30
  -3   5  -2    0.80    0.40
   3   5   2    1.50    0.40
  -3   5  -2    1.20    0.40
  -3   5  -2    1.10    0.60
   3   5   2    1.30    0.30
   4  -5   2   10.20    0.80
  -4  -5  -2    8.80    0.70
  -4  -5  -2   10.60    0.40
   4  -5   2   10.70    1.00
   4  -5   2   10.10    0.80
  -4   5  -2    9.50    0.80
   4   5   2   10.80    0.70
  -4   5  -2   10.40    1.10
   4   5   2   10.60    0.60
   4   5   2    8.90    0.70
  -4   5  -2    8.70    0.70
   4   5   2    9.00    0.60
   5  -5   2   -0.30    0.20
  -5  -5  -2    0.10    0.20
   5  -5   2    0.00    0.30
  -5  -5  -2    0.20    0.10
   5  -5   2    0.10    0.40
  -5   5  -2   -0.20    0.40
   5   5   2   -0.10    0.10
   5   5   2   -0.10    0.30
  -5   5  -2   -0.10    0.50
   5   5   2   -0.10    0.20
   5   5   2    0.00    0.30
  -5   5  -2    0.20    0.40
  -6  -5  -2   64.19    1.90
   6  -5   2   66.49    2.30
  -6  -5  -2   65.59    1.50
   6  -5   2   68.59    2.50
   6  -5   2   65.79    2.20
  -6   5  -2   66.69    2.10
   6   5   2   64.49    1.70
  -6   5  -2   65.59    2.00
   6   5   2   64.99    1.70
   6   5   2   62.49    2.10
  -6   5  -2   65.99    2.70
   7  -5   2   53.59    2.00
   7  -5   2   55.49    2.00
   7  -5   2   54.09    2.30
  -7  -5  -2   51.99    1.30
  -7   5  -2   51.89    2.00
  -7   5  -2   54.99    1.90
   7   5   2   52.59    1.50
   7   5   2   54.99    1.90
  -7   5  -2   49.50    2.40
   7   5   2   54.99    1.60
   8  -5   2    9.00    0.90
   8  -5   2    8.10    1.00
   8  -5   2    6.80    0.60
   8  -5   2    7.80    1.10
  -8  -5  -2    8.30    0.50
   8   5   2    8.70    0.60
   8   5   2    6.90    0.60
  -8   5  -2    8.50    0.90
  -8   5  -2    7.60    1.20
  -8   5  -2    8.00    0.90
   8   5   2    8.10    0.80
   9  -5   2    5.70    0.80
   9  -5   2    4.60    0.90
   9  -5   2    6.00    0.90
   9  -5   2    5.50    0.60
  -9  -5  -2    5.50    0.50
   9   5   2    6.00    0.50
  -9   5  -2    5.60    1.10
   9   5   2    6.00    0.80
  -9   5  -2    5.50    0.70
  -9   5  -2    6.00    0.80
   9   5   2    5.80    0.70
 -10  -5  -2    1.40    0.30
  10  -5   2    2.30    0.70
  10  -5   2    1.10    0.60
  10  -5   2    1.80    0.60
  10  -5   2    1.80    0.70
 -10   5  -2    1.90    0.80
  10   5   2    2.20    0.40
 -10   5  -2    1.90    0.60
  10   5   2    2.00    0.50
 -10   5  -2    2.30    0.50
  10   5   2    2.50    0.50
  11  -5   2    2.40    0.80
  11  -5   2    4.30    0.80
  11  -5   2    3.20    0.50
  11  -5   2    3.30    0.70
 -11  -5  -2    2.60    0.40
 -11   5  -2    2.50    0.70
 -11   5  -2    3.80    0.60
  11   5   2    4.40    0.70
  11   5   2    3.30    0.60
  11   5   2    4.20    0.50
 -11   5  -2    4.60    1.00
  12  -5   2    3.20    0.50
  12  -5   2    3.10    0.90
  12  -5   2    3.30    0.80
  12  -5   2    3.20    0.90
  12   5   2    2.10    0.60
  12   5   2    1.90    0.50
 -12   5  -2    2.30    0.60
  12   5   2    2.30    0.40
 -12   5  -2    4.10    0.60
  13  -5   2    6.20    1.10
  13  -5   2    7.60    0.80
  13  -5   2    7.10    1.00
  13  -5   2    7.50    1.00
  13   5   2    7.50    0.60
  13   5   2    7.40    1.00
 -13   5  -2    6.30    0.80
  13   5   2    8.70    0.90
  12  -6  -2   19.30    1.40
  12  -6  -2   19.40    1.50
  12  -6  -2   21.60    1.90
  12  -6  -2   19.40    1.10
 -12  -6   2   20.10    1.00
 -12   6   2   16.40    2.00
  12   6  -2   22.70    1.10
 -12   6   2   19.10    1.30
  12   6  -2   21.80    1.50
  12   6  -2   21.30    1.30
  11  -6  -2    1.90    0.70
 -11  -6   2    1.60    0.40
  11  -6  -2    0.60    0.50
  11  -6  -2    1.70    0.50
  11  -6  -2    1.40    0.70
  11   6  -2    2.10    0.50
  11   6  -2    1.40    0.60
  11   6  -2    1.80    0.50
 -11   6   2    2.20    0.60
 -11   6   2    2.00    0.70
 -11   6   2    1.20    0.90
  10  -6  -2    7.50    1.00
 -10  -6   2    7.10    0.60
  10  -6  -2    5.90    1.00
  10  -6  -2    6.10    0.60
  10  -6  -2    7.20    1.20
  10   6  -2    6.90    0.90
 -10   6   2    6.20    0.90
  10   6  -2    7.00    0.80
 -10   6   2    5.30    1.20
 -10   6   2    8.20    1.00
  10   6  -2    7.70    0.80
   9  -6  -2   85.29    2.20
   9  -6  -2   88.49    3.00
   9  -6  -2   82.89    3.40
   9  -6  -2   88.89    2.90
  -9  -6   2   89.79    2.30
  -9   6   2   78.99    3.50
  -9   6   2   86.89    2.80
  -9   6   2   85.39    2.60
   9   6  -2   86.99    2.40
   9   6  -2   80.99    2.60
   9   6  -2   93.09    3.00
   8  -6  -2   20.00    1.30
   8  -6  -2   19.20    1.60
   8  -6  -2   22.10    1.30
   8  -6  -2   22.10    0.90
  -8  -6   2   20.60    0.90
   8   6  -2   19.10    1.30
   8   6  -2   22.00    1.10
  -8   6   2   19.00    1.80
   8   6  -2   19.90    1.10
  -8   6   2   21.20    1.30
  -8   6   2   21.40    1.30
  -7  -6   2    4.70    0.70
   7  -6  -2    4.10    0.70
   7  -6  -2    4.40    0.80
   7  -6  -2    4.30    0.40
  -7  -6   2    4.60    0.50
  -7   6   2    5.00    1.00
  -7   6   2    4.10    0.70
   7   6  -2    3.20    0.70
  -7   6   2    3.30    0.70
   7   6  -2    4.60    0.60
   7   6  -2    5.00    0.60
   6  -6  -2    0.80    0.50
   6  -6  -2    2.30    0.60
  -6  -6   2    1.90    0.50
  -6  -6   2    1.00    0.30
   6  -6  -2    0.70    0.40
   6   6  -2    0.60    0.40
  -6   6   2    1.60    0.80
  -6   6   2    1.20    0.60
  -6   6   2    1.20    0.50
  -5  -6   2    0.40    0.40
   5  -6  -2    0.70    0.50
   5  -6  -2    0.50    0.40
   5  -6  -2    0.60    0.20
   5  -6  -2    1.20    0.50
  -5  -6   2    1.40    0.40
  -5   6   2    0.60    0.40
   5   6  -2    0.30    0.40
   5   6  -2    0.90    0.40
  -5   6   2    0.90    0.70
  -5   6   2   -0.10    0.50
   4  -6  -2    0.90    0.50
  -4  -6   2    1.00    0.40
  -4  -6   2    0.50    0.30
   4  -6  -2    0.80    0.40
   4   6  -2    0.00    0.40
  -4   6   2    0.70    0.50
   4   6  -2    0.60    0.40
  -4   6   2   -0.10    0.40
  -4   6   2    0.60    0.60
   3  -6  -2   22.80    1.30
  -3  -6   2   20.70    1.20
   3  -6  -2   23.80    1.20
  -3  -6   2   21.00    0.90
   3  -6  -2   22.50    1.40
   3   6  -2   22.70    1.30
  -3   6   2   23.90    1.20
   3   6  -2   21.70    1.30
   3   6  -2   21.10    1.10
  -3   6   2   25.70    1.30
  -3   6   2   22.90    1.20
  -3   6   2   22.30    1.60
  -2  -6   2  280.47    6.00
  -2   6   2  278.97    6.00
   2   6  -2  279.67    6.10
  -1  -6   2    1.10    0.40
  -1  -6   2    1.10    0.30
   1  -6  -2    2.40    0.50
  -1  -6   2    0.60    0.30
   1  -6  -2    0.90    0.20
  -1   6   2    0.80    0.40
   1   6  -2    0.80    0.40
   1   6  -2    0.90    0.40
   1   6  -2    0.70    0.40
  -1   6   2    0.70    0.50
  -1   6   2    0.70    0.40
  -1   6   2    1.20    0.50
   1   6  -2    0.80    0.40
   0  -6   2    3.10    0.50
   0  -6   2    4.00    0.70
   0  -6   2    4.00    0.50
   0  -6  -2    3.30    0.50
   0  -6  -2    4.10    0.50
   0   6  -2    3.50    0.60
   0   6   2    3.50    0.60
   0   6   2    4.10    0.60
   0   6  -2    2.80    0.60
   0   6   2    3.20    0.60
   0   6   2    4.50    0.60
   0   6  -2    4.20    0.60
   0   6  -2    4.10    0.70
  -1  -6  -2   24.60    1.20
   1  -6   2   26.10    1.10
  -1  -6  -2   25.30    0.70
   1  -6   2   27.00    1.30
   1  -6   2   23.40    1.30
  -1   6  -2   25.70    1.30
   1   6   2   26.00    1.20
  -1   6  -2   24.50    1.30
   1   6   2   28.50    1.30
  -1   6  -2   26.30    1.40
   1   6   2   25.20    1.20
   1   6   2   27.40    1.30
  -2  -6  -2  107.29    2.90
   2  -6   2  109.99    3.00
  -2  -6  -2  112.69    2.40
   2  -6   2  110.59    3.00
   2   6   2  105.59    2.80
  -2   6  -2  103.59    3.20
   2   6   2  103.59    2.60
   2   6   2  105.49    2.70
  -2   6  -2  108.49    3.00
  -2   6  -2  106.79    2.80
   2   6   2  108.29    3.00
  -2   6  -2  107.29    3.00
  -3  -6  -2   56.79    1.30
   3  -6   2   60.59    2.10
   3  -6   2   58.19    2.10
  -3   6  -2   58.89    2.00
   3   6   2   59.59    1.70
   3   6   2   59.09    2.00
  -3   6  -2   56.49    1.90
  -3   6  -2   58.19    2.40
   3   6   2   59.69    1.90
  -3   6  -2   56.29    2.00
   3   6   2   55.59    1.70
   4  -6   2    7.40    0.90
  -4  -6  -2    6.60    0.80
  -4  -6  -2    6.90    0.40
   4  -6   2    7.20    0.90
   4  -6   2    7.30    0.90
  -4   6  -2    6.80    0.80
  -4   6  -2    8.70    0.80
   4   6   2    7.50    0.60
   4   6   2    6.80    0.80
  -4   6  -2    7.70    0.80
   4   6   2    7.10    0.70
  -4   6  -2    6.40    0.90
   4   6   2    7.70    0.70
   5  -6   2   44.80    1.90
  -5  -6  -2   45.00    1.70
   5  -6   2   47.60    1.90
   5  -6   2   53.29    2.20
  -5  -6  -2   46.60    1.10
  -5   6  -2   45.30    2.30
  -5   6  -2   44.40    1.80
  -5   6  -2   44.30    1.70
   5   6   2   46.10    1.50
   5   6   2   47.40    1.70
   5   6   2   47.30    1.80
   6  -6   2   12.30    1.20
  -6  -6  -2   12.20    0.50
  -6  -6  -2   13.20    0.90
   6  -6   2   12.20    1.00
   6  -6   2   11.60    1.00
   6   6   2   11.00    1.00
  -6   6  -2   12.30    0.90
   6   6   2   12.60    0.70
   6   6   2   12.80    0.80
  -6   6  -2   10.70    0.90
  -6   6  -2   13.20    1.40
   7  -6   2    2.80    0.80
   7  -6   2    2.10    0.70
  -7  -6  -2    2.80    0.50
   7  -6   2    3.20    0.70
  -7  -6  -2    3.10    0.30
  -7   6  -2    3.20    0.60
   7   6   2    2.40    0.40
  -7   6  -2    2.30    0.80
   7   6   2    2.70    0.60
   7   6   2    3.80    0.50
  -7   6  -2    2.30    0.70
   8  -6   2    0.30    0.60
   8  -6   2    1.30    0.40
  -8  -6  -2    1.60    0.30
   8  -6   2    0.40    0.40
   8  -6   2    0.90    0.60
  -8   6  -2    1.50    0.50
   8   6   2    0.70    0.30
   8   6   2    1.00    0.50
  -8   6  -2    0.90    0.50
  -8   6  -2    2.20    0.80
   8   6   2    1.70    0.40
   9  -6   2    5.90    1.10
  -9  -6  -2    5.00    0.50
   9  -6   2    6.00    0.90
   9  -6   2    5.70    0.90
   9   6   2    6.60    0.70
  -9   6  -2    6.70    0.90
  -9   6  -2    6.40    1.20
   9   6   2    7.50    0.60
  -9   6  -2    6.40    0.80
   9   6   2    7.30    0.90
  10  -6   2   16.20    0.90
  10  -6   2   17.10    1.30
  10  -6   2   13.60    1.50
  10  -6   2   15.70    1.30
 -10  -6  -2   18.30    0.80
 -10   6  -2   18.90    1.80
 -10   6  -2   16.20    1.20
 -10   6  -2   19.30    1.20
  10   6   2   18.60    0.90
  10   6   2   16.30    1.00
  10   6   2   16.50    1.30
  11  -6   2   20.90    1.50
 -11  -6  -2   19.80    0.90
  11  -6   2   18.90    1.80
  11  -6   2   20.60    1.50
  11  -6   2   20.30    1.00
 -11   6  -2   24.40    1.30
  11   6   2   22.60    1.20
 -11   6  -2   23.60    1.90
  11   6   2   20.40    1.10
 -11   6  -2   19.40    1.30
  11   6   2   19.10    1.40
  12  -6   2    1.90    0.80
  12  -6   2    2.40    0.70
  12  -6   2    2.90    0.50
  12  -6   2    2.00    0.70
 -12   6  -2    4.20    0.60
  12   6   2    2.40    0.70
 -12   6  -2    2.30    0.60
  12   6   2    3.40    0.50
  12   6   2    2.90    0.70
  10  -7  -2   14.90    1.30
 -10  -7   2   14.40    0.80
  10  -7  -2   15.60    1.30
  10  -7  -2   14.80    1.60
  10  -7  -2   14.60    0.90
  10   7  -2   15.50    1.10
 -10   7   2   14.00    1.90
 -10   7   2   12.20    1.20
  10   7  -2   13.80    1.30
  10   7  -2   17.40    1.00
 -10   7   2   14.80    1.30
   9  -7  -2    4.10    0.80
   9  -7  -2    2.20    0.80
   9  -7  -2    2.50    0.70
  -9  -7   2    1.80    0.40
   9  -7  -2    1.50    0.40
   9   7  -2    2.10    0.50
  -9   7   2    1.20    0.60
  -9   7   2    1.80    0.70
   9   7  -2    2.80    0.70
   9   7  -2    2.90    0.60
  -8  -7   2    1.90    0.40
   8  -7  -2    1.60    0.60
   8  -7  -2    2.00    0.40
  -8  -7   2    2.50    0.60
   8  -7  -2    2.30    0.80
   8  -7  -2    1.90    0.60
  -8   7   2    2.90    0.80
  -8   7   2    1.70    0.60
  -8   7   2    1.10    0.80
   8   7  -2    2.10    0.60
   8   7  -2    2.70    0.60
   7  -7  -2    7.20    1.00
   7  -7  -2    8.80    1.10
   7  -7  -2    7.40    1.10
  -7  -7   2    7.10    0.90
   7  -7  -2    7.00    0.50
  -7  -7   2    7.40    0.60
  -7   7   2    7.70    0.90
  -7   7   2    8.20    1.00
  -7   7   2    6.80    1.20
   7   7  -2    7.80    1.00
   7   7  -2    7.80    0.80
   6  -7  -2   -0.60    0.40
   6  -7  -2   -0.40    0.20
   6  -7  -2   -0.10    0.40
  -6  -7   2    0.10    0.40
   6  -7  -2   -0.10    0.40
  -6  -7   2   -0.30    0.30
   6   7  -2    0.30    0.40
  -6   7   2    0.10    0.70
  -6   7   2    0.30    0.50
  -6   7   2    0.00    0.50
   6   7  -2    0.20    0.40
  -5  -7   2    6.80    0.60
   5  -7  -2    7.00    0.50
   5  -7  -2    6.50    0.90
   5  -7  -2    6.00    1.00
  -5  -7   2    5.80    0.80
   5  -7  -2    6.70    0.90
   5   7  -2    8.00    1.00
   5   7  -2    8.30    0.80
  -5   7   2    7.80    1.00
  -5   7   2    6.90    1.10
  -5   7   2    7.20    0.90
   5   7  -2    6.20    0.90
   4  -7  -2   27.90    1.50
   4  -7  -2   30.10    0.90
   4  -7  -2   31.00    1.60
  -4  -7   2   29.90    1.50
  -4  -7   2   27.40    1.10
  -4   7   2   28.70    1.90
   4   7  -2   29.40    1.60
  -4   7   2   29.80    1.60
   4   7  -2   27.80    1.50
  -4   7   2   26.90    1.40
   4   7  -2   29.00    1.30
  -3  -7   2   11.00    1.00
   3  -7  -2    9.80    0.50
  -3  -7   2   10.10    0.70
   3  -7  -2    9.20    1.00
   3   7  -2    9.40    1.00
  -3   7   2   10.10    0.90
   3   7  -2    9.20    1.00
  -3   7   2    8.70    0.90
   3   7  -2   10.40    0.90
  -3   7   2   10.50    1.00
   2  -7  -2    1.10    0.50
   2  -7  -2    0.70    0.20
  -2  -7   2    0.90    0.30
  -2  -7   2    0.60    0.40
   2  -7  -2    0.30    0.20
   2   7  -2    0.90    0.50
   2   7  -2    1.00    0.30
  -2   7   2    0.10    0.60
   2   7  -2    0.90    0.50
  -2   7   2   -0.10    0.40
   2   7  -2    0.80    0.40
  -2   7   2    0.20    0.80
  -1  -7   2    0.10    0.40
  -1  -7   2   -0.30    0.20
   1  -7  -2    0.10    0.20
   1  -7  -2   -0.30    0.30
  -1  -7   2    0.30    0.30
   1   7  -2    0.90    0.40
  -1   7   2   -0.40    0.50
   1   7  -2    0.10    0.40
  -1   7   2   -0.30    0.40
   1   7  -2   -0.20    0.40
  -1   7   2    0.00    0.40
  -1   7   2    0.00    0.50
   1   7  -2    0.70    0.30
   0  -7   2    6.00    0.80
   0  -7  -2    6.50    0.40
   0  -7   2    6.60    0.70
   0  -7   2    7.20    0.80
   0  -7  -2    6.40    0.80
   0   7  -2    7.70    0.90
   0   7   2    7.10    0.90
   0   7  -2    6.20    0.80
   0   7   2    6.90    0.90
   0   7  -2    5.80    0.90
   0   7  -2    6.40    1.00
   0   7   2    6.80    0.80
   0   7   2    6.00    0.80
   1  -7   2    0.10    0.40
  -1  -7  -2    1.00    0.40
   1  -7   2    0.20    0.30
   1  -7   2    0.10    0.40
  -1   7  -2    0.50    0.40
   1   7   2    0.90    0.50
  -1   7  -2    0.80    0.40
   1   7   2    0.60    0.40
   1   7   2    0.30    0.40
  -1   7  -2    1.00    0.40
   1   7   2    0.00    0.40
   2  -7   2   12.40    1.10
   2  -7   2   13.10    0.90
  -2  -7  -2   12.50    1.00
   2  -7   2   13.00    1.10
   2   7   2   12.30    1.00
   2   7   2   13.70    1.00
   2   7   2   13.70    1.00
  -2   7  -2   13.40    1.00
  -2   7  -2   12.50    1.20
   2   7   2   15.20    1.00
  -2   7  -2   11.00    1.10
  -2   7  -2   13.80    1.10
  -3  -7  -2   86.39    1.80
  -3  -7  -2   86.89    2.70
   3  -7   2   88.79    2.90
   3  -7   2   91.39    3.00
  -3   7  -2   84.19    2.80
   3   7   2   89.69    2.40
  -3   7  -2   89.49    2.80
  -3   7  -2   92.49    3.30
   3   7   2   88.89    2.70
  -3   7  -2   83.79    2.60
   3   7   2   85.39    2.40
   4  -7   2   11.00    1.20
   4  -7   2   11.40    1.10
  -4  -7  -2   10.60    0.40
  -4  -7  -2   10.50    1.00
  -4   7  -2   11.00    1.10
  -4   7  -2   10.40    0.90
   4   7   2    8.90    1.00
  -4   7  -2   11.30    1.30
   4   7   2   11.80    0.90
  -4   7  -2   11.40    1.00
   4   7   2   11.80    1.00
   5  -7   2   25.90    1.70
   5  -7   2   25.40    1.50
  -5  -7  -2   25.80    1.40
  -5  -7  -2   25.80    0.70
  -5   7  -2   23.50    1.70
   5   7   2   26.80    1.50
  -5   7  -2   27.90    1.40
   5   7   2   26.40    1.40
   5   7   2   25.70    1.20
  -5   7  -2   24.00    1.40
   6  -7   2    4.30    0.90
  -6  -7  -2    4.80    0.70
  -6  -7  -2    4.40    0.40
   6  -7   2    5.50    0.90
   6  -7   2    5.60    0.90
   6   7   2    5.10    0.60
  -6   7  -2    4.70    0.90
  -6   7  -2    6.20    0.80
  -6   7  -2    4.80    0.80
   6   7   2    3.80    0.70
   6   7   2    5.40    0.80
   7  -7   2    7.00    1.10
  -7  -7  -2    7.20    0.90
  -7  -7  -2    6.60    0.40
   7  -7   2    6.60    0.90
   7  -7   2    8.10    1.10
   7   7   2    6.60    0.90
   7   7   2    7.90    0.90
   7   7   2    7.70    0.70
  -7   7  -2    9.50    1.30
  -7   7  -2    6.40    1.00
  -7   7  -2    8.20    1.00
   8  -7   2   49.90    2.10
   8  -7   2   36.40    2.00
   8  -7   2   40.40    2.30
  -8  -7  -2   41.30    1.20
   8  -7   2   39.10    2.00
  -8   7  -2   48.00    2.60
   8   7   2   41.00    1.70
  -8   7  -2   41.30    1.90
   8   7   2   44.30    1.50
   8   7   2   39.20    1.90
  -8   7  -2   41.60    1.80
   9  -7   2   49.70    1.60
   9  -7   2   47.10    2.30
   9  -7   2   47.40    2.20
   9  -7   2   50.59    2.60
  -9  -7  -2   47.90    1.30
   9   7   2   48.60    2.20
   9   7   2   49.60    1.70
   9   7   2   47.70    1.60
  -9   7  -2   49.50    2.20
  -9   7  -2   53.29    2.00
  10  -7   2   14.30    0.90
  10  -7   2   14.20    1.60
 -10  -7  -2   13.80    0.80
  10  -7   2   12.40    1.30
  10  -7   2   14.70    1.40
 -10   7  -2   17.70    1.40
 -10   7  -2   19.10    1.60
 -10   7  -2   13.10    1.20
  10   7   2   14.00    1.30
  10   7   2   13.10    0.90
   8  -8  -2   32.20    1.90
   8  -8  -2   29.90    1.10
   8  -8  -2   28.30    2.10
  -8  -8   2   29.00    1.20
   8   8  -2   28.40    1.80
   8   8  -2   29.70    1.70
  -8   8   2   29.70    1.80
  -8   8   2   26.40    2.30
   8   8  -2   35.50    1.50
  -7  -8   2   -0.20    0.20
  -7  -8   2    0.10    0.40
   7  -8  -2    0.70    0.50
   7  -8  -2    0.30    0.20
   7  -8  -2    0.90    0.60
  -7   8   2   -0.10    0.50
  -7   8   2    0.10    0.50
   7   8  -2    0.60    0.50
   7   8  -2   -0.10    0.50
  -6  -8   2    0.10    0.20
   6  -8  -2   -0.30    0.50
   6  -8  -2    0.20    0.20
   6  -8  -2    0.10    0.40
  -6  -8   2   -0.20    0.40
   6   8  -2    1.00    0.40
  -6   8   2   -0.80    0.40
  -6   8   2    0.70    0.50
  -6   8   2   -0.10    0.70
   6   8  -2    0.00    0.40
   6   8  -2    0.50    0.50
  -5  -8   2    0.10    0.60
  -5  -8   2    0.00    0.30
   5  -8  -2   -0.10    0.40
   5  -8  -2    0.00    0.20
   5   8  -2   -0.30    0.40
  -5   8   2   -0.30    0.40
  -5   8   2   -0.20    0.70
   5   8  -2   -0.30    0.40
  -5   8   2   -0.50    0.50
   5   8  -2    0.40    0.40
   4  -8  -2    0.50    0.50
   4  -8  -2    1.20    0.20
  -4  -8   2    1.00    0.30
  -4  -8   2    0.20    0.40
   4   8  -2    0.70    0.50
  -4   8   2    0.80    0.50
  -4   8   2    0.60    0.70
   4   8  -2    1.80    0.50
  -4   8   2    0.70    0.60
   4   8  -2    1.40    0.60
  -3  -8   2    0.70    0.50
  -3  -8   2    0.30    0.30
   3  -8  -2    0.30    0.20
   3  -8  -2    0.40    0.50
   3  -8  -2    0.30    0.20
   3   8  -2    1.40    0.50
  -3   8   2    0.70    0.50
  -3   8   2    0.40    0.50
  -3   8   2    0.10    0.60
   3   8  -2    0.80    0.50
   3   8  -2   -0.20    0.50
  -3   8   2   -0.30    0.50
   2  -8  -2   44.00    2.00
  -2  -8   2   48.10    2.00
   2  -8  -2   51.89    1.40
  -2  -8   2   51.09    1.60
   2   8  -2   51.59    1.90
  -2   8   2   49.50    2.40
  -2   8   2   47.60    2.00
  -2   8   2   49.80    2.10
  -2   8   2   49.90    2.00
   2   8  -2   48.50    2.10
   2   8  -2   49.20    2.10
   1  -8  -2   16.00    1.20
  -1  -8   2   16.00    1.20
   1  -8  -2   15.80    0.50
  -1  -8   2   16.40    0.90
   1  -8  -2   15.50    0.60
   1   8  -2   17.00    1.30
  -1   8   2   13.80    1.10
  -1   8   2   17.40    1.20
   1   8  -2   16.40    1.30
  -1   8   2   15.00    1.20
  -1   8   2   16.80    1.40
   1   8  -2   15.90    1.10
   0  -8  -2    5.00    0.80
   0  -8   2    7.20    0.90
   0  -8   2    6.10    0.60
   0  -8   2    6.50    0.90
   0   8   2    5.40    0.90
   0   8   2    6.30    0.90
   0   8   2    5.30    0.80
   0   8   2    5.20    0.80
   0   8  -2    5.60    0.80
   0   8  -2    7.20    1.00
   0   8  -2    5.20    0.90
   1  -8   2   25.80    1.50
   1  -8   2   26.30    1.20
  -1  -8  -2   27.60    1.50
   1  -8   2   28.00    1.60
   1   8   2   26.50    1.50
   1   8   2   26.70    1.50
   1   8   2   25.30    1.50
  -1   8  -2   26.00    1.40
   1   8   2   28.10    1.40
  -1   8  -2   27.60    1.60
  -1   8  -2   26.30    1.60
   2  -8   2   23.40    1.50
   2  -8   2   22.00    1.50
   2  -8   2   21.90    1.10
  -2  -8  -2   20.80    0.70
  -2  -8  -2   23.80    1.40
   2   8   2   21.20    1.40
   2   8   2   23.10    1.40
  -2   8  -2   22.70    1.50
  -2   8  -2   24.90    1.50
  -2   8  -2   25.80    1.40
   2   8   2   22.20    1.30
   2   8   2   23.80    1.30
   3  -8   2    0.30    0.50
   3  -8   2    0.40    0.30
  -3  -8  -2    0.70    0.50
   3  -8   2    0.20    0.40
   3   8   2    0.40    0.50
   3   8   2    0.50    0.50
   3   8   2    0.90    0.40
  -3   8  -2    0.90    0.40
  -3   8  -2   -0.10    0.40
  -3   8  -2    0.20    0.50
   3   8   2    0.80    0.30
  -4  -8  -2   26.30    0.70
   4  -8   2   27.90    1.80
  -4  -8  -2   24.00    1.40
   4  -8   2   25.80    1.60
   4   8   2   28.60    1.60
  -4   8  -2   30.90    1.80
   4   8   2   22.00    1.40
   4   8   2   27.40    1.30
  -4   8  -2   29.20    1.60
  -4   8  -2   23.80    1.60
  -5  -8  -2   -0.10    0.40
   5  -8   2    0.60    0.50
   5  -8   2   -0.10    0.40
  -5   8  -2   -0.10    0.50
   5   8   2   -0.50    0.40
   5   8   2    0.40    0.50
  -5   8  -2    1.10    0.50
   5   8   2    0.80    0.30
  -6  -8  -2    6.00    0.40
   6  -8   2    5.50    1.00
   6  -8   2    7.60    1.10
  -6   8  -2    6.50    1.00
   6   8   2    7.00    0.90
   6   8   2    8.20    0.70
   6   8   2    6.90    1.00
  -6   8  -2    9.80    1.00
   7  -8   2    3.10    0.50
   7  -8   2    1.90    0.60
  -7  -8  -2    3.00    0.70
   7  -8   2    2.20    0.80
  -7  -8  -2    2.60    0.30
  -7   8  -2    2.20    0.70
  -7   8  -2    4.90    0.70
   7   8   2    2.20    0.70
   7   8   2    2.50    0.70
  -8  -8  -2  235.38    5.60
   8  -8   2  235.48    4.90
  -8  -8  -2  229.68    4.50
   8  -8   2  236.88    6.60
   8  -8   2  240.78    7.00
  -8   8  -2  235.68    5.90
  -8   8  -2  229.48    6.80
   8   8   2  236.58    5.60
   8   8   2  243.58    5.20
  -8   8  -2  229.08    5.60
   8   8   2  238.28    6.00
   3  -9  -2    0.70    0.20
  -3  -9   2    0.60    0.30
   3  -9  -2   -0.30    0.40
   3  -9  -2    0.20    0.20
  -3   9   2   -0.60    0.40
   3   9  -2   -0.30    0.40
  -3   9   2    1.30    0.60
  -3   9   2   -0.30    0.50
   3   9  -2   -0.30    0.40
   2  -9  -2    0.70    0.50
  -2  -9   2    0.50    0.50
  -2  -9   2    1.40    0.40
   2  -9  -2    0.60    0.20
   2  -9  -2    1.10    0.20
  -2   9   2    2.00    0.60
   2   9  -2    1.50    0.60
  -2   9   2    0.80    0.60
  -2   9   2    1.40    0.60
  -2   9   2    1.20    0.60
   2   9  -2    0.50    0.60
  -1  -9   2    0.60    0.30
   1  -9  -2    0.10    0.10
   1  -9  -2   -0.20    0.40
  -1  -9   2    0.00    0.40
  -1   9   2   -0.40    0.40
  -1   9   2   -0.20    0.50
   1   9  -2   -0.20    0.50
  -1   9   2    0.70    0.50
  -1   9   2    0.90    0.50
   1   9  -2    0.30    0.50
   1  -9   2    3.10    0.70
   1   9   2    5.90    0.80
   2  -9   2    6.40    1.10
   2  -9   2    5.20    0.90
  -2  -9  -2    4.90    0.90
   2  -9   2    7.50    1.00
  -2   9  -2    5.80    1.00
   2   9   2    7.20    1.00
   2   9   2    6.60    1.00
  -2   9  -2    6.30    1.00
   2   9   2    7.00    0.80
   3  -9   2    0.50    0.30
   3  -9   2    1.10    0.50
  -3  -9  -2   -0.20    0.40
  -3   9  -2   -0.30    0.50
   3   9   2   -0.20    0.50
  -3   9  -2    0.50    0.50
   3   9   2    0.20    0.50
 -16   0   3    0.40    0.20
  16   0  -3    1.00    0.50
  16   0  -3    0.10    0.40
  15   0  -3   -0.40    0.40
  15   0  -3    0.30    0.40
 -15   0   3   -0.30    0.30
 -15   0   3    0.90    0.50
 -15   0   3    0.20    0.20
  14   0  -3    0.00    0.40
 -14   0   3   -0.20    0.30
 -14   0   3    0.00    0.50
 -14   0   3    0.40    0.20
  14   0  -3    0.20    0.40
 -13   0   3    0.00    0.60
 -13   0   3   -0.20    0.30
 -13   0   3   -0.20    0.20
  13   0  -3   -0.30    0.30
  13   0  -3    0.70    0.40
  12   0  -3   -0.40    0.30
 -12   0   3   -0.30    0.30
 -12   0   3   -0.50    0.50
 -12   0   3   -0.10    0.30
  12   0  -3   -0.20    0.40
  12   0  -3    0.30    0.40
  11   0  -3    0.00    0.40
  11   0  -3    0.30    0.40
 -11   0   3   -0.30    0.20
 -11   0   3   -0.30    0.50
  11   0  -3    0.20    0.40
  10   0  -3    0.20    0.30
  10   0  -3    0.80    0.40
 -10   0   3    0.20    0.30
  10   0  -3    0.20    0.40
 -10   0   3    0.30    0.50
 -10   0   3    0.50    0.30
   9   0  -3   -0.10    0.20
   9   0  -3   -0.20    0.20
  -9   0   3    0.00    0.20
  -9   0   3    0.50    0.40
   9   0  -3    0.20    0.20
  -9   0   3    0.00    0.20
  -8   0   3    0.10    0.20
   8   0  -3   -0.20    0.20
  -8   0   3    0.20    0.30
   8   0  -3   -0.20    0.20
  -8   0   3    0.00    0.20
   8   0  -3   -0.10    0.20
  -7   0   3    0.20    0.20
   7   0  -3    0.70    0.30
   7   0  -3   -0.10    0.20
   7   0  -3   -0.10    0.20
  -7   0   3   -0.10    0.10
  -7   0   3    0.10    0.30
  -6   0   3    0.00    0.20
  -6   0   3    0.10    0.20
   6   0  -3    0.20    0.20
   6   0  -3   -0.20    0.20
   5   0  -3   -0.10    0.20
  -5   0   3    0.30    0.20
  -5   0   3    0.00    0.10
  -5   0   3    0.30    0.20
   5   0  -3    0.10    0.20
   4   0  -3    0.00    0.10
   4   0  -3    0.00    0.10
  -4   0   3    0.20    0.10
  -4   0   3    0.10    0.10
  -4   0   3    0.00    0.10
   3   0  -3    0.00    0.10
  -3   0   3    0.00    0.10
   3   0  -3    0.10    0.10
  -3   0   3    0.10    0.10
   2   0  -3   -0.10    0.10
  -2   0   3    0.00    0.10
   2   0  -3   -0.10    0.10
  -2   0   3    0.10    0.10
   1   0  -3   -0.20    0.10
   1   0  -3    0.10    0.10
  -1   0   3    0.00    0.10
  -1   0   3   -0.10    0.10
   0   0  -3    0.10    0.10
   0   0  -3    0.00    0.10
   0   0   3    0.00    0.10
  -1   0  -3   -0.10    0.10
  -1   0  -3    0.00    0.10
   1   0   3    0.00    0.10
   2   0   3   -0.20    0.20
   2   0   3    0.00    0.10
   2   0   3    0.00    0.10
   3   0   3    0.00    0.10
   3   0   3   -0.40    0.20
   3   0   3    0.20    0.10
   4   0   3    0.40    0.10
   5   0   3    0.10    0.10
  -5   0  -3    0.00    0.30
   5   0   3   -0.10    0.30
   5   0   3    0.20    0.10
   6   0   3   -0.10    0.20
   6   0   3   -0.10    0.30
  -6   0  -3    0.00    0.30
   6   0   3    0.20    0.20
   7   0   3   -0.20    0.10
   7   0   3    0.20    0.20
  -7   0  -3   -0.10    0.30
   7   0   3   -0.10    0.30
   8   0   3   -0.10    0.20
  -8   0  -3   -0.20    0.30
   8   0   3   -0.10    0.20
   9   0   3    0.20    0.20
  -9   0  -3   -0.30    0.30
   9   0   3    0.20    0.20
   9   0   3    0.70    0.50
  10   0   3    0.00    0.20
  10   0   3    0.10    0.20
 -10   0  -3   -0.50    0.30
  10   0   3    0.00    0.40
  11   0   3   -0.20    0.20
  11   0   3    0.10    0.20
 -11   0  -3   -0.20    0.40
  11   0   3    0.00    0.50
  12   0   3    0.10    0.30
 -12   0  -3    1.00    0.50
  12   0   3   -0.20    0.40
  12   0   3   -0.10    0.30
  13   0   3    0.00    0.50
  13   0   3   -0.20    0.30
  13   0   3    0.30    0.30
  14   0   3   -0.40    0.40
  14   0   3    0.20    0.40
  15   0   3   -0.20    0.30
  15   0   3   -0.10    0.50
  15   0   3    0.20    0.40
  16   0   3    0.10    0.40
  16   0   3    0.20    0.40
  16   0   3   -0.10    0.50
  16  -1  -3   59.09    2.70
  16  -1  -3   61.19    2.40
 -16  -1   3   66.39    2.60
  16   1  -3   60.09    2.30
  16   1  -3   57.99    2.30
 -16   1   3   59.89    1.70
 -16   1   3   58.49    2.90
  16   1  -3   64.49    2.50
 -16   1   3   59.69    1.70
  15  -1  -3    1.10    0.50
 -15  -1   3    2.00    0.50
  15  -1  -3    1.10    0.50
 -15  -1   3    1.40    0.40
  15   1  -3    0.80    0.50
 -15   1   3    0.40    0.60
 -15   1   3    1.10    0.30
  15   1  -3    1.30    0.50
 -15   1   3    1.20    0.40
 -14  -1   3    0.20    0.40
  14  -1  -3    0.20    0.40
  14  -1  -3   -0.50    0.30
  14  -1  -3    0.10    0.40
 -14  -1   3    0.70    0.30
 -14  -1   3   -0.20    0.20
  14   1  -3   -0.20    0.30
 -14   1   3    0.30    0.30
 -14   1   3    0.20    0.60
  14   1  -3    0.40    0.40
 -13  -1   3    0.40    0.50
 -13  -1   3   -0.10    0.30
  13  -1  -3   -0.20    0.30
  13  -1  -3    0.50    0.40
  13  -1  -3   -0.20    0.30
 -13  -1   3    0.20    0.20
 -13   1   3    0.00    0.60
 -13   1   3    0.10    0.30
  13   1  -3    0.30    0.40
  13   1  -3   -0.20    0.30
 -12  -1   3   13.50    0.60
  12  -1  -3   13.30    1.20
  12  -1  -3   12.10    0.90
 -12  -1   3   13.10    0.80
  12  -1  -3   12.30    1.00
 -12  -1   3   13.00    1.20
  12   1  -3   14.30    1.30
 -12   1   3   13.10    0.80
 -12   1   3   13.00    1.40
  12   1  -3   12.50    0.90
 -12   1   3   12.30    0.80
  11  -1  -3    1.40    0.50
 -11  -1   3    1.30    0.60
  11  -1  -3    1.00    0.40
 -11  -1   3    1.90    0.30
  11  -1  -3    0.40    0.40
 -11  -1   3    2.60    0.40
 -11   1   3    0.80    0.40
  11   1  -3    1.40    0.40
 -11   1   3    1.40    0.40
 -11   1   3    1.30    0.70
  11   1  -3    1.30    0.40
 -10  -1   3   89.39    2.60
  10  -1  -3   88.79    2.90
  10  -1  -3   91.39    2.50
  10  -1  -3   88.69    2.40
 -10  -1   3   89.09    2.20
 -10  -1   3   90.59    2.00
  10   1  -3   92.09    2.50
 -10   1   3   86.19    2.20
 -10   1   3   95.19    3.00
  10   1  -3   85.99    2.30
 -10   1   3   86.79    2.20
  -9  -1   3   12.40    0.90
   9  -1  -3   13.50    0.80
  -9  -1   3   11.80    0.60
   9  -1  -3   10.80    0.90
  -9  -1   3   12.20    0.60
   9  -1  -3   12.00    0.70
   9   1  -3   12.30    0.70
   9   1  -3   11.20    0.70
  -9   1   3   13.10    1.10
  -9   1   3   11.50    0.70
  -9   1   3   13.40    0.60
  -8  -1   3    9.30    0.80
   8  -1  -3    9.00    0.70
   8  -1  -3    7.30    0.50
  -8  -1   3    7.30    0.40
  -8  -1   3    8.20    0.50
   8  -1  -3    7.30    0.70
  -8   1   3    8.60    0.90
  -8   1   3    8.30    0.60
   8   1  -3    7.40    0.60
  -8   1   3    7.90    0.50
   8   1  -3    8.60    0.60
  -7  -1   3   21.80    0.90
  -7  -1   3   22.70    0.80
   7  -1  -3   20.90    0.80
   7  -1  -3   23.10    0.90
   7  -1  -3   20.30    1.10
   7   1  -3   21.30    0.80
  -7   1   3   20.90    1.10
   7   1  -3   20.90    0.90
  -7   1   3   21.00    0.80
  -7   1   3   20.00    0.70
  -6  -1   3   35.20    1.10
   6  -1  -3   32.70    1.00
   6  -1  -3   32.30    1.30
   6  -1  -3   36.30    1.20
  -6  -1   3   33.90    1.00
  -6  -1   3   33.90    1.00
   6   1  -3   33.00    1.10
   6   1  -3   34.00    1.00
  -6   1   3   32.70    1.10
  -6   1   3   35.70    1.40
  -6   1   3   35.30    1.00
  -5  -1   3   62.99    1.50
   5  -1  -3   64.49    1.60
  -5   1   3   61.29    1.60
   5   1  -3   63.79    1.60
   5   1  -3   66.69    1.50
   4  -1  -3   86.69    5.50
  -4  -1   3   88.29    5.30
   4  -1  -3   77.09   16.00
  -4  -1   3   79.59   16.70
   4   1  -3   84.69   17.40
   4   1  -3   73.19    5.10
  -4   1   3   84.59    5.60
  -4   1   3   50.79   12.50
  -3  -1   3  554.44   33.60
   3  -1  -3  475.95   30.50
   3  -1  -3  504.85   14.50
  -3  -1   3  486.35   14.20
  -3   1   3  508.15   30.20
   3   1  -3  506.75   14.40
  -3   1   3  514.35   14.90
   3   1  -3  503.25   33.70
   2  -1  -3   29.20    0.70
   2  -1  -3   29.00    0.90
  -2  -1   3   29.40    0.80
  -2   1   3   29.90    0.80
   2   1  -3   28.40    0.80
  -2   1   3   33.10    0.70
  -1  -1   3   86.39   14.70
   1  -1  -3  107.19   11.60
   1  -1  -3  101.99    4.70
  -1  -1   3  101.79    5.00
  -1   1   3  104.79   11.40
   1   1  -3  106.69    5.10
   1   1  -3  103.89   16.00
  -1   1   3   98.89    4.70
   0  -1   3  555.94   14.30
   0  -1  -3  525.95   23.70
   0  -1   3  480.55   29.90
   0   1  -3  545.75   32.00
   0   1  -3  567.44   14.30
   0   1   3  567.04   13.10
   0   1   3  557.94   23.50
  -1  -1  -3  878.51   28.10
   1  -1   3  901.81   20.50
  -1  -1  -3  905.91   17.90
   1  -1   3  898.51   41.70
  -1   1  -3  874.51   40.00
   1   1   3  910.61   26.90
  -1   1  -3  934.31   20.80
   1   1   3  903.01   18.10
   2  -1   3  363.56   25.50
   2  -1   3  428.46   11.80
  -2  -1  -3  433.66   14.00
  -2  -1  -3  432.66    8.30
   2   1   3  421.46   12.70
   2   1   3  434.16    8.50
  -2   1  -3  415.96   25.60
   3  -1   3   10.40    0.40
   3  -1   3   10.20    0.70
   3  -1   3   11.70    0.50
  -3   1  -3   11.30    0.40
   3   1   3   11.30    0.30
  -3   1  -3   10.70    0.40
   3   1   3   11.30    0.60
   3   1   3   11.10    0.40
  -3   1  -3    9.90    0.70
   4  -1   3   27.00    0.80
   4  -1   3   26.70    0.90
   4  -1   3   29.10    1.20
   4   1   3   26.90    0.70
   4   1   3   24.80    1.00
  -4   1  -3   27.00    0.70
  -4   1  -3   27.40    0.70
  -4   1  -3   26.90    1.10
   5  -1   3   72.49    2.20
   5  -1   3   70.79    1.70
  -5   1  -3   72.19    1.50
   6  -1   3 1668.73   65.49
  -6  -1  -3 1687.13   31.80
   6  -1   3 1763.72   62.79
  -6  -1  -3 1678.63   32.40
   6   1   3 1752.02   44.90
   6   1   3 1746.73   47.30
  -6   1  -3 1728.33   35.80
  -6   1  -3 1736.83   36.80
  -7  -1  -3  108.79    2.90
   7  -1   3  111.29    2.50
   7   1   3  110.89    2.10
   8  -1   3    4.90    0.40
   8  -1   3    4.60    0.50
   8  -1   3    6.50    0.90
  -8  -1  -3    4.00    0.60
   8   1   3    5.40    0.70
  -8   1  -3    5.10    0.80
  -8   1  -3    4.50    0.30
   8   1   3    5.40    0.40
  -8   1  -3    4.60    0.30
   9  -1   3    0.20    0.20
  -9  -1  -3    0.30    0.40
   9  -1   3    1.00    0.50
   9  -1   3   -0.20    0.20
   9   1   3    0.90    0.50
   9   1   3    0.00    0.20
  -9   1  -3    0.00    0.10
   9   1   3    0.00    0.20
  -9   1  -3    0.70    0.50
  -9   1  -3    0.10    0.10
  10  -1   3    0.40    0.20
 -10  -1  -3    0.00    0.40
  10  -1   3    0.10    0.50
  10  -1   3   -0.10    0.20
  10   1   3    0.70    0.50
 -10   1  -3    0.00    0.10
 -10   1  -3    0.10    0.10
 -10   1  -3   -0.40    0.40
  10   1   3    0.60    0.30
  10   1   3    0.20    0.20
  11  -1   3    9.80    1.10
 -11  -1  -3   10.60    1.10
  11  -1   3    9.70    0.70
  11  -1   3   11.20    0.70
  11   1   3    9.70    1.00
  11   1   3   10.00    0.60
 -11   1  -3    8.60    1.10
  11   1   3    9.60    0.70
 -12  -1  -3   39.00    1.90
  12  -1   3   39.80    2.00
  12  -1   3   39.00    1.50
 -12   1  -3   38.80    2.10
  12   1   3   38.80    1.40
  12   1   3   37.20    1.70
  12   1   3   37.60    1.30
 -13  -1  -3   55.99    2.40
  13  -1   3   54.39    1.80
  13  -1   3   59.49    2.70
  13  -1   3   57.59    2.50
 -13   1  -3   54.59    2.50
  13   1   3   53.29    1.70
  13   1   3   54.69    1.80
  13   1   3   54.69    2.20
  14  -1   3   12.60    0.90
  14  -1   3   12.20    0.90
  14  -1   3   12.10    1.30
  14   1   3   13.30    0.90
  14   1   3   13.80    1.00
  14   1   3   13.00    1.20
  16  -2  -3    0.00    0.40
  16  -2  -3    0.10    0.40
 -16  -2   3    0.60    0.60
 -16   2   3    0.70    0.70
  16   2  -3    0.40    0.50
 -16   2   3    0.30    0.30
  16   2  -3    1.40    0.50
  16   2  -3   -0.30    0.30
 -15  -2   3   35.40    1.40
  15  -2  -3   36.90    1.70
  15  -2  -3   34.50    1.80
  15  -2  -3   35.80    2.20
  15   2  -3   33.90    1.70
  15   2  -3   35.50    1.80
  15   2  -3   35.40    1.60
 -15   2   3   34.30    1.30
 -15   2   3   32.90    2.30
 -14  -2   3   13.20    1.00
  14  -2  -3   10.40    1.30
  14  -2  -3   10.90    1.20
 -14  -2   3    8.70    0.70
  14  -2  -3   10.20    0.90
 -14   2   3   10.10    0.80
 -14   2   3    7.50    1.20
  14   2  -3   11.10    1.00
  14   2  -3   11.30    1.00
  14   2  -3   11.00    0.90
  13  -2  -3    6.30    0.90
 -13  -2   3    4.70    0.70
 -13  -2   3    5.40    0.60
  13  -2  -3    4.60    0.90
  13  -2  -3    3.90    0.60
 -13  -2   3    4.80    0.30
  13   2  -3    5.50    0.70
  13   2  -3    6.30    0.80
 -13   2   3    4.50    0.60
 -13   2   3    5.40    1.10
  13   2  -3    4.90    0.80
 -12  -2   3    2.80    0.60
  12  -2  -3    2.60    0.70
  12  -2  -3    2.30    0.70
 -12  -2   3    3.50    0.50
  12  -2  -3    4.20    0.70
 -12  -2   3    3.40    0.30
 -12   2   3    1.50    0.80
  12   2  -3    2.60    0.60
 -12   2   3    3.10    0.50
 -11  -2   3  115.69    3.10
  11  -2  -3  118.79    3.20
 -11  -2   3  123.69    2.80
 -11  -2   3  120.49    2.90
  11  -2  -3  120.19    3.70
  11  -2  -3  121.69    3.00
  11   2  -3  121.19    3.00
  11   2  -3  121.69    3.20
 -11   2   3  117.49    2.90
 -11   2   3  124.69    3.90
  11   2  -3  124.49    3.20
   8  -2  -3    2.50    0.60
   8  -2  -3    3.40    0.50
  -8  -2   3    4.00    0.50
  -8  -2   3    3.90    0.40
   8  -2  -3    3.00    0.40
  -8   2   3    3.40    0.40
   8   2  -3    2.90    0.40
  -8   2   3    3.90    0.70
  -8   2   3    3.20    0.50
   8   2  -3    2.70    0.40
   8   2  -3    2.40    0.40
  -7  -2   3   13.90    0.70
  -7  -2   3   13.20    0.70
  -7  -2   3   13.80    0.70
   7  -2  -3   12.50    0.80
   7  -2  -3   11.90    0.60
   7  -2  -3   13.40    1.00
  -7   2   3   14.90    1.00
   7   2  -3   13.10    0.80
   7   2  -3   12.00    0.70
  -7   2   3   13.90    0.70
  -7   2   3   14.00    0.60
   7   2  -3   13.00    0.60
   6  -2  -3    0.60    0.30
   6  -2  -3    0.80    0.20
  -6  -2   3    0.60    0.20
  -6  -2   3    1.10    0.20
  -6  -2   3    0.80    0.30
   6  -2  -3    0.70    0.30
  -6   2   3    0.80    0.20
  -6   2   3    0.70    0.40
  -6   2   3    0.70    0.30
   6   2  -3    0.40    0.30
   6   2  -3    0.70    0.20
   6   2  -3    1.00    0.20
  -5  -2   3    0.30    0.20
  -5  -2   3    0.60    0.20
   5  -2  -3    0.50    0.30
   5  -2  -3    0.70    0.30
  -5  -2   3    0.80    0.20
   5   2  -3    0.60    0.30
   5   2  -3    0.50    0.20
   5   2  -3    1.30    0.30
  -5   2   3    0.40    0.30
  -5   2   3    0.20    0.10
  -5   2   3    0.80    0.30
   4  -2  -3  203.48    8.90
  -4  -2   3  213.48    9.30
   4  -2  -3  213.88   27.30
  -4  -2   3  214.68   28.50
   4   2  -3  160.98   27.10
   4   2  -3  187.98    8.80
  -4   2   3  198.68    9.40
  -4   2   3  187.18   24.60
   3  -2  -3 1116.89   25.70
  -3  -2   3 1071.59   26.50
   3  -2  -3 1108.69   50.19
  -3  -2   3 1067.89   56.09
   3   2  -3 1127.39   26.50
  -3   2   3 1110.69   50.39
  -3   2   3 1078.79   26.50
   3   2  -3 1053.39   56.49
   2  -2  -3  268.47    9.20
   2  -2  -3  237.28   20.90
  -2  -2   3  201.38   27.10
  -2  -2   3  254.07   10.00
  -2   2   3  261.37   22.40
   2   2  -3  268.57   28.10
  -2   2   3  250.37    9.50
   2   2  -3  268.97   10.10
  -1  -2   3  805.42   21.10
   1  -2  -3  833.42   18.90
   1  -2  -3  811.22   37.80
  -1  -2   3  822.72   47.30
   1   2  -3  750.12   45.20
   1   2  -3  866.51   21.40
  -1   2   3  794.12   19.40
   0  -2   3 1102.49   55.79
   0  -2  -3 1157.28   48.10
   0  -2   3 1122.09   26.70
   0   2  -3 1158.38   27.10
   0   2   3 1125.99   23.60
   0   2  -3 1248.78   56.69
   0   2   3 1106.19   24.20
   1  -2   3    6.40    0.40
   1  -2   3    5.50    0.40
  -1  -2  -3    6.90    0.30
   1  -2   3    5.40    0.50
  -1   2  -3    5.90    0.40
  -1   2  -3    6.20    0.40
   1   2   3    7.10    0.30
  -1   2  -3    6.30    0.40
   1   2   3    6.30    0.10
   1   2   3    6.10    0.30
  -1   2  -3    5.30    0.50
   2  -2   3    4.10    0.30
   2  -2   3    4.20    0.40
   2  -2   3    4.60    0.60
  -2  -2  -3    4.50    0.30
   2  -2   3    4.20    0.30
   2   2   3    4.60    0.30
  -2   2  -3    4.30    0.40
  -2   2  -3    4.00    0.50
  -2   2  -3    3.90    0.30
  -2   2  -3    4.40    0.30
   2   2   3    4.10    0.20
   3  -2   3   14.10    0.70
   3  -2   3   14.00    0.60
   3  -2   3   13.70    0.60
  -3  -2  -3   14.40    0.50
   3  -2   3   13.60    0.90
  -3   2  -3   13.10    0.80
  -3   2  -3   13.80    0.60
   3   2   3   13.40    0.40
   3   2   3   14.60    0.60
  -3   2  -3   13.80    0.60
  -4  -2  -3  106.59   10.20
  -4  -2  -3  115.09    3.20
   4  -2   3  122.19   21.80
   4  -2   3  121.09    6.40
   4   2   3  117.89    3.40
  -4   2  -3  163.18   22.70
   4   2   3  116.49    7.60
  -4   2  -3  129.19    7.20
  -5   2  -3  114.29    2.50
  -6  -2  -3  294.87   12.60
   6  -2   3  346.27   33.40
  -6  -2  -3  301.07    7.00
   6   2   3  296.37    6.70
   6   2   3  275.27   13.90
   7  -2   3  247.18   27.10
  -7  -2  -3  273.27   13.80
   7  -2   3  231.78   32.70
  -7  -2  -3  261.07    7.00
   7   2   3  231.58   16.40
  -7   2  -3  265.17   10.80
   7   2   3  259.27    6.50
   8  -2   3   50.89    1.40
   8  -2   3   54.39    1.60
   8  -2   3   55.09    2.20
  -8   2  -3   49.10    2.10
   8   2   3   52.49    1.10
   8   2   3   53.89    1.90
   8   2   3   53.29    1.60
  -8   2  -3   51.59    1.40
   8   2   3   52.19    1.40
  -8   2  -3   50.99    1.30
   9  -2   3   27.80    1.60
   9  -2   3   24.80    0.90
   9  -2   3   24.10    1.10
   9   2   3   25.00    1.00
   9   2   3   24.40    0.70
   9   2   3   26.10    1.20
  -9   2  -3   25.00    0.90
  -9   2  -3   23.30    0.80
  -9   2  -3   22.70    1.50
   9   2   3   24.80    1.00
  10  -2   3   21.60    1.10
  10  -2   3   22.70    0.90
  10  -2   3   24.70    1.60
  10   2   3   23.50    1.10
  10   2   3   24.10    1.20
 -10   2  -3   24.10    0.90
  10   2   3   24.70    0.80
 -10   2  -3   20.20    1.50
 -10   2  -3   21.40    0.80
  10   2   3   21.60    1.00
  11  -2   3    0.10    0.50
  11  -2   3    0.40    0.30
  11  -2   3    0.10    0.30
  11   2   3    0.10    0.30
 -11   2  -3    0.20    0.50
 -11   2  -3    0.10    0.20
 -11   2  -3   -0.10    0.20
  11   2   3   -0.10    0.30
  11   2   3   -0.20    0.30
  11   2   3   -0.10    0.20
  12  -2   3   17.80    1.10
  12  -2   3   16.10    0.90
  12  -2   3   15.50    1.50
  12   2   3   16.20    1.10
  12   2   3   15.30    0.90
  12   2   3   15.70    0.80
 -12   2  -3   17.00    0.70
 -12   2  -3   16.80    1.50
  12   2   3   18.20    1.00
  13  -2   3   55.89    1.80
  13  -2   3   56.89    2.60
  13  -2   3   54.99    2.00
  13   2   3   56.79    1.70
  13   2   3   60.29    2.00
 -13   2  -3   55.09    1.30
 -13   2  -3   55.39    2.70
  13   2   3   55.89    2.00
  13   2   3   59.09    2.00
  14  -2   3    4.90    0.60
  14  -2   3    5.00    0.80
  14  -2   3    4.30    0.90
  14   2   3    4.90    0.60
  14   2   3    4.80    0.70
  14   2   3    4.70    0.70
  14   2   3    5.10    0.70
  15  -2   3    6.10    1.10
  15  -2   3    7.00    0.80
  15  -2   3    7.80    0.90
  15   2   3    6.70    0.70
  15   2   3    6.10    0.80
  15   2   3    7.10    0.90
  15   2   3    6.70    0.90
  15  -3  -3    0.60    0.40
 -15  -3   3   -0.10    0.30
  15  -3  -3    0.30    0.50
  15  -3  -3   -0.30    0.40
 -15   3   3    0.20    0.40
 -15   3   3   -0.80    0.70
  15   3  -3    0.20    0.40
 -15   3   3   -0.80    0.40
  15   3  -3   -0.40    0.30
  15   3  -3    0.60    0.40
  14  -3  -3    0.70    0.50
  14  -3  -3    0.50    0.50
 -14  -3   3    0.90    0.40
  14  -3  -3    0.90    0.40
  14   3  -3    0.50    0.40
 -14   3   3   -0.40    0.70
 -14   3   3    0.90    0.50
  14   3  -3    0.20    0.40
  14   3  -3    0.60    0.40
 -14   3   3   -0.10    0.50
  13  -3  -3    0.00    0.50
  13  -3  -3   -0.20    0.40
  13  -3  -3   -0.40    0.30
 -13  -3   3    0.10    0.30
  13   3  -3    0.00    0.40
  13   3  -3    0.00    0.30
  13   3  -3    0.00    0.30
 -13   3   3   -0.40    0.70
 -13   3   3   -0.10    0.30
  12  -3  -3    1.60    0.50
  12  -3  -3    1.10    0.50
  12  -3  -3    1.30    0.60
 -12  -3   3    1.60    0.40
  12   3  -3    1.40    0.50
  12   3  -3    2.40    0.50
 -12   3   3    0.90    0.80
  12   3  -3    0.90    0.40
 -12   3   3    1.40    0.50
 -11  -3   3   30.40    0.80
  11  -3  -3   30.50    1.30
 -11  -3   3   30.60    1.10
 -11  -3   3   31.50    1.20
  11  -3  -3   27.70    1.40
  11  -3  -3   32.10    1.90
  11   3  -3   31.00    1.40
 -11   3   3   29.20    1.30
  11   3  -3   30.00    1.20
 -11   3   3   29.70    2.00
  10  -3  -3    0.10    0.40
  10  -3  -3   -0.30    0.40
 -10  -3   3    0.50    0.30
  10  -3  -3   -0.10    0.30
 -10  -3   3    0.20    0.20
  10   3  -3    0.10    0.30
 -10   3   3   -0.50    0.30
  10   3  -3   -0.30    0.30
  10   3  -3    0.20    0.30
 -10   3   3    0.40    0.70
   9  -3  -3   65.49    2.50
  -9  -3   3   68.49    1.60
   9  -3  -3   68.79    1.80
  -9  -3   3   66.89    1.80
  -9  -3   3   66.49    1.70
   9  -3  -3   66.09    2.60
   9   3  -3   70.79    1.90
  -9   3   3   71.39    3.10
  -9   3   3   68.39    2.10
   9   3  -3   66.69    2.10
   9   3  -3   66.29    2.10
  -8  -3   3   32.30    1.10
  -8  -3   3   30.30    0.90
   8  -3  -3   34.80    1.40
   8  -3  -3   31.60    1.10
   8  -3  -3   30.90    1.60
   8   3  -3   32.10    1.30
   8   3  -3   29.40    1.30
   8   3  -3   32.50    1.10
  -8   3   3   31.10    1.30
  -8   3   3   32.00    1.70
  -6  -3   3   57.09    1.80
  -6  -3   3   57.89    1.60
   6  -3  -3   56.49    1.70
   6  -3  -3   59.19    1.40
   6  -3  -3   60.29    1.80
   6  -3  -3   57.29    2.10
  -6  -3   3   58.49    1.20
   6   3  -3   60.49    1.80
  -6   3   3   59.39    1.70
   6   3  -3   58.19    1.70
   6   3  -3   58.39    1.60
  -6   3   3   58.99    2.10
   5  -3  -3    0.40    0.30
  -5  -3   3    0.60    0.30
   5  -3  -3    1.10    0.30
  -5  -3   3    0.40    0.30
   5  -3  -3    0.60    0.20
   5  -3  -3    0.70    0.20
  -5  -3   3    0.70    0.10
  -5  -3   3    0.70    0.20
  -5   3   3    1.30    0.30
  -5   3   3    0.60    0.40
   5   3  -3    0.60    0.20
   5   3  -3    0.70    0.30
   5   3  -3    0.90    0.30
  -4  -3   3  212.78   10.40
   4  -3  -3  192.08   28.50
  -4  -3   3  213.98   34.10
   4  -3  -3  210.68   31.50
   4   3  -3  265.07   39.50
  -4   3   3  214.18   10.30
  -4   3   3  219.58    9.70
   4   3  -3  193.98    9.80
   3  -3  -3    0.60    0.30
   3  -3  -3    1.60    0.30
  -3  -3   3    1.00    0.30
   3  -3  -3    1.00    0.20
   3  -3  -3    1.80    0.30
   3   3  -3    1.30    0.30
  -3   3   3    1.30    0.30
  -3   3   3    0.70    0.30
   3   3  -3    1.80    0.30
  -2  -3   3  203.18   32.90
  -2  -3   3  190.98    9.70
   2  -3  -3  210.68   23.10
   2  -3  -3  198.78   21.50
  -2   3   3  206.38    8.70
   2   3  -3  225.98   32.50
  -2   3   3  224.38    9.40
   2   3  -3  207.98   10.00
   1  -3  -3   18.50    0.70
   1  -3  -3   20.00    0.70
   1  -3  -3   18.50    0.40
  -1  -3   3   18.60    0.70
  -1  -3   3   18.00    0.80
  -1  -3   3   18.90    0.80
  -1  -3   3   19.20    0.80
  -1   3   3   19.30    1.10
  -1   3   3   18.00    0.90
  -1   3   3   19.90    0.70
   1   3  -3   19.50    0.70
   1   3  -3   16.50    0.80
   1   3  -3   16.10    0.80
   0  -3   3   29.70    1.00
   0  -3  -3   32.20    1.00
   0  -3  -3   32.50    0.90
   0  -3   3   28.80    1.00
   0  -3   3   31.90    1.10
   0   3   3   31.80    1.10
   0   3  -3   28.20    1.10
   0   3  -3   29.50    1.10
   0   3  -3   31.60    1.00
   0   3   3   31.00    1.00
   0   3  -3   28.90    1.00
   0   3   3   29.80    1.00
  -1  -3  -3    5.00    0.40
   1  -3   3    5.70    0.60
   1  -3   3    5.40    0.50
   1  -3   3    6.10    0.50
   1   3   3    5.00    0.40
  -1   3  -3    5.90    0.50
  -1   3  -3    4.40    0.60
  -1   3  -3    5.50    0.50
  -1   3  -3    5.10    0.50
   1   3   3    5.30    0.50
   1   3   3    5.20    0.40
   2  -3   3  391.96   39.40
  -2  -3  -3  384.36   27.10
   2  -3   3  424.66   14.80
   2   3   3  413.26   12.10
  -2   3  -3  421.66   15.20
  -3  -3  -3   16.10    0.70
   3  -3   3   15.60    0.70
   3  -3   3   16.20    1.00
   3  -3   3   16.50    0.80
   3  -3   3   16.40    0.80
  -3  -3  -3   15.80    0.40
  -3   3  -3   15.20    0.70
  -3   3  -3   15.10    0.70
  -3   3  -3   13.70    0.70
  -3   3  -3   17.50    1.10
   3   3   3   15.50    0.50
   3   3   3   15.20    0.70
  -4  -3  -3  171.18    5.80
   4  -3   3  150.68    8.40
   4  -3   3  241.68   36.10
  -4  -3  -3  145.19   22.80
  -4   3  -3  141.29   24.30
  -4   3  -3  157.88    9.10
   4   3   3  160.18    6.20
   5  -3   3  322.37   35.30
  -5  -3  -3  349.07   23.10
   5  -3   3  325.87   12.60
  -5  -3  -3  330.17    8.70
  -5   3  -3  310.87   13.60
  -5   3  -3  314.37   31.90
   5   3   3  321.07    9.00
   5   3   3  283.97   18.30
  -6  -3  -3  579.34   13.30
   6  -3   3  590.34   18.20
  -6  -3  -3  594.54   27.60
   6  -3   3  500.75   46.70
  -6   3  -3  660.93   48.90
   6   3   3  547.75   25.90
   6   3   3  567.54   13.50
  -6   3  -3  607.44   20.30
   7  -3   3   14.30    1.20
   7  -3   3   11.20    0.80
  -7  -3  -3   12.00    0.50
   7  -3   3   12.00    0.80
  -7   3  -3   11.80    0.70
   7   3   3   12.60    0.60
   7   3   3   11.30    0.40
  -7   3  -3   12.50    0.70
  -7   3  -3   10.50    1.10
   7   3   3   12.50    0.70
   7   3   3   12.20    0.70
   8  -3   3    0.90    0.30
   8  -3   3    1.30    0.60
   8  -3   3    1.00    0.30
   8  -3   3    1.20    0.40
  -8   3  -3    0.80    0.30
   8   3   3    1.40    0.40
   8   3   3    1.00    0.30
   8   3   3    1.50    0.30
   8   3   3    1.40    0.30
  -8   3  -3    0.60    0.30
  -8   3  -3    1.10    0.60
   9  -3   3    2.60    0.40
   9  -3   3    2.70    0.50
   9  -3   3    2.00    0.70
   9   3   3    3.50    0.50
  -9   3  -3    3.40    0.50
  -9   3  -3    3.10    0.40
   9   3   3    3.70    0.30
   9   3   3    2.70    0.50
  10  -3   3   22.90    1.40
  10  -3   3   22.40    0.90
  10  -3   3   23.00    1.60
 -10   3  -3   22.60    0.90
 -10   3  -3   21.20    1.00
  10   3   3   24.10    1.10
 -10   3  -3   19.20    1.50
  10   3   3   23.70    1.10
  10   3   3   21.40    0.70
  11  -3   3   28.60    2.10
  11  -3   3   24.60    1.30
  11  -3   3   27.80    1.30
  11   3   3   25.80    0.90
 -11   3  -3   26.80    1.10
  11   3   3   27.50    1.20
  11   3   3   25.60    1.20
  11   3   3   26.60    1.10
 -11   3  -3   26.40    1.80
 -11   3  -3   25.70    1.00
  12  -3   3    5.90    1.00
  12  -3   3    7.20    0.70
  12  -3   3    7.80    0.90
 -12   3  -3    8.30    0.60
 -12   3  -3    9.60    1.20
  12   3   3    7.30    0.50
  12   3   3    5.90    0.70
  12   3   3    8.00    0.90
  12   3   3    6.00    0.70
 -12   3  -3    7.60    0.60
  13  -3   3    4.00    1.00
  13  -3   3    4.50    0.60
  13  -3   3    4.60    0.80
  13   3   3    5.10    0.70
 -13   3  -3    4.30    0.50
 -13   3  -3    4.50    0.50
  13   3   3    5.10    0.50
  13   3   3    3.40    0.50
  13   3   3    2.90    0.60
  14  -3   3    1.10    0.50
  14  -3   3    0.60    0.70
  14  -3   3    1.20    0.60
  14   3   3    0.90    0.50
 -14   3  -3    1.10    0.30
  14   3   3    1.60    0.40
  14   3   3    1.20    0.50
 -14   3  -3    1.70    0.30
  14   3   3    1.30    0.40
  15  -3   3   -0.30    0.60
  15  -3   3    0.30    0.40
  15  -3   3   -0.20    0.40
  15   3   3    0.70    0.30
 -15   3  -3    0.40    0.20
  15   3   3    0.00    0.40
  15   3   3    0.70    0.30
  15   3   3    0.70    0.40
  14  -4  -3   33.60    1.60
  14  -4  -3   34.20    1.80
  14  -4  -3   37.10    2.40
  14   4  -3   33.60    1.80
 -14   4   3   36.30    1.60
 -14   4   3   32.50    2.50
  14   4  -3   36.70    1.60
  14   4  -3   34.60    1.80
 -14   4   3   34.80    1.60
 -13  -4   3   -0.40    0.30
  13  -4  -3    0.10    0.50
  13  -4  -3    0.30    0.50
  13  -4  -3    0.00    0.30
 -13   4   3   -0.10    0.40
  13   4  -3   -0.20    0.30
 -13   4   3   -0.60    0.50
 -13   4   3    0.60    0.80
  13   4  -3    0.20    0.40
  13   4  -3    0.30    0.40
 -12  -4   3    0.70    0.30
  12  -4  -3    0.70    0.40
  12  -4  -3    1.10    0.60
  12  -4  -3    0.90    0.50
  12  -4  -3    0.70    0.60
  12   4  -3    0.60    0.40
 -12   4   3    0.20    0.40
  12   4  -3    0.60    0.40
  12   4  -3    0.60    0.50
 -12   4   3    0.00    0.70
 -12   4   3    0.10    0.50
  11  -4  -3  114.59    3.30
  11  -4  -3  117.69    4.00
  11  -4  -3  110.19    2.90
 -11  -4   3  114.89    2.80
  11  -4  -3  110.69    3.30
 -11   4   3  115.89    3.20
  11   4  -3  118.59    2.90
 -11   4   3  112.39    4.00
  11   4  -3  120.39    3.30
  11   4  -3  114.09    3.30
  10  -4  -3  270.37    6.00
  10  -4  -3  273.47    6.10
  10   4  -3  267.37    5.50
 -10   4   3  269.77    6.90
  10   4  -3  268.07    5.90
 -10   4   3  261.87    5.80
   9  -4  -3   14.80    1.40
   9  -4  -3   14.50    0.80
   9  -4  -3   13.50    1.00
  -9  -4   3   15.20    0.80
  -9  -4   3   15.20    0.60
   9  -4  -3   16.30    1.10
   9   4  -3   14.80    1.00
  -9   4   3   14.50    1.50
   9   4  -3   15.30    0.80
   9   4  -3   14.90    1.00
  -9   4   3   14.20    1.00
   8  -4  -3   43.20    1.30
  -8  -4   3   42.90    1.40
   8  -4  -3   39.40    2.00
   8  -4  -3   40.70    1.60
  -8   4   3   46.50    2.20
   8   4  -3   42.20    1.60
   8   4  -3   40.50    1.40
   8   4  -3   43.70    1.60
  -8   4   3   39.30    1.60
   7  -4  -3    0.30    0.30
   7  -4  -3    1.70    0.30
   7  -4  -3    0.10    0.40
  -7  -4   3    0.50    0.30
  -7  -4   3    0.80    0.30
   7  -4  -3    0.60    0.40
  -7   4   3    1.00    0.60
  -7   4   3    0.90    0.40
   7   4  -3    0.00    0.30
   7   4  -3    0.70    0.30
   7   4  -3    0.60    0.30
  -6  -4   3    0.40    0.30
  -6  -4   3   -0.40    0.20
  -6  -4   3    0.20    0.20
   6  -4  -3   -0.30    0.30
   6  -4  -3   -0.20    0.20
   6  -4  -3    0.80    0.20
   6  -4  -3    0.00    0.30
   6   4  -3    1.00    0.40
  -6   4   3    0.80    0.50
   6   4  -3    0.10    0.20
   6   4  -3    0.30    0.30
  -6   4   3    1.70    0.40
   5  -4  -3    9.10    0.40
   5  -4  -3    9.70    0.70
   5  -4  -3    8.70    0.90
  -5  -4   3    9.00    0.70
  -5  -4   3   10.30    0.60
  -5  -4   3    9.10    0.60
   5  -4  -3   10.00    0.70
  -5   4   3   10.90    1.00
   5   4  -3   10.20    0.70
  -5   4   3    9.00    0.70
   5   4  -3    9.50    0.70
   5   4  -3    9.40    0.60
  -4  -4   3  257.47   12.60
   4  -4  -3  247.98   37.50
  -4  -4   3  250.47   41.80
   4  -4  -3  284.57   37.00
  -4   4   3  259.07   12.40
   4   4  -3  246.58   12.10
   4   4  -3  261.67   41.70
  -4   4   3  252.07   12.00
  -3  -4   3   37.80    1.20
  -3  -4   3   42.80    1.10
   3  -4  -3   40.70    0.90
   3  -4  -3   41.20    1.40
   3  -4  -3   38.50    1.40
  -3  -4   3   40.10    1.30
  -3  -4   3   39.30    1.30
  -3   4   3   42.70    1.60
  -3   4   3   40.40    1.40
   3   4  -3   40.60    1.30
   3   4  -3   39.20    1.40
   2  -4  -3  797.92   50.19
  -2  -4   3  879.71   63.79
  -2  -4   3  956.20   27.30
   2  -4  -3 1028.20   59.49
   2   4  -3  995.70   64.19
  -2   4   3  961.50   25.40
   2   4  -3  945.21   27.50
  -2   4   3  953.00   26.00
  -1  -4   3 1313.27   34.40
   1  -4  -3 1421.06   64.39
  -1  -4   3 1292.47   78.89
   1  -4  -3 1513.25   69.49
   1   4  -3 1342.17   74.99
  -1   4   3 1315.47   31.60
   1   4  -3 1333.77   35.10
  -1   4   3 1316.37   32.60
   0  -4  -3    3.90    0.50
   0  -4  -3    3.50    0.20
   0  -4   3    4.00    0.50
   0  -4   3    2.80    0.40
   0   4   3    3.70    0.50
   0   4  -3    3.30    0.50
   0   4   3    4.20    0.50
   0   4  -3    3.60    0.50
   0   4  -3    5.10    0.50
   0   4  -3    2.80    0.50
   0   4   3    3.90    0.50
  -1  -4  -3   49.99    1.50
   1  -4   3   46.80    1.50
   1  -4   3   50.79    1.70
   1  -4   3   49.00    1.40
   1   4   3   51.59    1.50
  -1   4  -3   48.50    1.40
  -1   4  -3   48.50    1.70
  -1   4  -3   49.80    1.60
   1   4   3   47.80    1.50
  -1   4  -3   48.50    1.60
   1   4   3   54.59    1.50
  -2  -4  -3   19.70    0.90
   2  -4   3   22.20    1.20
  -2  -4  -3   20.90    0.40
   2  -4   3   19.80    1.00
   2  -4   3   19.00    0.80
  -2   4  -3   19.40    0.90
   2   4   3   19.90    0.80
  -2   4  -3   19.10    1.00
  -2   4  -3   20.50    0.90
  -2   4  -3   17.80    1.10
   2   4   3   19.20    0.90
  -3  -4  -3  693.53   44.30
   3  -4   3  614.64   20.20
  -3  -4  -3  598.34   15.80
   3  -4   3  612.34   54.49
  -3   4  -3  611.14   21.30
   3   4   3  549.95   34.80
   3   4   3  553.54   16.90
  -3   4  -3  571.84   47.50
   4  -4   3  225.78   13.20
  -4  -4  -3  231.18   30.50
  -4  -4  -3  232.48    8.40
   4  -4   3  221.08   39.90
   4   4   3  224.18    9.30
  -4   4  -3  210.08   34.90
   4   4   3  216.08   27.50
  -5  -4  -3    1.60    0.20
   5  -4   3    1.50    0.40
  -5  -4  -3    1.50    0.30
   5  -4   3    2.20    0.60
   5  -4   3    2.50    0.50
  -5   4  -3    1.40    0.60
   5   4   3    1.60    0.30
   5   4   3    1.40    0.40
  -5   4  -3    1.80    0.40
  -5   4  -3    1.50    0.40
   5   4   3    1.60    0.30
  -6  -4  -3    0.80    0.20
   6  -4   3    0.80    0.40
   6  -4   3    1.00    0.30
   6  -4   3    1.00    0.50
   6   4   3    1.30    0.40
   6   4   3    0.90    0.20
   6   4   3    0.90    0.20
   6   4   3    1.20    0.30
  -6   4  -3    0.50    0.40
  -6   4  -3    1.10    0.60
  -6   4  -3    0.80    0.30
  -7  -4  -3  105.19    2.30
   7  -4   3  108.59    2.90
   7  -4   3  112.89    3.40
   7  -4   3  108.19    2.90
   7   4   3  107.79    2.30
  -7   4  -3  111.79    2.70
   7   4   3  110.99    2.80
   7   4   3  107.99    2.30
   7   4   3  108.79    2.50
  -7   4  -3  104.29    3.50
  -7   4  -3  108.59    2.80
   8  -4   3    1.40    0.50
   8  -4   3    0.50    0.50
  -8  -4  -3    0.20    0.20
   8   4   3   -0.20    0.20
   8   4   3    0.20    0.20
  -8   4  -3    0.20    0.30
  -8   4  -3   -0.40    0.50
   8   4   3    0.40    0.20
   8   4   3    0.30    0.30
  -8   4  -3    0.70    0.40
   9  -4   3   55.49    2.50
   9  -4   3   54.49    2.00
   9  -4   3   55.79    2.00
   9  -4   3   55.09    1.60
   9   4   3   57.49    1.90
   9   4   3   57.49    1.40
   9   4   3   57.09    1.40
  -9   4  -3   58.39    1.90
  -9   4  -3   57.59    1.70
   9   4   3   59.09    1.70
  -9   4  -3   52.69    2.50
  10  -4   3    0.50    0.40
  10  -4   3    0.30    0.30
  10  -4   3    0.00    0.30
  10  -4   3    0.30    0.60
  10   4   3    0.50    0.20
  10   4   3    0.40    0.30
  10   4   3    0.20    0.20
 -10   4  -3    0.10    0.50
 -10   4  -3    0.10    0.30
 -10   4  -3    0.10    0.30
  10   4   3    0.70    0.40
  11  -4   3   26.40    1.40
  11  -4   3   27.60    1.50
  11  -4   3   28.40    1.20
  11  -4   3   26.00    1.80
  11   4   3   28.60    1.40
  11   4   3   28.80    1.00
  11   4   3   27.80    1.30
 -11   4  -3   27.40    1.20
  11   4   3   28.60    0.90
 -11   4  -3   27.50    2.00
 -11   4  -3   26.30    1.20
  12  -4   3   13.30    1.50
  12  -4   3   15.10    0.90
  12  -4   3   14.60    1.20
  12  -4   3   14.10    1.10
 -12   4  -3   16.60    1.50
 -12   4  -3   14.90    0.90
  12   4   3   16.80    1.10
  12   4   3   14.90    0.70
  12   4   3   15.40    1.00
  12   4   3   14.80    0.70
 -12   4  -3   14.60    0.90
  13  -4   3    6.20    0.90
  13  -4   3    5.20    1.10
  13  -4   3    7.00    0.70
  13  -4   3    7.60    1.00
 -13   4  -3    9.00    0.70
 -13   4  -3    6.80    0.70
  13   4   3    9.10    1.00
  13   4   3    6.80    0.50
  13   4   3    6.10    0.70
  13   4   3    7.20    0.60
  14  -4   3    5.60    1.40
  14  -4   3    5.20    0.90
  14  -4   3    4.90    0.70
  14  -4   3    5.00    1.10
  14   4   3    5.90    0.70
  14   4   3    5.50    0.70
 -14   4  -3    4.80    0.60
  14   4   3    4.80    0.50
  14   4   3    5.10    0.80
  13  -5  -3   31.00    1.40
  13  -5  -3   30.30    1.80
  13  -5  -3   30.10    1.70
  13  -5  -3   34.00    2.30
 -13  -5   3   32.60    1.30
  13   5  -3   33.20    1.50
 -13   5   3   33.90    1.70
  13   5  -3   32.20    1.80
 -13   5   3   27.60    2.30
 -13   5   3   31.70    1.60
  13   5  -3   38.90    1.80
  12  -5  -3    6.10    0.70
  12  -5  -3    5.50    1.10
 -12  -5   3    6.20    0.70
  12  -5  -3    5.30    1.00
  12   5  -3    6.00    0.90
  12   5  -3    6.50    0.80
 -12   5   3    5.30    0.80
  12   5  -3    6.80    0.90
 -12   5   3    6.00    0.90
 -11  -5   3   16.40    0.90
  11  -5  -3   17.50    1.20
  11  -5  -3   17.70    1.30
  11  -5  -3   16.90    1.60
 -11   5   3   14.60    1.20
  11   5  -3   17.00    1.00
 -11   5   3   15.50    1.70
  11   5  -3   15.50    1.10
  11   5  -3   17.60    1.30
 -11   5   3   17.30    1.20
  10  -5  -3    0.30    0.50
  10  -5  -3    0.70    0.40
  10  -5  -3    0.30    0.30
 -10  -5   3    0.70    0.40
  10  -5  -3    1.00    0.50
  10   5  -3   -0.10    0.40
 -10   5   3    1.00    0.50
 -10   5   3    0.20    0.70
  10   5  -3    0.50    0.40
  10   5  -3    0.10    0.40
 -10   5   3   -1.00    0.40
   9  -5  -3   31.70    2.00
   9  -5  -3   29.90    1.10
  -9  -5   3   32.30    1.20
   9  -5  -3   31.70    1.60
   9  -5  -3   31.90    1.60
  -9   5   3   29.70    1.80
   9   5  -3   32.10    1.50
  -9   5   3   32.40    2.20
   9   5  -3   31.10    1.50
   9   5  -3   32.60    1.60
  -8  -5   3    5.90    0.60
   8  -5  -3    4.20    0.70
   8  -5  -3    3.30    0.80
   8  -5  -3    4.70    0.50
   8  -5  -3    4.90    0.70
   8   5  -3    4.20    0.60
   8   5  -3    3.20    0.60
   8   5  -3    5.00    0.60
  -8   5   3    4.20    0.90
  -8   5   3    5.20    0.70
  -7  -5   3    0.50    0.30
   7  -5  -3    0.80    0.40
   7  -5  -3   -0.20    0.50
   7  -5  -3    0.60    0.40
   7  -5  -3    0.30    0.20
  -7  -5   3    0.40    0.30
  -7   5   3    1.00    0.50
   7   5  -3    0.50    0.30
   7   5  -3    0.70    0.40
   7   5  -3    0.60    0.40
  -7   5   3    0.30    0.70
  -6  -5   3   28.50    1.10
  -6  -5   3   27.40    1.20
   6  -5  -3   29.40    1.70
   6  -5  -3   31.00    1.60
   6  -5  -3   31.70    0.90
   6   5  -3   29.10    1.20
   6   5  -3   32.30    1.30
  -6   5   3   27.30    1.30
  -6   5   3   34.20    2.70
   6   5  -3   30.40    1.40
  -5  -5   3   13.00    0.80
  -5  -5   3   13.40    0.70
   5  -5  -3   12.40    1.20
   5  -5  -3   13.70    0.90
   5  -5  -3   13.50    0.50
   5  -5  -3   11.90    0.90
  -5  -5   3   13.40    0.90
  -5   5   3   14.10    1.30
   5   5  -3   13.00    0.80
  -5   5   3   13.00    0.90
   5   5  -3   14.80    1.00
   5   5  -3   12.70    0.80
   4  -5  -3   10.10    0.80
  -4  -5   3    8.20    0.70
   4  -5  -3    8.40    1.00
   4  -5  -3   10.70    0.60
  -4  -5   3    8.70    0.60
   4  -5  -3    9.10    0.80
  -4  -5   3    9.70    0.60
   4   5  -3    8.50    0.60
   4   5  -3    9.20    0.80
  -4   5   3    8.50    0.70
  -4   5   3    9.10    1.10
  -3  -5   3    1.90    0.40
  -3  -5   3    2.00    0.40
  -3  -5   3    1.70    0.30
   3  -5  -3    1.70    0.40
  -3  -5   3    1.40    0.40
   3  -5  -3    1.90    0.20
   3  -5  -3    1.60    0.40
  -3   5   3    1.60    0.40
   3   5  -3    1.30    0.40
  -3   5   3    2.00    0.60
  -3   5   3    1.40    0.40
   3   5  -3    0.80    0.40
   1  -5  -3   23.30    0.50
  -1  -5   3   22.20    1.00
   1  -5  -3   24.50    1.10
  -1  -5   3   24.40    1.00
   1  -5  -3   22.80    0.60
   1  -5  -3   24.90    1.10
  -1  -5   3   22.60    1.10
   1   5  -3   20.80    1.00
  -1   5   3   23.40    1.10
   1   5  -3   22.90    1.10
  -1   5   3   21.50    1.00
   1   5  -3   21.80    1.10
   1   5  -3   22.10    1.10
  -1   5   3   23.60    1.20
   0  -5  -3   39.40    0.80
   0  -5   3   40.10    1.30
   0  -5   3   39.60    1.50
   0  -5  -3   40.50    1.40
   0  -5   3   40.20    1.50
   0   5   3   40.30    1.40
   0   5   3   39.70    1.50
   0   5  -3   41.30    1.40
   0   5  -3   38.10    1.50
   0   5  -3   42.20    1.60
   0   5  -3   40.60    1.50
   0   5   3   40.50    1.40
   1  -5   3   55.39    1.80
  -1  -5  -3   52.89    1.00
  -1  -5  -3   57.79    1.70
   1  -5   3   54.29    1.80
  -1   5  -3   54.39    1.80
   1   5   3   53.99    1.70
  -1   5  -3   52.39    1.60
  -1   5  -3   51.99    1.80
   1   5   3   54.29    1.70
   1   5   3   54.39    1.70
  -1   5  -3   52.19    1.90
  -2  -5  -3   52.59    1.70
  -2  -5  -3   52.89    1.00
   2  -5   3   53.69    1.80
   2  -5   3   55.69    1.90
   2   5   3   56.29    1.70
   2   5   3   52.99    1.70
  -2   5  -3   49.99    2.00
   2   5   3   53.79    1.60
  -2   5  -3   53.29    1.80
   2   5   3   53.59    1.50
  -2   5  -3   54.19    1.80
  -2   5  -3   52.59    1.60
  -3  -5  -3   76.89    2.10
  -3  -5  -3   75.69    1.50
   3  -5   3   77.79    2.50
   3  -5   3   77.69    2.30
  -3   5  -3   71.89    2.50
   3   5   3   74.59    2.20
   3   5   3   75.39    2.00
  -3   5  -3   77.89    2.30
  -3   5  -3   77.19    2.10
  -3   5  -3   77.89    2.20
   3   5   3   77.49    1.90
   3   5   3   74.29    1.90
  -4  -5  -3   53.49    1.70
   4  -5   3   55.09    1.90
   4  -5   3   54.89    1.90
   4  -5   3   56.69    2.10
   4   5   3   58.59    1.90
  -4   5  -3   54.79    1.80
  -4   5  -3   52.59    2.20
   4   5   3   55.09    1.60
  -4   5  -3   54.69    1.70
   4   5   3   54.59    1.50
  -4   5  -3   54.49    1.80
   4   5   3   55.29    1.70
   5  -5   3    2.10    0.60
   5  -5   3    1.20    0.40
   5  -5   3    1.30    0.50
  -5  -5  -3    1.30    0.40
  -5   5  -3    1.60    0.50
   5   5   3    1.30    0.40
  -5   5  -3    2.20    0.70
   5   5   3    2.30    0.30
   5   5   3    1.90    0.40
   5   5   3    2.10    0.30
  -5   5  -3    1.40    0.40
  -6  -5  -3    1.40    0.40
   6  -5   3    1.40    0.60
  -6  -5  -3    1.10    0.20
   6  -5   3    1.50    0.40
   6  -5   3    1.00    0.50
   6   5   3    0.70    0.30
  -6   5  -3    0.50    0.60
   6   5   3    1.50    0.30
   6   5   3    1.00    0.20
   6   5   3    1.30    0.20
  -6   5  -3    1.00    0.40
  -6   5  -3    0.80    0.40
   6   5   3    1.70    0.40
   7  -5   3   58.09    2.10
  -7  -5  -3   55.79    1.30
   7  -5   3   55.79    2.10
   7  -5   3   58.59    2.40
   7   5   3   54.39    1.50
   7   5   3   52.49    1.90
  -7   5  -3   56.69    2.10
  -7   5  -3   56.59    2.60
  -7   5  -3   55.59    1.90
   7   5   3   57.69    1.60
   8  -5   3   18.50    1.20
   8  -5   3   18.70    1.20
  -8  -5  -3   19.50    0.70
   8  -5   3   16.60    1.50
   8   5   3   18.40    1.10
   8   5   3   17.90    0.80
  -8   5  -3   18.70    1.60
  -8   5  -3   19.90    1.10
  -8   5  -3   19.00    1.20
   8   5   3   19.30    0.90
   9  -5   3   37.10    1.70
   9  -5   3   39.40    1.30
   9  -5   3   37.00    2.10
   9  -5   3   35.20    1.70
   9   5   3   34.40    1.30
   9   5   3   34.50    1.60
  -9   5  -3   36.90    1.60
   9   5   3   34.90    1.10
  -9   5  -3   33.60    2.10
  -9   5  -3   35.10    1.40
  10  -5   3   11.80    1.40
  10  -5   3   11.00    1.10
  10  -5   3   11.50    1.00
  10  -5   3   12.20    0.80
 -10   5  -3   11.00    0.90
 -10   5  -3   12.00    1.40
 -10   5  -3   13.60    0.90
  10   5   3   12.80    0.70
  10   5   3   13.50    1.10
  10   5   3   14.00    0.90
  11  -5   3    2.80    0.80
  11  -5   3    3.00    0.50
  11  -5   3    2.80    0.70
  11  -5   3    2.00    0.60
  11   5   3    3.00    0.40
 -11   5  -3    3.20    0.60
 -11   5  -3    3.90    0.90
  11   5   3    3.00    0.50
  11   5   3    3.70    0.70
 -11   5  -3    2.60    0.60
  12  -5   3    3.90    0.60
  12  -5   3    4.50    0.90
  12  -5   3    5.60    1.30
  12  -5   3    4.10    1.00
  12   5   3    4.50    0.50
  12   5   3    3.40    0.60
 -12   5  -3    4.80    0.60
  12   5   3    3.80    0.70
  13  -5   3    0.40    0.50
  13  -5   3   -0.10    0.60
  13  -5   3   -0.10    0.30
  13  -5   3    1.30    0.60
  13   5   3    1.40    0.30
  13   5   3    0.10    0.30
 -13   5  -3    0.90    0.50
  13   5   3    0.60    0.40
 -12  -6   3   16.00    0.90
  12  -6  -3   17.10    1.40
  12  -6  -3   20.70    1.90
  12  -6  -3   17.80    1.50
  12  -6  -3   17.80    1.00
  12   6  -3   16.80    1.20
 -12   6   3   15.50    1.30
 -12   6   3   16.60    1.30
  12   6  -3   19.50    1.10
 -12   6   3   14.30    2.00
  12   6  -3   18.40    1.40
  11  -6  -3    6.00    1.00
  11  -6  -3    5.70    0.90
  11  -6  -3    5.10    1.00
  11  -6  -3    4.60    0.60
 -11  -6   3    4.70    0.60
 -11   6   3    4.60    0.90
  11   6  -3    5.30    0.80
  11   6  -3    4.60    0.80
 -11   6   3    3.00    1.10
 -11   6   3    5.40    0.90
  11   6  -3    6.30    0.80
  10  -6  -3   -0.10    0.60
  10  -6  -3    0.50    0.30
  10  -6  -3   -0.60    0.40
 -10  -6   3    0.10    0.30
  10  -6  -3    0.20    0.40
  10   6  -3    1.00    0.40
  10   6  -3    0.30    0.40
  10   6  -3    0.40    0.40
 -10   6   3    1.00    0.50
 -10   6   3   -1.20    0.60
 -10   6   3    0.10    0.60
   9  -6  -3   10.30    1.10
   9  -6  -3   13.20    1.10
   9  -6  -3   11.40    0.70
   9  -6  -3   10.00    1.40
  -9  -6   3   10.80    0.80
   9   6  -3   12.40    1.10
   9   6  -3   12.70    1.00
   9   6  -3   11.20    0.90
  -9   6   3   12.30    1.10
  -9   6   3   10.70    1.00
  -9   6   3    9.80    1.40
  -8  -6   3    7.40    0.70
   8  -6  -3    7.20    0.60
   8  -6  -3    6.00    1.10
   8  -6  -3    9.40    1.10
   8  -6  -3    8.90    1.00
   8   6  -3    7.20    0.80
  -8   6   3    8.20    1.00
   8   6  -3    8.60    0.80
  -8   6   3    6.00    1.20
  -8   6   3    7.90    0.90
   8   6  -3    6.60    0.90
   7  -6  -3   58.69    2.20
   7  -6  -3   58.49    3.00
   7  -6  -3   61.29    2.20
   7  -6  -3   56.29    1.50
  -7  -6   3   58.89    2.00
  -7  -6   3   57.79    1.80
   7   6  -3   55.69    2.20
   7   6  -3   58.09    2.00
  -7   6   3   56.99    2.10
  -7   6   3   56.59    2.00
   7   6  -3   59.69    1.90
  -7   6   3   54.19    2.70
   6  -6  -3    3.90    0.40
   6  -6  -3    3.90    0.70
  -6  -6   3    3.90    0.50
  -6  -6   3    3.60    0.60
   6  -6  -3    3.80    0.70
   6  -6  -3    2.90    0.70
  -6   6   3    4.10    0.70
  -6   6   3    3.30    0.90
   6   6  -3    4.10    0.60
   5  -6  -3   20.70    0.70
  -5  -6   3   18.80    1.10
   5  -6  -3   20.60    1.20
  -5  -6   3   19.50    1.00
   5  -6  -3   20.10    1.20
  -5   6   3   18.90    1.20
   5   6  -3   20.70    1.00
   5   6  -3   21.40    1.30
  -5   6   3   19.80    1.60
   4  -6  -3    3.30    0.60
   4  -6  -3    3.50    0.30
  -4  -6   3    3.20    0.60
  -4  -6   3    4.50    0.60
   4   6  -3    3.10    0.70
  -4   6   3    3.80    0.60
   4   6  -3    2.30    0.50
  -4   6   3    3.60    0.80
  -3  -6   3   10.10    0.60
   3  -6  -3    7.70    0.40
   3  -6  -3    6.70    0.80
   2  -6  -3   96.99    1.90
  -2  -6   3   98.29    2.40
   2  -6  -3  103.09    2.80
   2  -6  -3  101.49    2.90
  -2  -6   3   97.79    2.80
  -2  -6   3  101.79    2.50
   2   6  -3   95.89    2.60
   2   6  -3   99.59    2.90
  -2   6   3   99.89    3.10
   2   6  -3   96.99    2.90
  -2   6   3   97.99    2.70
  -2   6   3  103.79    2.80
   1  -6  -3   67.49    1.30
   1  -6  -3   69.09    2.20
   1  -6  -3   67.39    1.50
  -1  -6   3   70.29    2.20
  -1  -6   3   67.59    2.00
  -1  -6   3   67.99    2.00
   1   6  -3   68.79    2.30
   1   6  -3   71.79    2.20
  -1   6   3   68.69    2.20
  -1   6   3   70.69    2.00
  -1   6   3   68.89    2.40
   1   6  -3   69.89    2.30
  -1   6   3   68.19    2.20
   0  -6   3  175.48    4.20
   0  -6   3  170.68    3.80
   0  -6  -3  176.68    4.10
   0  -6  -3  168.38    3.10
   0   6  -3  167.78    4.20
   0   6  -3  169.38    4.00
   0   6   3  172.08    3.80
   0   6  -3  170.48    4.20
   0   6  -3  179.28    4.20
   0   6   3  165.98    4.00
   0   6   3  169.18    4.00
   0   6   3  173.78    4.20
   1  -6   3   -0.60    0.30
   1  -6   3    0.20    0.30
   1  -6   3    0.20    0.30
  -1  -6  -3    0.00    0.10
   1   6   3    0.20    0.40
   1   6   3   -0.50    0.40
   1   6   3    0.10    0.40
  -1   6  -3    0.00    0.30
  -1   6  -3   -0.30    0.30
  -1   6  -3    0.00    0.40
  -1   6  -3    0.10    0.40
   1   6   3    0.30    0.30
  -2  -6  -3   11.10    0.80
  -2  -6  -3   10.40    0.30
   2  -6   3   11.40    1.00
   2  -6   3   11.60    1.10
  -2   6  -3    9.70    0.90
   2   6   3   11.80    0.90
   2   6   3   10.40    0.80
  -2   6  -3    9.70    1.10
  -2   6  -3    9.20    0.80
   2   6   3    9.90    0.80
   2   6   3   10.80    0.90
  -2   6  -3    9.10    0.90
   3  -6   3   91.99    2.80
   3  -6   3   90.49    2.70
  -3  -6  -3   89.19    2.60
  -3  -6  -3   84.89    1.60
   3   6   3   85.29    2.20
  -3   6  -3   86.69    2.70
   3   6   3   91.69    2.50
  -3   6  -3   87.89    2.60
   3   6   3   85.49    2.30
  -3   6  -3   91.09    2.50
   3   6   3   86.59    2.60
  -3   6  -3   82.09    2.90
   4  -6   3    2.10    0.60
  -4  -6  -3    2.80    0.50
   4  -6   3    2.90    0.60
   4   6   3    3.00    0.60
  -4   6  -3    3.20    0.60
  -4   6  -3    3.20    0.60
   4   6   3    2.70    0.50
   4   6   3    2.50    0.50
   4   6   3    2.40    0.40
  -4   6  -3    1.60    0.50
  -4   6  -3    2.60    0.70
   5  -6   3    0.40    0.50
  -5  -6  -3    0.70    0.20
  -5  -6  -3    0.70    0.30
   5  -6   3    0.10    0.40
   5  -6   3    0.40    0.40
   5   6   3    0.30    0.20
   5   6   3    0.50    0.30
   5   6   3    0.50    0.40
  -5   6  -3    0.90    0.60
   5   6   3    0.10    0.30
  -5   6  -3    0.70    0.40
  -5   6  -3    0.60    0.50
  -6  -6  -3    0.20    0.10
   6  -6   3    0.30    0.50
  -6  -6  -3    0.30    0.30
   6  -6   3    0.50    0.50
   6  -6   3    0.10    0.40
  -6   6  -3    0.80    0.40
   6   6   3    0.30    0.30
   6   6   3    0.40    0.20
   6   6   3    0.40    0.40
   6   6   3    0.00    0.30
  -6   6  -3    0.40    0.40
  -6   6  -3    0.40    0.50
  -7  -6  -3    7.40    0.80
  -7  -6  -3    6.90    0.40
   7  -6   3    6.40    0.90
   7  -6   3    6.50    1.00
   7   6   3    8.10    0.60
   7   6   3    6.70    0.90
  -7   6  -3    6.90    0.80
   7   6   3    7.20    0.60
  -7   6  -3    5.70    1.00
  -7   6  -3    6.10    1.00
  -8  -6  -3   61.49    1.50
   8  -6   3   58.09    2.40
   8  -6   3   62.19    2.30
   8  -6   3   60.09    2.70
  -8   6  -3   60.89    2.10
  -8   6  -3   57.19    2.20
   8   6   3   59.19    1.70
   8   6   3   60.69    1.80
  -8   6  -3   60.29    2.90
   8   6   3   57.69    2.20
   9  -6   3    0.50    0.50
   9  -6   3   -0.50    0.60
   9  -6   3    0.90    0.50
   9  -6   3    0.90    0.30
  -9   6  -3    0.20    0.50
   9   6   3    0.40    0.30
   9   6   3    0.50    0.30
   9   6   3    0.70    0.50
  -9   6  -3    1.10    0.50
  -9   6  -3    1.10    0.60
  10  -6   3  137.09    4.50
  10  -6   3  138.99    3.20
  10  -6   3  132.29    4.00
  10  -6   3  137.29    4.00
  10   6   3  138.09    3.40
 -10   6  -3  130.29    4.70
  10   6   3  133.89    3.10
 -10   6  -3  135.79    3.70
  10   6   3  142.59    3.90
 -10   6  -3  138.29    3.50
  11  -6   3   10.00    0.80
  11  -6   3    9.80    1.20
  11  -6   3    7.10    1.20
  11  -6   3    9.90    1.30
  11   6   3   10.40    0.80
 -11   6  -3   11.70    0.90
 -11   6  -3    8.10    1.00
  11   6   3   10.40    0.70
  11   6   3    8.30    1.00
  12  -6   3    2.90    0.70
  12  -6   3    1.30    0.50
  12  -6   3    1.50    0.80
  12  -6   3    2.10    0.70
  12   6   3    1.30    0.60
 -12   6  -3    1.70    0.60
  12   6   3    1.80    0.50
  10  -7  -3    1.30    0.50
  10  -7  -3    1.90    0.70
 -10  -7   3    1.70    0.40
  10  -7  -3    2.20    0.70
  10   7  -3    1.90    0.60
 -10   7   3    1.60    0.70
  10   7  -3    3.10    0.50
 -10   7   3    1.80    0.70
  10   7  -3    0.80    0.60
 -10   7   3    0.30    0.90
   9  -7  -3   11.10    0.70
   9  -7  -3   11.50    1.20
   9  -7  -3   11.90    1.30
  -9  -7   3   11.60    0.80
  -9   7   3   11.40    1.20
   9   7  -3   10.60    1.20
  -9   7   3    9.00    1.50
   9   7  -3   14.20    1.00
  -9   7   3   11.80    1.20
  -8  -7   3   85.49    3.70
   8  -7  -3   87.79    3.10
  -8  -7   3   87.09    2.40
   8  -7  -3   87.49    3.00
   8  -7  -3   88.89    2.20
  -8   7   3   89.19    3.70
   8   7  -3   90.39    2.60
  -8   7   3   84.59    2.80
   8   7  -3   89.99    3.10
  -8   7   3   88.79    3.00
  -7  -7   3   12.20    0.80
   7  -7  -3   14.20    1.20
   7  -7  -3   13.90    1.20
  -7  -7   3   13.00    1.10
   7  -7  -3   12.90    0.70
   7   7  -3   13.10    1.20
  -7   7   3   13.80    1.20
  -7   7   3   12.00    1.10
  -7   7   3   11.70    1.60
   7   7  -3   13.70    1.00
  -6  -7   3   10.80    0.90
   6  -7  -3   11.80    1.10
   6  -7  -3   11.20    1.20
   6  -7  -3   11.10    0.60
  -6  -7   3   11.60    0.80
  -6   7   3   11.50    1.10
   6   7  -3   12.00    0.90
  -6   7   3   10.80    1.10
  -6   7   3   11.10    1.50
   6   7  -3   12.10    1.10
  -5  -7   3    2.20    0.50
   5  -7  -3    2.40    0.30
  -5  -7   3    2.10    0.60
   5  -7  -3    2.30    0.60
   5  -7  -3    3.30    0.70
   5   7  -3    2.50    0.60
   5   7  -3    3.00    0.80
   5   7  -3    2.90    0.60
  -5   7   3    1.70    0.60
  -5   7   3    3.10    0.70
  -5   7   3    2.20    0.90
  -4  -7   3    7.50    0.70
  -4  -7   3    7.90    0.90
   4  -7  -3    7.90    0.90
   4  -7  -3   10.30    0.90
   4  -7  -3    8.50    0.40
  -4   7   3    8.40    0.90
  -4   7   3    8.00    1.00
   4   7  -3    8.20    0.80
  -4   7   3    8.20    1.20
   4   7  -3    7.60    0.90
   3  -7  -3   17.10    0.60
  -3  -7   3   17.40    0.90
  -3  -7   3   19.80    1.20
   3  -7  -3   18.10    1.20
  -3   7   3   15.70    1.30
  -3   7   3   18.10    1.20
  -3   7   3   17.90    1.20
   3   7  -3   17.60    1.20
   3   7  -3   16.40    1.10
  -3   7   3   16.90    1.50
  -2  -7   3   23.40    1.30
   2  -7  -3   21.30    0.70
  -2  -7   3   21.50    1.00
   2  -7  -3   21.10    0.60
   2  -7  -3   20.90    1.30
  -2  -7   3   23.30    1.10
   2   7  -3   21.90    1.20
   2   7  -3   20.60    1.30
  -2   7   3   21.40    1.50
   2   7  -3   21.40    1.20
  -2   7   3   22.00    1.30
  -2   7   3   22.00    1.40
  -1  -7   3    4.50    0.70
  -1  -7   3    5.60    0.60
  -1  -7   3    4.70    0.60
   1  -7  -3    5.10    0.70
   1  -7  -3    5.10    0.30
   1  -7  -3    5.00    0.20
  -1   7   3    3.60    0.80
  -1   7   3    5.40    0.70
  -1   7   3    5.00    0.80
   1   7  -3    6.40    0.80
   1   7  -3    4.50    0.80
  -1   7   3    5.50    0.80
   0  -7  -3    0.40    0.10
   0  -7   3    0.20    0.40
   0  -7  -3    0.30    0.40
   0  -7   3    0.70    0.40
   0  -7  -3    0.50    0.10
   0  -7   3    0.30    0.30
   0   7   3    0.70    0.50
   0   7   3    0.30    0.50
   0   7   3    0.10    0.40
   0   7  -3    0.60    0.40
   0   7  -3    0.20    0.40
   0   7   3   -0.20    0.40
   0   7  -3    1.50    0.40
   0   7  -3    0.70    0.60
   1  -7   3    5.20    0.70
   1  -7   3    5.70    0.80
   1  -7   3    6.20    0.80
  -1  -7  -3    6.60    0.80
  -1   7  -3    4.60    0.80
   1   7   3    4.30    0.70
   1   7   3    5.00    0.70
   1   7   3    5.40    0.70
  -1   7  -3    7.30    1.00
  -1   7  -3    5.10    0.70
  -1   7  -3    5.70    0.80
   1   7   3    5.50    0.80
   2  -7   3    8.40    0.80
   2  -7   3    7.10    0.90
  -2  -7  -3    8.80    0.90
   2  -7   3    7.80    0.90
  -2   7  -3    7.90    0.90
  -2   7  -3    6.90    0.80
  -2   7  -3    8.50    1.00
   2   7   3    7.00    0.80
   2   7   3    7.70    0.90
   2   7   3    6.40    0.80
  -2   7  -3    6.70    0.90
   2   7   3    5.90    0.80
  -3  -7  -3    0.10    0.30
   3  -7   3    0.00    0.40
  -3  -7  -3    0.20    0.10
   3  -7   3   -0.40    0.40
   3   7   3   -0.10    0.30
   3   7   3    0.60    0.50
   3   7   3    0.20    0.40
  -3   7  -3   -0.20    0.40
  -3   7  -3    0.00    0.40
   3   7   3    0.10    0.40
  -3   7  -3    0.30    0.40
  -4  -7  -3   14.80    1.00
   4  -7   3   13.20    1.20
   4  -7   3   14.80    1.10
  -4  -7  -3   14.50    0.40
   4   7   3   13.50    1.00
   4   7   3   14.80    1.20
  -4   7  -3   14.10    1.20
   4   7   3   14.00    0.80
  -4   7  -3   15.10    1.40
  -4   7  -3   13.10    1.10
  -4   7  -3   14.90    1.00
   4   7   3   14.30    0.90
   5  -7   3   24.40    1.60
   5  -7   3   25.20    1.50
  -5  -7  -3   24.80    0.70
  -5  -7  -3   25.50    1.30
  -5   7  -3   26.50    1.80
  -5   7  -3   23.70    1.30
   5   7   3   23.40    1.30
   5   7   3   23.40    1.30
   5   7   3   24.80    0.80
  -5   7  -3   24.50    1.40
   5   7   3   25.00    1.40
   6  -7   3    7.50    1.00
  -6  -7  -3    6.50    0.40
   6  -7   3    6.30    1.00
  -6  -7  -3    6.60    0.80
  -6   7  -3    9.00    1.20
   6   7   3    6.90    0.90
   6   7   3    6.20    0.80
  -6   7  -3    7.40    0.90
   6   7   3    6.30    0.80
  -6   7  -3    6.40    0.90
   7  -7   3    0.40    0.60
   7  -7   3    0.40    0.50
  -7  -7  -3    0.90    0.40
   7  -7   3    0.50    0.60
  -7   7  -3    0.00    0.50
   7   7   3    1.00    0.50
  -7   7  -3    1.40    0.50
   7   7   3    1.10    0.40
   7   7   3    0.60    0.40
   8  -7   3   62.39    3.20
   8  -7   3   66.29    2.90
   8   7   3   62.09    2.50
  -8   7  -3   59.79    2.40
   8   7   3   65.29    2.20
   8   7   3   64.49    1.90
  -8   7  -3   65.89    2.30
  -8   7  -3   66.79    3.10
   9  -7   3    2.20    0.70
   9  -7   3    2.20    0.70
   9  -7   3    2.60    0.50
   9  -7   3    1.10    0.70
   9   7   3    2.40    0.60
   9   7   3    3.10    0.50
  -9   7  -3    1.80    0.60
   9   7   3    2.50    0.50
  -9   7  -3    4.00    0.70
   9   7   3    1.90    0.60
  10  -7   3    7.20    1.20
  10  -7   3    9.80    1.30
  10  -7   3    7.10    1.00
  10  -7   3    9.40    0.80
  10   7   3    8.60    0.70
 -10   7  -3    7.70    1.00
  10   7   3   10.00    1.20
   8  -8  -3    0.60    0.60
  -8  -8   3    0.30    0.30
   8  -8  -3    0.40    0.30
  -8   8   3    0.30    0.50
  -8   8   3   -1.40    0.80
   8   8  -3   -0.40    0.40
   7  -8  -3    0.90    0.60
   7  -8  -3    1.00    0.30
   7  -8  -3    1.50    0.60
  -7  -8   3    1.00    0.30
  -7  -8   3    0.10    0.40
  -7   8   3    0.20    0.60
  -7   8   3    0.20    0.60
  -7   8   3   -0.40    1.10
   7   8  -3    0.70    0.50
   7   8  -3    1.10    0.60
   7   8  -3    1.90    0.50
  -6  -8   3    1.40    0.40
   6  -8  -3    0.70    0.50
  -6  -8   3    1.40    0.50
   6  -8  -3    1.20    0.50
   6  -8  -3    1.00    0.30
   6   8  -3    0.90    0.50
   6   8  -3    0.90    0.60
  -6   8   3    0.90    0.60
  -6   8   3   -0.20    0.50
  -6   8   3    0.40    0.90
   6   8  -3    2.40    0.60
   5  -8  -3    1.20    0.30
  -5  -8   3    0.60    0.40
   5  -8  -3    0.50    0.50
   5  -8  -3    0.60    0.50
  -5  -8   3    0.30    0.40
  -5   8   3    1.00    0.60
   5   8  -3    0.60    0.60
  -5   8   3    1.80    0.60
   5   8  -3    2.00    0.50
   5   8  -3    0.60    0.50
  -5   8   3   -0.40    0.70
  -4  -8   3    0.40    0.60
   4  -8  -3    0.40    0.20
   4  -8  -3    0.40    0.50
  -4  -8   3    0.40    0.30
  -4   8   3    0.90    0.70
   4   8  -3    1.20    0.50
   4   8  -3   -0.20    0.50
  -4   8   3    0.00    0.70
   4   8  -3   -0.10    0.40
  -4   8   3    0.50    0.50
  -3  -8   3    6.80    0.70
   3  -8  -3    5.50    0.40
   3  -8  -3    6.00    0.90
  -3  -8   3    5.60    0.80
   3  -8  -3    5.10    0.30
   3   8  -3    5.50    0.90
   3   8  -3    6.70    1.00
  -3   8   3    6.00    0.90
  -3   8   3    4.60    1.00
   3   8  -3    5.40    0.80
  -3   8   3    6.30    0.90
   2  -8  -3    2.00    0.20
  -2  -8   3    2.70    0.50
  -2  -8   3    1.80    0.60
   2  -8  -3    1.40    0.50
   2   8  -3    2.50    0.70
  -2   8   3    1.40    0.60
  -2   8   3    1.60    0.60
   2   8  -3    2.10    0.50
   2   8  -3    1.50    0.60
  -2   8   3    2.00    0.60
  -2   8   3    0.90    0.70
  -1  -8   3    7.70    0.70
   1  -8  -3    7.40    1.00
  -1  -8   3    7.80    1.00
  -1  -8   3    6.90    0.80
   1   8  -3    8.80    1.00
  -1   8   3    6.50    0.90
  -1   8   3    8.00    1.00
   1   8  -3    7.00    1.00
   1   8  -3    8.00    1.00
  -1   8   3    7.20    0.90
   0  -8   3    5.00    0.60
   0  -8   3    3.90    0.70
   0  -8   3    3.80    0.70
   0  -8  -3    4.60    0.80
   0   8   3    4.70    0.80
   0   8  -3    4.70    0.70
   0   8   3    3.50    0.80
   0   8  -3    5.00    0.80
   0   8  -3    3.20    0.80
   0   8   3    4.80    0.90
   0   8   3    4.70    0.80
   1  -8   3    1.50    0.40
  -1  -8  -3    1.10    0.50
   1  -8   3    1.70    0.50
   1  -8   3    1.30    0.60
   1   8   3    1.90    0.60
  -1   8  -3    0.80    0.60
  -1   8  -3    1.70    0.60
   1   8   3    0.80    0.50
   1   8   3    2.60    0.60
  -1   8  -3    1.50    0.60
   1   8   3    1.60    0.60
   2  -8   3    9.10    1.00
  -2  -8  -3    9.20    1.00
   2  -8   3    9.30    0.80
   2  -8   3    9.40    1.10
  -2   8  -3    8.30    1.00
  -2   8  -3   10.50    1.20
  -2   8  -3   10.70    0.90
   2   8   3    9.60    0.90
   2   8   3    8.70    1.00
   2   8   3    8.50    1.00
   2   8   3   10.40    1.00
   3  -8   3    2.10    0.60
   3  -8   3    2.50    0.50
  -3  -8  -3    2.40    0.60
   3  -8   3    2.60    0.70
   3   8   3    1.90    0.50
   3   8   3    1.60    0.60
  -3   8  -3    3.40    0.60
   3   8   3    2.30    0.60
  -3   8  -3    1.90    0.70
  -3   8  -3    1.90    0.60
   3   8   3    1.80    0.60
  -4  -8  -3    1.10    0.50
   4  -8   3    1.40    0.60
  -4   8  -3    2.20    0.60
   4   8   3    2.50    0.50
   4   8   3    2.10    0.60
   4   8   3    1.20    0.50
  -4   8  -3    2.50    0.90
   4   8   3    1.90    0.40
  -5  -8  -3    0.00    0.40
   5  -8   3    0.20    0.50
  -5   8  -3    1.70    0.50
  -5   8  -3    0.30    0.50
   5   8   3    1.60    0.40
   5   8   3    0.80    0.50
   5   8   3    0.30    0.40
   6  -8   3   15.00    1.30
  -6  -8  -3   16.80    1.40
   6  -8   3   16.10    1.50
   6   8   3   17.90    1.00
   6   8   3   16.60    1.20
  -6   8  -3   18.40    1.20
  -6   8  -3   16.50    1.30
   6   8   3   13.80    1.20
   7  -8   3    6.30    1.00
  -7  -8  -3    7.10    0.90
   7  -8   3    6.70    1.10
   7   8   3    9.40    1.00
   7   8   3    6.90    1.00
  -7   8  -3    6.20    1.00
   8  -8   3   11.00    0.80
   8  -8   3    8.00    1.30
   8   8   3   11.50    1.00
  -8   8  -3   10.60    1.30
   8   8   3   10.90    1.20
   3  -9  -3    4.00    0.20
  -3  -9   3    4.90    0.60
   3  -9  -3    3.90    0.80
   3   9  -3    4.00    0.80
  -3   9   3    1.80    0.90
  -3   9   3    2.90    0.80
   3   9  -3    3.20    0.80
   2  -9  -3   11.90    1.30
  -2  -9   3   13.10    0.90
  -2   9   3   10.70    1.30
  -2   9   3   11.00    1.00
   2   9  -3   11.20    1.30
   2   9  -3   11.10    1.30
  -2   9   3    8.40    1.30
  -2   9   3   10.20    1.10
  -1  -9   3    0.00    0.50
  -1  -9   3    0.60    0.30
   1  -9  -3    1.10    0.60
  -1   9   3   -0.40    0.60
  -1   9   3    0.50    0.50
   1   9  -3    0.30    0.50
  -1   9   3   -0.30    0.50
  -1   9   3    0.10    0.50
   1   9  -3    0.90    0.50
   1  -9   3    7.60    1.00
  -1  -9  -3    6.60    1.00
   1  -9   3    6.70    0.70
   1  -9   3    5.20    1.00
  -1   9  -3    6.00    1.00
  -1   9  -3    6.60    1.00
   1   9   3    7.60    1.00
   1   9   3    8.00    0.90
   1   9   3    5.80    0.90
   1   9   3    7.40    1.00
   2  -9   3    0.60    0.40
  -2  -9  -3    0.00    0.40
   2   9   3    1.00    0.40
   2   9   3    0.90    0.60
   2   9   3    1.50    0.60
  -2   9  -3   -0.10    0.50
  -2   9  -3    0.30    0.50
   3   9   3    9.00    0.60
   3   9   3    6.00    0.90
 -16   0   4   18.20    1.60
 -16   0   4   19.40    0.80
 -16   0   4   15.90    0.80
  16   0  -4   20.00    1.40
  15   0  -4    3.60    0.70
 -15   0   4    4.10    0.50
 -15   0   4    3.70    0.90
 -15   0   4    3.80    0.60
  15   0  -4    4.40    0.80
 -14   0   4    6.30    1.10
 -14   0   4    6.00    0.60
  14   0  -4    5.90    0.80
  14   0  -4    6.20    0.80
 -14   0   4    7.20    0.70
 -13   0   4   11.40    0.80
 -13   0   4   10.50    1.50
  13   0  -4   12.60    1.00
 -13   0   4   10.70    0.70
  13   0  -4   10.70    0.90
  -9   0   4   93.09    2.20
  -9   0   4   92.59    2.20
  -9   0   4   89.59    2.70
   9   0  -4   87.19    2.40
   9   0  -4   90.39    2.40
  -8   0   4  109.49    2.50
   8   0  -4  111.29    2.70
  -8   0   4  110.49    2.90
   8   0  -4  111.79    2.70
   7   0  -4  203.88   10.60
  -7   0   4  201.28   30.30
  -7   0   4  198.18   10.60
   7   0  -4  198.38   32.00
  -6   0   4    5.80    0.40
   6   0  -4    7.10    0.50
  -6   0   4    6.50    0.60
  -6   0   4    5.10    0.40
   6   0  -4    5.90    0.50
   5   0  -4  259.47   26.90
   5   0  -4  274.27   11.50
  -5   0   4  284.57   28.40
  -5   0   4  280.07   11.50
   4   0  -4 1674.13   36.90
  -4   0   4 1616.94   65.99
  -4   0   4 1625.74   36.60
   4   0  -4 1543.65   66.89
  -3   0   4   82.99   15.30
   3   0  -4   97.99   17.60
   3   0  -4   59.99    4.50
  -3   0   4   69.09    4.80
   2   0  -4  610.94   35.20
  -2   0   4  610.84   16.30
   2   0  -4  626.74   16.50
  -2   0   4  589.74   33.70
  -1   0   4  221.58    7.90
   1   0  -4  223.98    8.00
  -1   0   4  248.58   20.30
   1   0  -4  214.68   19.30
   0   0  -4 3596.64   94.49
   0   0   4 3642.34   92.39
   1   0   4  381.36   10.20
  -1   0  -4  381.96   23.20
   1   0   4  421.86   23.50
  -1   0  -4  402.46   10.30
   2   0   4   16.40    0.50
   2   0   4   15.40    0.40
   2   0   4   13.70    0.80
  -2   0  -4   15.80    0.30
  -2   0  -4   16.10    0.30
   3   0   4  242.58   17.70
  -3   0  -4  240.98   15.90
   3   0   4  216.28    6.60
  -3   0  -4  232.98    6.90
   4   0   4   21.70    1.00
   4   0   4   24.00    0.60
  -4   0  -4   24.80    1.10
   4   0   4   24.10    0.60
   5   0   4    3.10    0.60
   5   0   4    3.00    0.20
   5   0   4    2.90    0.20
   6   0   4   38.90    1.60
   6   0   4   39.00    1.00
   6   0   4   38.80    1.00
   6   0   4   39.20    0.90
  -6   0  -4   37.00    1.50
   7   0   4   10.20    0.50
  -7   0  -4   10.80    0.90
   7   0   4   10.10    0.50
   7   0   4   10.90    0.40
   7   0   4   12.10    1.00
  -8   0  -4  116.59    3.30
   8   0   4  116.59    2.50
   9   0   4  147.79    3.10
   9   0   4  152.58    3.10
  -9   0  -4  146.29    4.00
 -10   0  -4  167.48    4.50
  10   0   4  171.48    3.60
  11   0   4   37.70    1.30
  11   0   4   39.80    1.30
  11   0   4   41.20    1.90
 -11   0  -4   38.70    2.00
  13   0   4   17.90    1.40
 -13   0  -4   21.50    1.60
  13   0   4   17.90    1.00
  13   0   4   18.70    1.00
  14   0   4    8.70    0.80
  14   0   4    9.40    0.80
  14   0   4    7.30    1.00
  16  -1  -4    0.80    0.50
  16  -1  -4    0.50    0.50
 -16  -1   4    0.20    0.50
 -16   1   4    0.00    0.40
  16   1  -4    0.70    0.50
 -16   1   4    0.00    0.60
  16   1  -4    0.70    0.50
  16   1  -4    0.30    0.80
 -16   1   4    0.90    0.30
 -15  -1   4    9.70    0.80
  15  -1  -4    9.10    1.10
 -15  -1   4   11.80    0.60
 -15  -1   4   10.90    1.20
  15  -1  -4   11.70    1.10
  15   1  -4    9.80    1.00
 -15   1   4   10.30    0.70
 -15   1   4    8.10    1.20
  15   1  -4    9.90    1.10
  14  -1  -4    0.00    0.40
 -14  -1   4    0.60    0.50
  14  -1  -4    0.60    0.50
 -14  -1   4    1.40    0.40
 -14  -1   4    1.40    0.30
 -14   1   4    0.60    0.30
  14   1  -4    0.60    0.40
 -14   1   4    0.00    0.60
  14   1  -4    0.60    0.40
 -13  -1   4   12.50    1.20
 -13  -1   4   11.20    0.60
  13  -1  -4   13.40    1.00
  13  -1  -4   12.30    1.00
 -13  -1   4   12.20    0.80
 -13   1   4   12.60    0.80
 -13   1   4   10.30    1.30
  13   1  -4   12.00    0.90
  13   1  -4   10.90    1.00
 -13   1   4   10.80    0.70
 -12  -1   4   14.80    1.20
 -12  -1   4   13.90    0.70
  12  -1  -4   15.60    1.10
  12  -1  -4   15.70    1.20
 -12  -1   4   17.30    0.90
 -12   1   4   14.60    1.40
 -12   1   4   14.80    0.80
 -12   1   4   14.10    0.80
  12   1  -4   12.90    0.90
  11  -1  -4   60.79    1.90
 -11  -1   4   57.89    2.20
  11  -1  -4   57.09    2.00
 -11  -1   4   56.39    1.60
 -11  -1   4   61.19    1.70
  11   1  -4   57.09    2.00
 -11   1   4   60.19    2.50
 -11   1   4   56.59    1.70
 -11   1   4   58.49    1.70
  11   1  -4   61.39    1.90
  10  -1  -4   24.90    1.20
 -10  -1   4   24.70    0.90
 -10  -1   4   25.60    1.10
 -10  -1   4   25.70    1.40
  10  -1  -4   23.00    1.10
  10   1  -4   24.90    1.10
 -10   1   4   25.10    1.10
  10   1  -4   25.70    1.20
 -10   1   4   26.50    1.00
 -10   1   4   27.30    1.60
  -9  -1   4  153.58    3.30
   9  -1  -4  162.98    3.70
   9   1  -4  157.78    3.70
   9   1  -4  152.48    3.50
   8  -1  -4  134.49    3.20
   8   1  -4  134.99    3.00
   8   1  -4  134.29    3.20
  -7  -1   4   75.29    2.00
   7  -1  -4   73.09    1.90
  -7  -1   4   75.09    1.80
  -7  -1   4   72.89    1.80
   7  -1  -4   72.89    2.00
   7   1  -4   71.69    2.00
  -7   1   4   71.39    1.90
  -7   1   4   74.79    1.70
   7   1  -4   73.29    1.90
  -7   1   4   74.19    2.20
  -6  -1   4  153.48   26.00
   6  -1  -4  163.78    9.10
   6  -1  -4  131.79   24.20
  -6  -1   4  170.18    9.00
   6   1  -4  169.98    9.20
   6   1  -4  185.88   30.30
  -6   1   4  157.98    9.30
  -6   1   4  140.89   24.20
   5  -1  -4  140.49    8.00
  -5  -1   4  140.19   24.10
  -5  -1   4  162.28    8.40
   5  -1  -4  126.39   22.70
   5   1  -4  141.49    7.90
  -5   1   4  143.69    8.30
   5   1  -4  116.09   23.30
  -5   1   4  124.09   21.80
  -4  -1   4   17.40    0.60
   4  -1  -4   19.20    0.80
  -4  -1   4   20.70    0.80
   4  -1  -4   18.80    0.70
  -4   1   4   20.10    0.60
  -4   1   4   20.00    0.90
   4   1  -4   19.00    0.90
   4   1  -4   20.00    0.70
   4   1  -4   18.70    0.70
  -4   1   4   19.40    0.90
   3  -1  -4    1.00    0.20
  -3  -1   4    0.70    0.20
   3  -1  -4    1.00    0.20
  -3  -1   4    0.60    0.20
   3   1  -4    0.50    0.10
   3   1  -4    0.70    0.20
   3   1  -4    0.90    0.20
  -3   1   4    0.60    0.20
  -3   1   4    0.90    0.20
  -3   1   4    0.60    0.10
   2  -1  -4  265.07   21.90
  -2  -1   4  266.07   25.10
  -2  -1   4  243.18    9.40
   2  -1  -4  266.27    9.60
  -2   1   4  254.77   21.10
   2   1  -4  260.87    9.70
   2   1  -4  265.37   25.70
  -2   1   4  259.47    9.60
  -1  -1   4  192.28   21.30
   1  -1  -4  191.58   17.40
   1  -1  -4  209.98    9.00
  -1  -1   4  205.58    8.10
  -1   1   4  211.18    7.90
   1   1  -4  216.88    8.20
  -1   1   4  234.28   18.70
   1   1  -4  198.88   21.60
   0  -1  -4  338.27   21.20
   0  -1   4  399.96   28.90
   0  -1  -4  356.56   10.20
   0  -1   4  367.76   11.50
   0   1   4  370.06   10.40
   0   1  -4  391.86   11.60
   0   1  -4  376.06   28.90
   1  -1   4   -0.30    0.20
   1  -1   4    0.00    0.10
   1  -1   4    0.10    0.10
  -1  -1  -4    0.10    0.10
  -1   1  -4    0.20    0.10
   1   1   4    0.10    0.10
  -1   1  -4    0.10    0.10
  -1   1  -4    0.00    0.10
   1   1   4    0.30    0.10
  -2  -1  -4  612.44   12.60
   2  -1   4  587.24   15.50
  -2  -1  -4  578.04   25.70
  -2   1  -4  583.44   40.30
   2   1   4  614.34   12.50
   3  -1   4  751.52   18.60
  -3  -1  -4  766.82   14.10
   3  -1   4  775.72   40.80
  -3   1  -4  797.82   38.90
   3   1   4  773.52   14.10
  -3   1  -4  775.52   19.20
   3   1   4  789.42   17.90
   4  -1   4    8.00    0.70
   4  -1   4    9.00    0.40
   4  -1   4    9.50    0.50
  -4   1  -4    8.90    0.80
  -4   1  -4   10.30    0.40
   4   1   4    9.60    0.70
  -4   1  -4   10.30    0.40
   5  -1   4   21.40    0.70
   5  -1   4   20.80    0.70
   5  -1   4   21.70    1.20
   5   1   4   21.80    0.70
  -5   1  -4   22.80    0.60
  -5   1  -4   21.20    0.60
  -5   1  -4   20.40    1.20
   5   1   4   19.20    1.00
   6  -1   4   79.49   17.80
  -6  -1  -4  119.69    3.50
  -6  -1  -4  118.59    3.50
  -6   1  -4  117.99    6.40
   6   1   4  109.19    8.40
   6   1   4  104.19    8.20
   7  -1   4   78.49    1.90
   7  -1   4   84.29    2.60
   7   1   4   85.89    2.40
  -7   1  -4   82.39    1.60
  -7   1  -4   80.49    1.60
   7   1   4   79.49    1.60
   7   1   4   82.19    1.80
  -7   1  -4   77.29    2.60
   9  -1   4   49.99    1.50
   9  -1   4   52.99    2.20
   9  -1   4   49.40    1.40
  -9  -1  -4   47.90    2.00
   9   1   4   52.19    1.30
   9   1   4   53.79    2.00
   9   1   4   51.89    1.40
  -9   1  -4   47.70    2.10
  10  -1   4    1.00    0.60
  10  -1   4    0.70    0.30
 -10  -1  -4    0.70    0.50
  10  -1   4    0.60    0.30
  10   1   4    0.70    0.20
  10   1   4    0.50    0.30
 -10   1  -4    0.40    0.50
  10   1   4    1.10    0.50
  11  -1   4    9.60    0.60
 -11  -1  -4    8.20    1.10
  11  -1   4    9.20    1.20
  11  -1   4    9.40    0.70
  11   1   4    8.70    1.00
  11   1   4    7.60    0.60
 -11   1  -4    8.70    1.90
  11   1   4    9.10    0.60
 -12  -1  -4    0.60    0.50
  12  -1   4   -0.30    0.50
  12  -1   4    0.00    0.30
  12  -1   4   -0.20    0.30
 -12   1  -4    1.00    0.50
  12   1   4   -0.10    0.40
  12   1   4    0.00    0.20
  12   1   4    0.00    0.30
  13  -1   4    0.10    0.30
  13  -1   4    0.30    0.40
  13  -1   4    0.10    0.70
 -13  -1  -4    1.30    0.60
  13   1   4   -0.40    0.30
  13   1   4    0.20    0.30
  13   1   4   -0.20    0.40
  14  -1   4   63.49    2.70
  14  -1   4   62.19    2.00
  14  -1   4   61.49    2.10
  14   1   4   61.79    1.90
  14   1   4   60.89    2.00
  14   1   4   62.89    2.50
  15  -1   4   16.90    1.10
  15  -1   4   16.00    1.50
  15  -1   4   16.00    1.10
  15   1   4   16.10    1.40
  15   1   4   16.60    1.10
  16  -1   4    8.60    1.20
  16  -1   4    9.90    0.90
  16  -1   4    8.00    0.90
  16   1   4    8.60    1.10
  16   1   4    9.30    0.80
  16   1   4   11.00    1.00
 -15  -2   4   14.80    1.10
 -15  -2   4   10.30    0.80
  15  -2  -4   12.40    1.10
  15  -2  -4   11.20    1.80
  15   2  -4   11.20    1.00
 -15   2   4   11.40    1.60
  15   2  -4    8.90    1.00
  15   2  -4   11.40    1.20
 -15   2   4   12.60    0.90
  14  -2  -4    0.80    0.50
 -14  -2   4    0.50    0.40
  14  -2  -4    0.40    0.50
 -14  -2   4    1.10    0.40
 -14  -2   4    1.10    0.30
  14   2  -4    0.30    0.40
  14   2  -4    1.20    0.50
 -14   2   4    0.60    0.40
 -14   2   4    0.50    0.70
  14   2  -4    0.20    0.40
  13  -2  -4   12.90    1.00
 -13  -2   4   15.10    0.60
 -13  -2   4   14.20    0.90
  13  -2  -4   16.30    1.20
 -13  -2   4   14.80    1.10
 -13   2   4   12.80    1.50
  13   2  -4   16.70    1.20
  13   2  -4   14.20    1.10
 -13   2   4   14.10    0.90
  13   2  -4   15.30    1.00
 -12  -2   4   51.39    1.90
 -12  -2   4   50.69    1.40
 -12  -2   4   52.89    1.60
  12  -2  -4   50.69    2.00
  12  -2  -4   52.79    2.50
  12   2  -4   54.19    1.90
  12   2  -4   51.99    1.80
  12   2  -4   53.69    2.00
 -12   2   4   51.89    1.70
 -12   2   4   49.10    2.50
  11  -2  -4   95.59    2.80
 -11  -2   4   99.29    2.80
  11  -2  -4  102.09    2.70
  11  -2  -4   98.69    3.40
 -11  -2   4   98.89    2.20
 -11  -2   4   99.59    2.50
  11   2  -4   98.49    2.80
  11   2  -4   98.59    2.60
  11   2  -4  100.79    2.80
 -11   2   4  103.59    3.50
 -11   2   4   94.19    2.60
  10  -2  -4  187.18    5.60
 -10  -2   4  192.18    3.90
  10   2  -4  198.08    4.30
 -10   2   4  194.78    4.00
 -10   2   4  194.28    4.30
  10   2  -4  199.88    4.40
  10   2  -4  195.28    4.50
   9  -2  -4   34.90    1.80
   9  -2  -4   33.70    1.30
   9  -2  -4   35.70    1.40
  -9  -2   4   37.60    1.40
  -9  -2   4   35.00    1.20
  -9  -2   4   33.90    1.10
   9   2  -4   35.50    1.30
  -9   2   4   36.80    1.80
   9   2  -4   36.00    1.40
  -9   2   4   34.70    1.30
  -9   2   4   35.30    1.10
   9   2  -4   35.50    1.40
  -7  -2   4  240.58   11.70
   7  -2  -4  280.47   38.60
   7  -2  -4  242.58   11.70
  -7   2   4  239.48   12.70
   7   2  -4  242.98   11.80
  -7   2   4  256.97   35.60
   7   2  -4  236.98   38.80
   6  -2  -4  722.43   21.80
  -6  -2   4  732.23   50.29
   6  -2  -4  806.52   53.69
  -6  -2   4  716.53   22.00
  -6   2   4  650.93   46.60
  -6   2   4  740.83   23.50
   6   2  -4  724.33   22.10
   6   2  -4  740.53   54.19
  -5  -2   4  137.49    8.20
   5  -2  -4  144.09   25.30
   5  -2  -4  126.89    7.60
  -5  -2   4  127.49   24.30
  -5   2   4  131.69    8.70
   5   2  -4  137.39   26.70
   5   2  -4  156.68    8.60
  -5   2   4  132.19   27.10
   4  -2  -4  144.89    7.70
  -4  -2   4   93.49   20.60
  -4  -2   4  150.58    8.10
   4   2  -4  133.69    7.70
   4   2  -4  135.09   25.90
  -4   2   4  158.38   28.30
  -4   2   4  132.19    7.90
   3  -2  -4  370.36   12.60
  -3  -2   4  379.56   13.60
   3  -2  -4  331.07   29.80
  -3  -2   4  377.96   35.20
   3   2  -4  388.06   13.40
  -3   2   4  392.36   29.20
  -3   2   4  368.16   13.40
   3   2  -4  394.46   36.60
   2  -2  -4  352.66   11.50
  -2  -2   4  344.07   12.70
  -2  -2   4  314.17   31.00
   2  -2  -4  305.67   25.60
   2   2  -4  351.56   12.60
  -2   2   4  357.06   26.20
  -2   2   4  345.87   12.10
   2   2  -4  359.66   33.90
  -1  -2   4  420.16   14.10
   1  -2  -4  429.86   27.60
  -1  -2   4  368.96   33.80
  -1   2   4  404.96   12.60
   1   2  -4  397.36   13.60
  -1   2   4  432.36   27.00
   1   2  -4  482.45   38.70
   0  -2   4    0.20    0.20
   0  -2  -4    0.30    0.10
   0  -2   4    0.40    0.10
   0  -2   4    0.00    0.20
   0  -2  -4    0.40    0.10
   0   2  -4    0.40    0.20
   0   2   4    0.50    0.10
   0   2   4    0.40    0.20
   0   2   4    0.40    0.10
   1  -2   4   11.90    0.50
   1  -2   4   10.10    0.70
  -1  -2  -4   11.90    0.40
   1  -2   4   11.40    0.50
  -1   2  -4   10.60    0.70
  -1   2  -4   11.10    0.50
  -1   2  -4   11.40    0.60
   1   2   4   11.40    0.40
  -1   2  -4   11.00    0.50
   1   2   4   11.90    0.40
  -2  -2  -4  180.98   13.20
   2  -2   4  181.88   27.40
  -2  -2  -4  149.49   11.90
   2  -2   4  192.78    8.60
   2   2   4  177.38    5.40
   2   2   4  176.88    5.80
  -2   2  -4  195.68   26.20
  -2   2  -4  178.08    8.60
   3  -2   4  379.86   34.20
   3  -2   4  396.86   13.40
  -3  -2  -4  406.36   17.70
  -3  -2  -4  411.16   16.60
   3   2   4  418.26    9.40
  -3   2  -4  395.96   32.30
  -3   2  -4  421.46   14.10
   3   2   4  412.76    9.20
   4  -2   4   16.80    1.10
   4  -2   4   18.50    0.70
   4  -2   4   17.50    0.70
   4  -2   4   18.00    0.80
  -4   2  -4   17.40    0.70
  -4   2  -4   17.30    0.60
  -4   2  -4   17.10    1.10
   4   2   4   17.30    0.70
   4   2   4   17.90    0.50
   5  -2   4   83.69    2.10
   5  -2   4   85.99    1.90
   5  -2   4   81.99    2.00
  -5   2  -4   81.99    1.90
  -5   2  -4   76.69    2.50
  -5   2  -4   83.89    1.90
   5   2   4   92.29    2.20
   6  -2   4  217.68   32.50
   6  -2   4  206.48    8.70
  -6   2  -4  154.68    9.10
  -6   2  -4  214.58   30.10
   7  -2   4    0.00    0.20
   7  -2   4    0.50    0.50
   7   2   4   -0.20    0.30
  -7   2  -4   -0.10    0.30
   7   2   4    0.10    0.20
  -7   2  -4    0.50    0.20
   7   2   4    0.00    0.20
   9  -2   4    9.70    0.60
   9  -2   4    8.90    1.20
   9  -2   4    9.10    0.70
   9   2   4    9.30    0.60
  -9   2  -4    8.20    0.50
   9   2   4    8.80    0.90
   9   2   4    8.30    0.40
   9   2   4    8.70    0.60
  10  -2   4    2.70    0.80
  10  -2   4    2.60    0.40
  10  -2   4    2.40    0.50
  10   2   4    2.40    0.30
 -10   2  -4    2.10    0.30
 -10   2  -4    2.20    0.80
  10   2   4    2.30    0.40
  10   2   4    1.50    0.40
 -10   2  -4    2.80    0.50
  10   2   4    2.00    0.50
  11  -2   4  129.59    3.10
  11  -2   4  138.69    4.10
  11  -2   4  136.49    3.40
 -11   2  -4  134.29    2.70
  11   2   4  140.59    3.60
  11   2   4  138.39    3.20
 -11   2  -4  132.39    4.20
  11   2   4  126.29    3.20
  11   2   4  133.19    2.80
 -11   2  -4  133.69    2.70
  12  -2   4   52.79    2.10
  12  -2   4   48.00    1.60
  12   2   4   49.70    1.40
 -12   2  -4   51.59    2.50
  12   2   4   50.69    1.80
 -12   2  -4   49.10    1.10
  12   2   4   50.59    2.00
  12   2   4   49.80    1.70
  13  -2   4   10.10    0.80
  13  -2   4    9.00    0.80
  13  -2   4    9.40    1.30
  13   2   4    9.30    0.60
  13   2   4    8.90    0.80
  13   2   4    8.40    1.00
  13   2   4    9.70    0.80
  14  -2   4   30.10    1.50
  14  -2   4   29.90    1.30
  14  -2   4   30.50    2.00
  14   2   4   32.90    1.50
  14   2   4   33.00    1.50
  14   2   4   29.00    1.60
  14   2   4   31.30    1.20
  15  -2   4    3.00    0.90
  15  -2   4    3.10    0.60
  15  -2   4    4.10    0.70
  15   2   4    5.30    0.80
  15   2   4    3.30    0.70
  15   2   4    3.70    0.50
  15   2   4    4.00    0.70
 -15  -3   4    3.10    0.50
  15  -3  -4    6.00    0.80
  15  -3  -4    6.20    1.00
 -15   3   4    3.70    0.70
 -15   3   4    2.00    1.00
  15   3  -4    5.70    0.80
 -15   3   4    4.80    0.70
  15   3  -4    4.20    0.80
  15   3  -4    3.60    0.70
 -14  -3   4    5.60    0.70
  14  -3  -4    5.70    0.80
  14  -3  -4    5.10    1.40
 -14   3   4    4.50    1.10
 -14   3   4    5.50    0.70
  14   3  -4    5.50    0.90
  14   3  -4    5.60    0.80
  14   3  -4    6.30    0.80
  13  -3  -4    2.70    0.60
 -13  -3   4    2.40    0.20
  13  -3  -4    1.50    0.60
 -13  -3   4    1.80    0.40
  13  -3  -4    1.80    0.70
  13   3  -4    1.90    0.50
 -13   3   4    2.10    0.90
  13   3  -4    1.70    0.50
  13   3  -4    2.80    0.70
  12  -3  -4   78.89    3.20
 -12  -3   4   80.29    2.20
  12  -3  -4   80.79    2.40
  12  -3  -4   80.69    2.70
 -12  -3   4   76.19    2.20
  12   3  -4   82.99    2.60
 -12   3   4   79.99    2.40
  12   3  -4   77.09    2.60
 -12   3   4   81.09    3.30
  12   3  -4   82.29    2.40
 -11  -3   4   12.60    0.80
  11  -3  -4   11.60    0.80
 -11  -3   4   11.60    0.60
  11  -3  -4   11.90    1.40
  11  -3  -4   10.50    1.00
 -11  -3   4   11.40    0.80
 -11   3   4   12.50    1.50
 -11   3   4   11.50    0.90
  11   3  -4   11.10    0.90
  11   3  -4   10.20    1.20
  11   3  -4   10.30    0.90
  10  -3  -4   29.00    1.20
  10  -3  -4   31.10    1.50
  10  -3  -4   29.40    1.80
 -10  -3   4   32.40    1.10
 -10  -3   4   30.60    1.00
 -10  -3   4   31.90    1.20
  10   3  -4   29.10    1.40
  10   3  -4   28.30    1.40
 -10   3   4   31.90    1.40
 -10   3   4   30.20    1.90
  10   3  -4   31.70    1.20
   9  -3  -4   41.70    2.10
  -9  -3   4   41.90    1.20
  -9  -3   4   39.00    1.30
   9  -3  -4   40.10    1.70
  -9  -3   4   40.80    1.30
   9  -3  -4   40.10    1.40
   9   3  -4   41.20    1.40
   9   3  -4   40.60    1.60
   9   3  -4   38.90    1.50
  -9   3   4   37.70    2.40
  -9   3   4   39.80    1.50
  -8  -3   4   16.70    0.70
   8  -3  -4   15.80    1.30
  -8  -3   4   14.90    0.70
   8  -3  -4   16.20    1.00
  -8  -3   4   14.50    0.80
   8  -3  -4   16.20    0.80
  -8   3   4   19.10    1.40
   8   3  -4   15.80    1.00
  -8   3   4   15.30    0.90
   8   3  -4   14.40    0.80
   8   3  -4   15.40    0.90
  -6  -3   4   11.20    0.40
  -6  -3   4    9.90    0.60
   6  -3  -4   10.50    0.70
   6  -3  -4    9.50    0.90
  -6  -3   4    9.60    0.60
   6  -3  -4   10.60    0.50
  -6   3   4   10.80    0.70
  -6   3   4   11.00    1.00
   6   3  -4   10.50    0.70
   6   3  -4   10.50    0.70
   6   3  -4   10.30    0.60
  -5  -3   4  107.29    2.50
   5  -3  -4  106.59    2.50
   5  -3  -4  103.69    2.60
  -5  -3   4  108.69    2.50
   5   3  -4  104.69    2.60
  -5   3   4  103.89    2.60
   5   3  -4  105.99    2.60
   5   3  -4  104.59    2.40
  -4  -3   4  936.51   26.60
   4  -3  -4  908.01   24.60
  -4  -3   4  860.41   59.39
   4  -3  -4 1043.50   57.19
   4   3  -4  971.40   65.19
  -4   3   4  923.31   26.30
  -4   3   4  947.11   54.69
   4   3  -4  935.41   26.00
  -3  -3   4  174.08    9.70
  -3  -3   4  176.78   31.00
   3  -3  -4  229.48   30.10
   3   3  -4  218.18   36.30
   3   3  -4  204.88   10.20
  -3   3   4  179.98    9.40
   2  -3  -4  568.54   40.10
  -2  -3   4  599.34   19.20
  -2  -3   4  568.94   47.40
   2  -3  -4  580.14   37.60
  -2   3   4  584.54   17.60
  -2   3   4  555.44   16.20
   2   3  -4  531.95   44.80
   2   3  -4  557.84   18.50
  -1  -3   4   47.50    1.40
  -1  -3   4   49.30    1.50
   1  -3  -4   49.60    1.00
   1  -3  -4   48.50    1.30
  -1  -3   4   46.80    1.30
  -1  -3   4   48.90    1.40
   1  -3  -4   47.70    1.30
  -1   3   4   47.60    1.50
  -1   3   4   48.50    1.60
   1   3  -4   48.10    1.30
  -1   3   4   49.80    1.30
   1   3  -4   45.50    1.40
   0  -3   4   94.59    2.20
   0   3  -4   90.39    2.40
   0   3  -4   87.59    2.20
   0   3  -4   95.99    2.30
   1  -3   4    8.90    0.60
   1  -3   4    9.40    0.80
   1  -3   4    8.80    0.60
  -1  -3  -4    8.90    0.50
  -1   3  -4    7.80    0.50
   1   3   4    8.90    0.50
  -1   3  -4    8.40    0.60
   1   3   4    8.00    0.50
  -1   3  -4    8.00    0.80
  -1   3  -4    8.30    0.60
  -2  -3  -4  926.71   41.40
   2  -3   4  975.30   61.79
   2  -3   4  896.51   24.60
  -2  -3  -4  851.11   36.70
  -2   3  -4  896.31   55.69
  -2   3  -4  877.21   25.30
   2   3   4  864.41   20.30
   2   3   4  824.92   19.60
   3  -3   4  489.55   44.00
  -3  -3  -4  485.65   24.30
  -3  -3  -4  458.25   27.70
   3  -3   4  480.75   16.40
  -3   3  -4  459.35   39.80
   3   3   4  427.66   12.00
  -3   3  -4  444.26   16.50
   3   3   4  431.86   11.30
  -4  -3  -4    0.90    0.20
   4  -3   4    0.90    0.50
   4  -3   4    0.40    0.20
   4  -3   4    0.90    0.30
   4  -3   4    1.10    0.30
   4   3   4    0.90    0.20
  -4   3  -4    0.60    0.40
   4   3   4    1.00    0.20
  -4   3  -4    0.80    0.30
  -4   3  -4    0.70    0.30
  -5  -3  -4  230.08   13.60
  -5  -3  -4  248.78   17.10
   5  -3   4  219.78   36.50
   5  -3   4  262.27   11.40
  -5   3  -4  245.78   12.20
  -5   3  -4  222.78   33.50
   5   3   4  252.57    6.70
   5   3   4  240.08    6.20
   6  -3   4  107.19    2.70
   6  -3   4  106.49    2.70
   6   3   4  110.09    2.60
  -6   3  -4  112.99    2.60
  -6   3  -4  109.89    2.50
  -6   3  -4  107.59    3.30
   7  -3   4   24.60    1.50
   7  -3   4   23.80    1.10
   7  -3   4   23.60    1.10
   7   3   4   24.00    1.00
   7   3   4   24.60    0.90
   7   3   4   25.10    1.10
  -7   3  -4   23.50    0.90
  -7   3  -4   25.90    1.00
  -7   3  -4   21.60    1.50
   7   3   4   25.00    0.60
   8  -3   4   80.69    2.90
   8  -3   4   76.69    2.20
   8  -3   4   78.09    2.30
   8   3   4   76.09    1.60
   8   3   4   78.19    2.10
  -8   3  -4   76.99    2.90
   8   3   4   80.09    2.20
  -8   3  -4   75.79    1.90
  -8   3  -4   79.29    2.10
   8   3   4   79.09    1.90
   9  -3   4   32.60    1.20
   9  -3   4   35.10    2.00
   9  -3   4   34.40    1.40
   9  -3   4   33.60    1.40
  -9   3  -4   30.40    1.90
   9   3   4   34.70    1.30
   9   3   4   34.40    1.40
  -9   3  -4   34.10    1.20
   9   3   4   32.70    1.20
  -9   3  -4   30.70    1.10
  10  -3   4    7.90    0.60
  10  -3   4    7.20    1.10
  10  -3   4    7.90    0.80
  10   3   4    9.40    0.80
 -10   3  -4    7.50    0.60
  10   3   4    7.60    0.70
 -10   3  -4    7.70    1.10
  10   3   4    6.80    0.70
  10   3   4    7.80    0.40
 -10   3  -4    7.70    0.60
  11  -3   4    2.60    0.60
  11  -3   4    2.00    0.90
  11  -3   4    2.00    0.40
  11   3   4    2.00    0.50
  11   3   4    2.60    0.50
  11   3   4    1.60    0.40
  11   3   4    2.50    0.30
 -11   3  -4    2.10    0.40
 -11   3  -4    3.40    0.80
 -11   3  -4    2.20    0.40
  12  -3   4   29.70    1.20
  12  -3   4   33.00    1.60
  12  -3   4   31.50    2.00
 -12   3  -4   30.90    1.10
  12   3   4   31.70    1.40
  12   3   4   32.80    1.00
 -12   3  -4   31.20    1.10
  12   3   4   29.20    1.40
 -12   3  -4   32.90    2.10
  12   3   4   30.50    1.30
  13  -3   4   27.10    1.90
  13  -3   4   28.70    1.30
  13  -3   4   29.90    1.50
  13   3   4   33.50    1.40
  13   3   4   28.40    1.00
  13   3   4   29.00    1.40
 -13   3  -4   30.40    1.00
  13   3   4   29.60    1.40
 -13   3  -4   28.30    1.00
  14  -4  -4    1.00    0.60
 -14  -4   4    1.70    0.50
  14  -4  -4    1.20    0.50
 -14   4   4   -0.30    0.80
 -14   4   4    0.80    0.50
 -14   4   4    0.90    0.60
  14   4  -4    1.40    0.50
  14   4  -4    0.70    0.50
  14   4  -4    1.40    0.60
  13  -4  -4    4.00    0.90
  13  -4  -4    4.60    0.70
 -13  -4   4    3.00    0.50
  13   4  -4    3.10    0.70
 -13   4   4    4.10    0.70
  13   4  -4    5.70    0.80
  13   4  -4    5.00    0.80
 -13   4   4    3.10    1.20
  12  -4  -4    7.70    1.20
  12  -4  -4    9.10    0.80
  12  -4  -4    8.10    1.00
 -12  -4   4    9.10    0.70
  12   4  -4    8.90    1.00
 -12   4   4    7.70    1.30
  12   4  -4    8.20    0.80
 -12   4   4    9.30    0.90
  12   4  -4    9.10    1.00
 -11  -4   4    0.30    0.30
 -11  -4   4    0.60    0.30
  11  -4  -4    0.30    0.50
  11  -4  -4    0.50    0.60
  11  -4  -4    0.00    0.30
  11  -4  -4    0.60    0.40
  11   4  -4    0.70    0.40
  11   4  -4    0.20    0.40
  11   4  -4    0.20    0.30
 -11   4   4    0.30    0.80
 -11   4   4    0.20    0.40
 -10  -4   4   21.40    0.80
  10  -4  -4   22.50    1.10
  10  -4  -4   21.90    1.70
 -10  -4   4   22.20    1.00
  10  -4  -4   22.30    1.40
  10  -4  -4   20.80    1.20
  10   4  -4   21.30    1.30
  10   4  -4   22.30    1.20
  10   4  -4   21.10    1.20
 -10   4   4   21.80    1.20
 -10   4   4   22.40    1.80
   9  -4  -4   33.40    1.20
  -9  -4   4   38.20    1.40
   9  -4  -4   34.40    2.00
  -9  -4   4   36.40    1.10
   9  -4  -4   36.30    1.60
   9  -4  -4   38.80    1.60
   9   4  -4   36.20    1.60
   9   4  -4   36.80    1.30
   9   4  -4   36.80    1.60
  -9   4   4   33.90    2.00
  -9   4   4   36.80    1.50
  -8  -4   4   17.30    0.80
   8  -4  -4   16.40    1.00
   8  -4  -4   15.80    1.40
  -8  -4   4   17.10    0.90
   8  -4  -4   16.40    0.80
  -8   4   4   17.80    1.50
   8   4  -4   16.10    1.00
   8   4  -4   15.50    1.00
   8   4  -4   17.40    0.90
  -8   4   4   17.80    1.10
  -7  -4   4    2.90    0.50
   7  -4  -4    2.60    0.50
   7  -4  -4    2.30    0.60
   7  -4  -4    3.10    0.40
   7  -4  -4    2.40    0.50
  -7  -4   4    3.60    0.50
   7   4  -4    3.10    0.60
   7   4  -4    3.30    0.50
   7   4  -4    3.70    0.60
  -7   4   4    2.20    0.50
  -7   4   4    4.30    0.80
  -6  -4   4   97.29    2.30
  -6  -4   4  104.09    2.60
   6  -4  -4   96.69    2.70
   6  -4  -4   99.49    2.20
   6  -4  -4   98.99    2.60
  -6  -4   4  100.09    2.50
   6   4  -4  100.59    2.70
   6   4  -4  101.19    2.60
  -6   4   4  100.99    2.70
   6   4  -4   98.39    2.40
  -6   4   4   98.09    3.10
  -5  -4   4   60.49    1.20
  -5  -4   4   60.69    1.70
  -5  -4   4   59.39    1.80
   5  -4  -4   58.49    1.40
  -5  -4   4   57.79    1.60
   5  -4  -4   59.19    1.90
   5  -4  -4   58.79    1.80
  -5   4   4   58.89    1.80
   5   4  -4   59.49    1.70
   5   4  -4   55.09    1.80
   5   4  -4   60.59    1.80
  -5   4   4   61.89    2.20
   4  -4  -4    8.40    0.40
  -4  -4   4    8.80    0.60
   4  -4  -4    8.60    0.70
  -4  -4   4    8.70    0.60
   4  -4  -4    7.40    0.60
  -4  -4   4    8.70    0.50
  -4  -4   4    8.70    0.60
   4   4  -4   10.10    0.70
  -4   4   4    8.40    0.90
   4   4  -4    8.80    0.70
  -4   4   4    8.40    0.70
   4   4  -4    9.10    0.60
  -3  -4   4  137.99   32.20
   3  -4  -4  192.58   29.80
  -3  -4   4  165.88   10.30
   3  -4  -4  126.39   26.60
   3   4  -4  200.38   37.70
  -3   4   4  179.18    9.60
  -3   4   4  171.78    9.70
   3   4  -4  180.18   10.30
  -2  -4   4  486.15   50.09
  -2  -4   4  448.26   17.20
   2  -4  -4  367.26   33.60
   2  -4  -4  432.46   38.90
  -2   4   4  407.16   14.90
  -2   4   4  399.76   15.10
   2   4  -4  407.76   16.70
   2   4  -4  344.47   47.10
   1  -4  -4 1173.48   63.09
   1  -4  -4 1101.29   56.79
  -1  -4   4 1132.89   31.60
  -1  -4   4 1071.79   73.59
   1   4  -4 1191.78   32.30
   1   4  -4 1076.89   69.59
  -1   4   4 1130.99   28.80
  -1   4   4 1129.59   28.60
   0  -4   4  993.30   28.20
   0  -4   4  917.01   68.39
   0  -4  -4  905.91   48.60
   0  -4  -4  959.90   53.19
   0   4   4  888.61   24.30
   0   4  -4 1079.09   68.49
   0   4   4  921.51   23.90
   0   4  -4  921.41   28.00
   1  -4   4   92.09    2.50
   1  -4   4   89.19    2.30
  -1  -4  -4   92.19    2.20
   1  -4   4   88.49    2.20
  -1   4  -4   89.39    2.20
   1   4   4   88.99    2.30
   1   4   4   89.49    2.20
   1   4   4   90.09    2.20
  -1   4  -4   85.59    2.30
  -1   4  -4   84.69    2.50
  -1   4  -4   89.29    2.40
  -2  -4  -4  179.28   23.50
   2  -4   4  170.98   34.90
   2  -4   4  184.18   10.60
  -2  -4  -4  205.08   28.20
   2   4   4  177.58    8.50
   2   4   4  178.68    7.70
  -2   4  -4  201.58   11.50
  -2   4  -4  208.58   34.50
  -3  -4  -4    7.90    0.60
   3  -4   4    7.70    0.70
   3  -4   4    7.70    0.60
   3  -4   4    9.00    1.00
  -3   4  -4    7.70    0.60
   3   4   4    8.20    0.50
   3   4   4    7.30    0.60
   3   4   4    7.70    0.30
  -3   4  -4    8.00    0.60
  -3   4  -4    7.00    0.60
  -3   4  -4    6.20    0.90
   4  -4   4   37.30    1.40
   4  -4   4   39.10    1.80
   4  -4   4   38.70    1.40
  -4  -4  -4   37.90    1.20
   4   4   4   37.50    1.30
   4   4   4   37.80    1.10
  -4   4  -4   35.10    1.70
   4   4   4   36.40    0.90
  -4   4  -4   36.70    1.30
  -4   4  -4   38.00    1.40
  -5  -4  -4   20.70    0.90
   5  -4   4   19.30    1.00
   5  -4   4   22.30    1.10
   5  -4   4   23.10    1.50
   5   4   4   20.80    0.70
   5   4   4   19.60    0.90
  -5   4  -4   19.80    1.00
  -5   4  -4   20.60    0.90
  -5   4  -4   20.50    1.40
   6  -4   4  177.48    4.20
   6  -4   4  179.28    4.10
  -6   4  -4  184.18    4.10
   6   4   4  181.58    4.00
   7  -4   4    3.20    0.80
   7  -4   4    3.70    0.60
   7  -4   4    3.80    0.60
  -7   4  -4    3.10    0.50
  -7   4  -4    1.80    0.70
   7   4   4    3.50    0.30
  -7   4  -4    3.00    0.50
   7   4   4    3.20    0.40
   7   4   4    3.40    0.50
   7   4   4    4.00    0.40
   8  -4   4    6.20    0.70
   8  -4   4    5.80    1.20
   8  -4   4    7.40    1.10
  -8   4  -4    6.50    0.70
  -8   4  -4    6.30    0.60
   8   4   4    5.70    0.70
   8   4   4    5.70    0.40
  -8   4  -4    5.80    1.00
   8   4   4    5.90    0.50
   8   4   4    6.00    0.60
   9  -4   4  104.99    3.00
   9  -4   4  106.29    3.60
   9  -4   4  107.59    3.00
   9   4   4  104.69    2.50
  -9   4  -4  100.79    3.70
  -9   4  -4  100.19    2.60
   9   4   4  106.09    2.90
   9   4   4  107.89    2.60
   9   4   4  104.29    2.20
  -9   4  -4  101.79    2.70
  10  -4   4   15.10    1.10
  10  -4   4   17.50    1.40
  10  -4   4   13.80    1.50
  10  -4   4   14.40    1.10
 -10   4  -4   16.40    1.60
  10   4   4   14.30    0.60
 -10   4  -4   14.40    0.80
  10   4   4   13.60    0.80
 -10   4  -4   13.90    0.90
  10   4   4   15.60    1.00
  10   4   4   14.50    0.80
  11  -4   4    0.60    0.70
  11  -4   4    2.20    0.60
  11  -4   4    1.30    0.50
  11  -4   4    2.10    0.40
  11   4   4    1.80    0.40
 -11   4  -4    2.90    0.80
  11   4   4    1.90    0.30
 -11   4  -4    2.40    0.50
 -11   4  -4    2.60    0.50
  11   4   4    1.40    0.40
  12  -4   4   11.20    1.00
  12  -4   4   10.60    1.50
  12  -4   4   11.60    1.20
  12  -4   4   10.80    0.80
  12   4   4   10.80    0.60
 -12   4  -4   11.20    0.80
  12   4   4    9.80    0.90
 -12   4  -4   12.00    0.80
  12   4   4   10.60    0.80
  13  -4   4    5.30    0.90
  13  -4   4    5.20    0.80
  13  -4   4    3.80    1.00
  13  -4   4    4.90    0.60
 -13   4  -4    5.00    0.60
  13   4   4    4.90    0.50
  13   4   4    6.40    0.80
  13   4   4    4.40    0.70
  13   4   4    4.60    0.50
 -13   4  -4    6.20    0.60
  14  -4   4    0.00    0.70
  14  -4   4    0.60    0.60
  14  -4   4    0.30    0.40
  14  -4   4    0.90    0.50
  14   4   4    0.50    0.40
 -14   4  -4    0.40    0.30
  14   4   4    0.50    0.30
  14   4   4    1.80    0.50
  14   4   4    1.30    0.30
  13  -5  -4    2.60    0.60
  13  -5  -4    1.30    0.60
 -13  -5   4    2.80    0.60
  13  -5  -4    3.20    0.80
  13   5  -4    2.50    0.60
  13   5  -4    1.90    0.60
 -13   5   4    0.70    1.00
 -13   5   4    2.00    0.60
  13   5  -4    2.30    0.70
 -13   5   4    0.80    0.70
  12  -5  -4    9.10    1.20
  12  -5  -4    9.40    0.80
 -12  -5   4    9.10    0.80
  12   5  -4    9.20    1.00
  12   5  -4    6.40    0.90
 -12   5   4    6.70    1.40
  12   5  -4    8.40    0.90
 -12   5   4    9.30    1.00
 -12   5   4    9.00    1.00
 -11  -5   4   10.60    0.80
  11  -5  -4   10.60    1.20
  11  -5  -4   11.90    1.20
  11  -5  -4   11.20    1.40
  11  -5  -4   11.20    1.30
  11   5  -4    9.60    1.10
  11   5  -4   10.80    1.10
 -11   5   4    7.10    1.30
 -11   5   4    9.50    1.00
  11   5  -4    9.30    0.80
 -10  -5   4   -0.20    0.30
  10  -5  -4   -0.10    0.50
  10  -5  -4    0.50    0.40
  10  -5  -4    0.60    0.50
  10  -5  -4    0.00    0.30
  10   5  -4    0.20    0.30
  10   5  -4   -0.10    0.40
  10   5  -4    0.20    0.50
 -10   5   4    0.30    0.50
 -10   5   4    0.00    0.70
   9  -5  -4   99.89    3.70
  -9  -5   4  100.09    2.20
   9  -5  -4  103.89    3.00
   9  -5  -4   99.49    2.50
  -9  -5   4   99.99    2.60
   9  -5  -4   99.19    3.10
   9   5  -4   99.09    3.00
  -9   5   4   99.99    3.70
   9   5  -4  100.89    2.90
   9   5  -4   99.09    2.70
  -9   5   4  104.49    3.00
   8  -5  -4    7.30    1.10
  -8  -5   4    6.60    0.60
   8  -5  -4    7.40    0.60
   8  -5  -4    7.20    0.90
  -8  -5   4    9.80    1.00
   8  -5  -4    6.70    0.80
  -8   5   4    7.60    0.90
  -8   5   4    7.70    1.20
   8   5  -4    9.40    1.10
   8   5  -4    7.60    0.80
   8   5  -4    9.20    0.70
  -7  -5   4    0.70    0.30
   7  -5  -4    1.10    0.40
   7  -5  -4    1.10    0.30
  -7  -5   4    0.60    0.40
   7  -5  -4    1.70    0.50
  -7  -5   4    0.90    0.40
  -7   5   4    1.00    0.70
   7   5  -4    0.40    0.40
  -7   5   4    1.60    0.50
   7   5  -4    0.90    0.40
   7   5  -4    0.80    0.40
   6  -5  -4    6.80    0.90
  -6  -5   4    6.60    0.70
   6  -5  -4    5.30    0.40
  -6  -5   4    6.40    0.60
   6  -5  -4    7.40    1.00
  -6  -5   4    6.40    0.70
   6   5  -4    4.90    0.60
  -6   5   4    4.50    0.90
   6   5  -4    7.90    0.90
   6   5  -4    5.90    0.60
  -6   5   4    6.20    0.80
   5  -5  -4    5.60    0.70
   5  -5  -4    6.10    0.40
  -5  -5   4    7.10    0.60
   5  -5  -4    7.80    0.80
  -5  -5   4    5.80    0.60
  -5   5   4    7.50    0.70
   5   5  -4    6.40    0.70
  -5   5   4    6.30    0.90
   5   5  -4    7.60    0.90
  -4  -5   4  113.79    2.30
  -4  -5   4  114.89    2.70
   4  -5  -4  119.19    3.00
   4  -5  -4  115.29    3.00
  -4  -5   4  116.99    2.90
   4  -5  -4  113.59    2.30
  -4  -5   4  116.49    2.80
  -4   5   4  108.99    3.00
  -4   5   4  117.89    3.40
   4   5  -4  111.39    2.80
   4   5  -4  120.19    3.10
   3  -5  -4  174.28    4.00
   3  -5  -4  173.98    4.00
  -3  -5   4  178.98    3.70
  -3  -5   4  172.08    3.80
  -3  -5   4  174.58    4.00
  -3   5   4  170.28    4.00
  -3   5   4  177.38    4.40
   3   5  -4  171.78    4.10
   3   5  -4  172.48    3.80
   2  -5  -4   14.70    0.90
  -2  -5   4   16.00    0.80
   2  -5  -4   13.90    0.40
   2  -5  -4   15.20    0.90
  -2  -5   4   15.00    0.90
  -2  -5   4   14.70    0.80
  -2  -5   4   13.60    0.80
  -2   5   4   14.40    0.90
   2   5  -4   14.80    0.90
   2   5  -4   13.00    0.80
   2   5  -4   15.00    0.90
  -2   5   4   13.70    0.80
  -2   5   4   15.10    1.10
   1  -5  -4   32.80    0.70
  -1  -5   4   37.00    1.90
  -1  -5   4   32.90    1.30
  -1  -5   4   33.00    1.30
   1  -5  -4   35.50    1.30
   1  -5  -4   34.50    1.30
  -1  -5   4   34.90    1.30
   1   5  -4   32.10    1.40
   1   5  -4   33.00    1.40
   1   5  -4   34.80    1.40
  -1   5   4   34.30    1.50
  -1   5   4   34.70    1.30
  -1   5   4   33.40    1.30
   1   5  -4   35.90    1.30
   0  -5   4    0.30    0.30
   0  -5  -4    1.00    0.30
   0  -5   4    0.10    0.30
   0  -5   4    0.50    0.40
   0   5  -4    0.80    0.40
   0   5   4    0.40    0.30
   0   5  -4    0.60    0.30
   0   5   4    0.30    0.30
   0   5  -4    0.50    0.40
   0   5  -4    0.20    0.30
   0   5   4    1.10    0.30
   1  -5   4  109.49    2.90
   1  -5   4  109.59    2.60
  -1  -5  -4  107.49    2.70
   1  -5   4  111.49    3.00
   1   5   4  111.79    2.70
  -1   5  -4  106.49    2.90
   1   5   4  108.19    2.70
  -1   5  -4  105.49    2.70
  -1   5  -4  109.99    2.80
  -1   5  -4  103.09    3.00
   1   5   4  109.99    2.80
   2  -5   4    0.40    0.30
  -2  -5  -4    0.10    0.30
   2  -5   4    0.60    0.50
   2   5   4    0.80    0.30
  -2   5  -4    1.00    0.40
  -2   5  -4    0.50    0.40
   2   5   4    0.60    0.30
  -2   5  -4    1.50    0.50
   2   5   4    0.60    0.30
  -2   5  -4    0.30    0.30
   3  -5   4  137.59    3.40
   3  -5   4  136.39    3.70
  -3  -5  -4  139.99    3.20
   3   5   4  134.29    3.10
  -3   5  -4  136.09    3.40
  -3   5  -4  132.59    3.20
  -3   5  -4  129.19    3.70
  -3   5  -4  136.69    3.30
   3   5   4  136.09    3.30
   3   5   4  137.89    3.10
   4  -5   4   42.60    1.70
   4  -5   4   44.70    2.00
   4  -5   4   40.00    1.60
  -4  -5  -4   40.00    1.40
   4   5   4   41.20    1.30
  -4   5  -4   41.90    1.50
   4   5   4   40.90    1.30
  -4   5  -4   42.60    1.60
   4   5   4   43.20    1.60
  -4   5  -4   38.70    1.90
  -4   5  -4   41.70    1.60
   4   5   4   42.40    1.20
   5  -5   4  206.58    4.70
  -5  -5  -4  204.88    4.40
  -5   5  -4  204.38    4.70
   5   5   4  205.68    4.60
   5   5   4  212.38    4.30
  -5   5  -4  198.58    5.30
   5   5   4  208.08    4.00
   6  -5   4    4.90    0.70
   6  -5   4    4.70    0.90
  -6  -5  -4    5.50    0.60
   6  -5   4    5.90    0.80
  -6   5  -4    5.10    0.70
  -6   5  -4    4.00    1.00
  -6   5  -4    6.60    0.70
   6   5   4    4.50    0.60
   6   5   4    4.70    0.40
   6   5   4    4.60    0.50
   6   5   4    5.20    0.50
   7  -5   4    4.60    0.70
   7  -5   4    3.40    0.70
   7  -5   4    3.80    0.80
   7   5   4    4.60    0.70
  -7   5  -4    5.60    0.80
   7   5   4    4.50    0.40
  -7   5  -4    3.50    0.80
   7   5   4    4.60    0.50
   7   5   4    4.40    0.40
   7   5   4    4.60    0.50
  -7   5  -4    4.60    0.70
   8  -5   4  109.59    3.20
   8  -5   4  106.49    3.80
   8  -5   4  108.09    3.10
  -8   5  -4  110.69    3.90
   8   5   4  107.49    2.40
   8   5   4  107.89    3.00
   8   5   4  115.49    2.60
  -8   5  -4  110.19    3.00
   8   5   4  109.59    2.30
  -8   5  -4  109.09    2.80
   8   5   4  108.89    2.30
   9  -5   4    1.50    0.60
   9  -5   4    0.90    0.70
   9  -5   4    1.50    0.50
  -9   5  -4    2.10    0.50
   9   5   4    1.90    0.50
  -9   5  -4    1.30    0.70
  -9   5  -4    1.30    0.50
   9   5   4    1.30    0.40
   9   5   4    1.10    0.20
   9   5   4    1.90    0.30
  10  -5   4   17.70    1.20
  10  -5   4   16.10    1.20
  10  -5   4   16.70    1.60
  10  -5   4   17.00    0.90
 -10   5  -4   15.90    1.10
  10   5   4   16.20    0.70
 -10   5  -4   16.60    1.00
 -10   5  -4   19.90    1.70
  10   5   4   17.60    1.20
  10   5   4   15.20    0.90
  11  -5   4   -0.10    0.40
  11  -5   4   -0.10    0.40
  11  -5   4   -0.20    0.60
  11  -5   4    0.00    0.30
 -11   5  -4   -0.20    0.40
  11   5   4    0.10    0.30
  11   5   4   -0.10    0.20
 -11   5  -4    0.70    0.40
  11   5   4    0.10    0.40
  12  -5   4    0.20    0.30
  12  -5   4   -0.60    0.60
  12  -5   4   -0.30    0.50
  12   5   4    0.80    0.50
 -12   5  -4   -0.10    0.40
  12   5   4   -0.20    0.20
  12   5   4    0.60    0.30
  13  -5   4    7.10    0.80
  13  -5   4    8.30    1.10
  13  -5   4    7.80    1.30
  13  -5   4    8.80    1.20
  13   5   4   10.60    0.90
  13   5   4    9.40    0.60
  13   5   4    8.00    1.00
  12  -6  -4    4.20    0.60
  12  -6  -4    5.40    0.90
 -12  -6   4    5.70    0.70
 -12   6   4    4.40    0.80
 -12   6   4    4.10    0.90
  12   6  -4    4.00    0.80
  12   6  -4    4.70    0.80
 -11  -6   4    1.20    0.40
  11  -6  -4    1.50    0.40
  11  -6  -4    0.60    0.50
  11  -6  -4    2.30    0.70
 -11   6   4    1.00    0.50
  11   6  -4    2.20    0.50
  11   6  -4    1.00    0.50
 -11   6   4   -0.60    0.80
  11   6  -4    1.20    0.60
  10  -6  -4    6.60    0.90
  10  -6  -4    8.10    1.10
 -10  -6   4    7.00    0.70
  10  -6  -4    6.70    0.70
  10   6  -4    7.80    0.90
 -10   6   4    5.20    1.30
 -10   6   4    7.10    1.00
  10   6  -4    7.90    1.00
  10   6  -4    5.80    0.80
 -10   6   4    4.60    0.80
   9  -6  -4   73.19    2.60
   9  -6  -4   75.89    2.70
  -9  -6   4   75.49    2.20
   9  -6  -4   73.29    2.00
   9   6  -4   71.89    2.50
   9   6  -4   75.59    2.70
   9   6  -4   74.79    2.30
  -9   6   4   68.89    3.20
  -9   6   4   73.79    2.60
   8  -6  -4   28.80    1.60
   8  -6  -4   28.40    1.10
   8  -6  -4   26.70    1.50
  -8  -6   4   28.80    1.20
   8   6  -4   27.90    1.30
   8   6  -4   30.30    1.60
   8   6  -4   26.90    1.40
  -8   6   4   29.10    2.10
  -8   6   4   30.30    1.50
   7  -6  -4    1.30    0.50
   7  -6  -4    2.10    0.30
  -7  -6   4    3.00    0.60
  -7  -6   4    1.50    0.40
   7  -6  -4    2.30    0.60
   7   6  -4    2.00    0.60
  -7   6   4    2.40    0.90
   7   6  -4    2.80    0.60
  -7   6   4    2.60    0.60
   6  -6  -4    0.40    0.20
   6  -6  -4    1.10    0.50
  -6  -6   4    0.00    0.30
  -6  -6   4    0.40    0.30
   6  -6  -4    0.80    0.40
   6   6  -4    0.90    0.50
  -6   6   4    0.20    0.70
  -6   6   4    0.70    0.50
   6   6  -4    0.70    0.40
  -5  -6   4    0.10    0.30
   5  -6  -4    0.20    0.20
  -5  -6   4    0.00    0.30
   5  -6  -4    0.10    0.40
   5  -6  -4    1.00    0.40
   5   6  -4    0.00    0.30
   5   6  -4    0.20    0.40
  -5   6   4   -0.10    0.40
  -5   6   4    0.50    0.60
  -4  -6   4   11.80    0.90
   4  -6  -4   10.80    0.50
  -4  -6   4    9.90    0.80
   4  -6  -4   10.70    1.10
   4  -6  -4   11.20    0.90
  -4  -6   4   10.90    0.50
   4   6  -4   11.70    0.90
   4   6  -4   11.10    1.00
  -4   6   4   10.50    0.90
   3  -6  -4    1.30    0.50
   3  -6  -4   -0.40    0.40
  -3  -6   4    0.40    0.20
   3  -6  -4    0.20    0.20
  -3  -6   4   -0.10    0.40
  -3  -6   4    0.40    0.40
   3   6  -4    0.30    0.40
   3   6  -4    0.10    0.40
  -3   6   4    0.50    0.60
   3   6  -4    1.00    0.40
  -3   6   4    0.70    0.50
  -1  -6   4   52.29    1.70
  -1  -6   4   52.39    1.90
  -1  -6   4   51.09    1.70
   1  -6  -4   50.49    1.90
  -1   6   4   51.39    1.90
  -1   6   4   54.09    1.80
   1   6  -4   51.39    1.80
   1   6  -4   54.19    2.00
   1   6  -4   50.49    1.90
   1   6  -4   53.59    2.00
  -1   6   4   51.69    2.00
   0  -6   4  121.49    3.10
   0  -6   4  114.59    3.20
   0  -6   4  116.69    3.00
   0  -6  -4  121.79    3.10
   0   6   4  119.19    3.10
   0   6  -4  125.39    3.30
   0   6   4  114.29    3.10
   0   6   4  122.09    3.20
   0   6  -4  111.89    3.00
   0   6  -4  119.99    3.30
   0   6  -4  117.19    3.30
   1  -6   4    7.80    0.90
   1  -6   4    9.00    0.90
  -1  -6  -4    8.50    0.80
   1  -6   4    8.90    0.90
  -1   6  -4    6.30    0.80
  -1   6  -4    8.30    0.70
   1   6   4    7.60    0.70
  -1   6  -4    7.70    0.90
   1   6   4    9.20    0.80
   1   6   4    8.80    0.70
  -1   6  -4    8.40    1.00
   2  -6   4   10.10    1.00
   2  -6   4    9.60    1.00
  -2  -6  -4   11.30    0.80
   2   6   4    9.70    0.80
   2   6   4    9.40    0.80
   2   6   4   10.10    0.70
  -2   6  -4    9.30    0.90
  -2   6  -4    8.10    1.00
   2   6   4   10.70    0.80
  -2   6  -4    9.10    0.80
  -2   6  -4    9.70    0.90
   3  -6   4   -0.30    0.40
  -3  -6  -4   -0.10    0.30
   3  -6   4   -0.50    0.30
  -3   6  -4    0.00    0.40
  -3   6  -4   -0.30    0.30
   3   6   4    0.00    0.30
   3   6   4    0.10    0.40
  -3   6  -4    0.00    0.40
   3   6   4    0.30    0.30
  -3   6  -4    0.40    0.40
   3   6   4   -0.10    0.30
   4  -6   4   17.80    1.40
   4  -6   4   18.70    1.20
   4   6   4   19.10    0.90
  -4   6  -4   16.10    1.10
  -4   6  -4   19.60    1.20
   4   6   4   20.20    1.20
  -4   6  -4   20.00    1.50
   4   6   4   18.40    0.90
   4   6   4   18.50    1.00
  -4   6  -4   18.20    1.10
   5  -6   4   19.50    1.20
  -5  -6  -4   21.10    1.10
   5  -6   4   19.90    1.50
  -5   6  -4   21.50    1.20
   5   6   4   22.70    0.90
   5   6   4   21.60    1.20
   5   6   4   20.80    0.90
   5   6   4   20.30    1.00
  -5   6  -4   20.10    1.60
  -5   6  -4   22.40    1.30
   6  -6   4    1.70    0.50
  -6  -6  -4    1.40    0.40
   6  -6   4    1.50    0.60
   6  -6   4    1.60    0.70
  -6   6  -4    1.10    0.50
   6   6   4    1.60    0.30
   6   6   4    1.10    0.30
   6   6   4    2.20    0.50
  -6   6  -4    1.70    0.70
   6   6   4    1.80    0.40
   6   6   4    1.10    0.40
  -6   6  -4    1.10    0.50
   7  -6   4    0.20    0.40
  -7  -6  -4    0.10    0.30
   7  -6   4   -0.50    0.40
   7  -6   4   -0.20    0.60
   7   6   4    0.30    0.30
  -7   6  -4    0.20    0.40
  -7   6  -4    0.60    0.60
   7   6   4    0.10    0.30
  -7   6  -4   -0.50    0.40
   7   6   4   -0.20    0.30
   7   6   4   -0.10    0.20
   8  -6   4  105.49    3.70
   8  -6   4  113.39    3.40
   8  -6   4  107.19    3.40
   8   6   4  109.39    2.60
   8   6   4  108.99    3.20
  -8   6  -4  107.49    3.10
  -8   6  -4  107.19    2.90
  -8   6  -4  106.89    4.00
   8   6   4  108.29    2.50
   9  -6   4   93.99    3.00
   9  -6   4   83.99    3.00
   9  -6   4   92.49    3.50
   9   6   4   89.29    2.40
   9   6   4   88.69    2.20
  -9   6  -4   86.89    2.60
  -9   6  -4   88.49    3.60
   9   6   4   89.79    2.90
  10  -6   4  146.69    4.80
  10  -6   4  149.09    3.50
  10  -6   4  150.28    4.90
  10  -6   4  145.89    4.20
  10   6   4  147.79    4.10
 -10   6  -4  141.29    3.70
 -10   6  -4  140.89    3.90
 -10   6  -4  151.18    5.40
  10   6   4  144.39    3.20
  10   6   4  140.99    3.50
  11  -6   4   50.79    2.30
  11  -6   4   53.09    2.40
  11  -6   4   53.39    2.80
  11  -6   4   56.19    1.80
  11   6   4   55.09    1.90
  11   6   4   55.89    2.30
 -11   6  -4   58.49    2.00
  11   6   4   55.09    1.60
 -11   6  -4   52.09    2.10
  12  -6   4    0.30    0.40
  12  -6   4    0.30    0.60
  12  -6   4    0.20    0.60
  12  -6   4   -0.70    0.60
  12   6   4    0.10    0.40
  12   6   4    0.40    0.30
 -12   6  -4   -0.20    0.40
 -10  -7   4    1.50    0.40
  10  -7  -4    1.70    0.50
  10  -7  -4    1.30    0.50
  10  -7  -4    1.30    0.70
  10   7  -4    1.40    0.60
 -10   7   4    0.80    0.70
  10   7  -4    1.40    0.50
 -10   7   4    0.90    0.60
   9  -7  -4    0.50    0.30
   9  -7  -4    0.60    0.50
  -9  -7   4    0.50    0.30
   9  -7  -4    0.40    0.60
  -9   7   4    0.30    0.50
  -9   7   4   -1.20    0.80
  -9   7   4   -1.00    0.50
   9   7  -4    0.30    0.50
   9   7  -4    0.80    0.40
   8  -7  -4   19.70    1.50
  -8  -7   4   17.50    1.40
   8  -7  -4   17.60    1.30
   8  -7  -4   17.70    0.80
  -8  -7   4   18.80    1.00
   8   7  -4   17.40    1.10
  -8   7   4   18.60    1.40
  -8   7   4   14.30    1.90
   8   7  -4   17.50    1.40
  -7  -7   4   19.60    1.20
  -7  -7   4   19.70    1.10
   7  -7  -4   21.20    1.40
   7  -7  -4   21.20    0.90
   7  -7  -4   21.60    1.50
   7   7  -4   22.00    1.20
  -7   7   4   21.00    1.30
  -7   7   4   21.60    1.40
   7   7  -4   21.40    1.50
  -7   7   4   19.70    1.90
   6  -7  -4    0.20    0.20
   6  -7  -4    0.00    0.40
   6  -7  -4   -0.10    0.50
  -6  -7   4    0.40    0.30
  -6  -7   4    0.60    0.40
   6   7  -4    0.60    0.50
  -6   7   4    0.70    0.50
  -6   7   4    0.20    0.70
   6   7  -4    0.10    0.30
  -6   7   4   -0.70    0.50
  -5  -7   4   27.10    1.40
   5  -7  -4   29.00    0.90
   5  -7  -4   30.10    1.60
   5  -7  -4   30.00    1.60
   5   7  -4   31.50    1.70
   5   7  -4   29.10    1.40
  -5   7   4   25.20    1.40
   5   7  -4   28.60    1.60
  -5   7   4   31.10    1.60
  -5   7   4   29.00    2.00
  -4  -7   4   21.90    1.30
   4  -7  -4   21.30    1.30
  -4  -7   4   21.60    1.10
   4  -7  -4   19.20    1.30
   4  -7  -4   21.60    0.70
   4   7  -4   20.80    1.20
   4   7  -4   20.60    1.30
   4   7  -4   19.90    1.30
  -4   7   4   22.30    1.30
  -4   7   4   19.50    1.20
  -4   7   4   18.90    1.70
  -3  -7   4    1.40    0.30
   3  -7  -4    1.80    0.50
  -3  -7   4    1.50    0.40
   3  -7  -4    1.10    0.50
  -3  -7   4    1.50    0.50
   3  -7  -4    1.30    0.20
  -3   7   4    1.70    0.60
  -3   7   4    0.50    0.70
  -3   7   4    1.00    0.50
   3   7  -4    1.00    0.50
   3   7  -4    0.90    0.50
   3   7  -4    2.30    0.60
  -2  -7   4    1.10    0.40
  -2  -7   4    1.80    0.50
   2  -7  -4    1.20    0.20
   2  -7  -4    1.40    0.50
   2  -7  -4    1.10    0.10
  -2  -7   4    1.20    0.40
   2   7  -4    1.10    0.60
  -2   7   4    0.30    0.60
  -2   7   4    1.40    0.50
   2   7  -4    1.20    0.50
   2   7  -4    1.40    0.50
  -2   7   4    1.50    0.60
  -1  -7   4    1.80    0.40
  -1  -7   4    2.50    0.60
   1  -7  -4    2.60    0.60
  -1  -7   4    2.10    0.50
  -1   7   4    2.50    0.60
  -1   7   4    2.30    0.60
   1   7  -4    2.20    0.60
   1   7  -4    2.50    0.60
  -1   7   4    1.90    0.70
   1   7  -4    2.10    0.60
  -1   7   4    2.30    0.60
   1   7  -4    3.30    0.60
   0  -7  -4   43.50    1.80
   0  -7   4   43.20    1.90
   0  -7   4   44.10    1.60
   0  -7   4   46.30    1.80
   0   7  -4   43.80    1.70
   0   7   4   45.60    2.00
   0   7  -4   43.60    1.90
   0   7   4   46.40    1.80
   0   7   4   47.30    1.90
   0   7  -4   46.00    2.00
   0   7   4   46.20    1.70
   0   7  -4   49.00    2.00
   1  -7   4    4.40    0.70
  -1  -7  -4    4.90    0.70
   1  -7   4    3.80    0.60
   1  -7   4    5.80    0.80
   1   7   4    4.40    0.70
   1   7   4    5.20    0.80
  -1   7  -4    4.40    0.70
  -1   7  -4    5.00    0.90
   1   7   4    4.50    0.70
  -1   7  -4    5.70    0.80
   1   7   4    4.30    0.70
   2  -7   4    0.30    0.40
   2  -7   4    0.90    0.40
   2  -7   4    0.60    0.50
  -2  -7  -4    1.40    0.50
  -2   7  -4    1.80    0.60
   2   7   4    1.00    0.50
  -2   7  -4    0.50    0.40
  -2   7  -4    0.90    0.50
   2   7   4    0.40    0.40
   2   7   4    1.80    0.50
  -2   7  -4    1.70    0.60
   2   7   4    0.50    0.50
  -3  -7  -4   -0.40    0.30
   3  -7   4   -0.70    0.30
   3  -7   4    0.00    0.50
  -3   7  -4    0.30    0.50
  -3   7  -4    0.00    0.40
   3   7   4    0.00    0.40
  -3   7  -4   -0.10    0.40
   3   7   4    0.60    0.40
  -3   7  -4   -0.60    0.30
   3   7   4   -0.20    0.40
   3   7   4    0.20    0.40
   4  -7   4   -0.10    0.50
   4  -7   4    0.20    0.40
  -4  -7  -4    0.10    0.30
   4   7   4    0.10    0.40
  -4   7  -4    0.40    0.50
   4   7   4    0.00    0.30
  -4   7  -4    0.20    0.40
  -4   7  -4    0.30    0.40
  -4   7  -4    1.30    0.50
   4   7   4    0.20    0.50
   5  -7   4    3.80    0.70
  -5  -7  -4    4.30    0.70
   5   7   4    4.50    0.70
   5   7   4    3.90    0.60
  -5   7  -4    5.70    0.90
   5   7   4    4.50    0.60
  -5   7  -4    5.30    0.80
  -6  -7  -4   17.00    1.10
   6  -7   4   17.20    1.30
   6  -7   4   18.40    1.50
   6   7   4   16.20    0.50
  -6   7  -4   19.40    1.20
   6   7   4   16.40    1.20
  -6   7  -4   21.90    1.60
  -6   7  -4   18.50    1.30
   6   7   4   17.10    1.10
   7  -7   4    7.00    1.00
   7  -7   4    6.90    1.00
  -7  -7  -4    5.90    0.80
   7  -7   4    7.30    1.10
   7   7   4    7.40    0.80
   7   7   4    4.80    0.80
  -7   7  -4    7.00    0.90
  -7   7  -4    5.30    0.90
   8  -7   4    2.70    0.90
   8  -7   4    1.30    0.80
  -8   7  -4    1.50    0.60
  -8   7  -4    3.00    0.60
   8   7   4    2.30    0.50
   8   7   4    1.30    0.50
   9  -7   4   22.70    1.60
   9  -7   4   21.10    1.50
   9  -7   4   23.00    1.10
   9  -7   4   22.50    1.90
  -9   7  -4   27.20    1.40
   9   7   4   26.20    1.10
  -9   7  -4   21.10    1.50
   9   7   4   22.50    1.00
   9   7   4   23.80    1.50
   9   7   4   23.50    1.30
  10  -7   4    5.90    1.00
  10  -7   4    3.40    1.00
  10  -7   4    5.20    0.70
 -10   7  -4    6.30    1.00
  10   7   4    4.50    0.60
  10   7   4    3.70    0.80
  10   7   4    5.50    0.70
   7  -8  -4    0.80    0.30
  -7  -8   4    1.10    0.40
   7  -8  -4    1.00    0.50
  -7  -8   4    0.50    0.50
   7  -8  -4    1.30    0.60
  -7   8   4    1.50    0.60
  -7   8   4   -0.60    0.80
  -7   8   4    1.40    0.70
   7   8  -4    0.70    0.50
   7   8  -4    1.70    0.70
   6  -8  -4    7.50    0.50
   6  -8  -4    7.40    1.10
  -6  -8   4    7.90    0.70
  -6  -8   4    6.30    0.90
   6  -8  -4    6.40    0.90
  -6   8   4    8.20    1.10
   6   8  -4    8.50    1.10
   6   8  -4    6.90    1.00
  -6   8   4    6.70    1.00
  -6   8   4    5.20    1.30
  -5  -8   4    0.60    0.50
   5  -8  -4    0.50    0.50
   5  -8  -4    0.70    0.20
  -5  -8   4    1.00    0.40
   5  -8  -4    0.20    0.40
  -5   8   4    0.10    0.60
  -5   8   4   -0.10    0.50
   5   8  -4    0.60    0.50
   5   8  -4    0.60    0.60
   5   8  -4    0.90    0.40
  -4  -8   4    2.00    0.40
   4  -8  -4    2.10    0.60
   4  -8  -4    2.60    0.30
  -4  -8   4    2.30    0.70
   4  -8  -4    2.40    0.30
   4   8  -4    2.10    0.70
   4   8  -4    2.90    0.70
  -4   8   4    2.20    0.70
   4   8  -4    1.30    0.60
   3  -8  -4    0.80    0.50
   3  -8  -4    0.70    0.20
  -3  -8   4    0.80    0.40
  -3  -8   4    0.40    0.50
   3  -8  -4    0.60    0.10
  -3   8   4   -0.20    0.70
  -3   8   4    0.80    0.60
   3   8  -4    1.40    0.60
   3   8  -4    1.20    0.50
   3   8  -4    0.40    0.50
  -3   8   4    0.80    0.50
   2  -8  -4   62.79    2.40
  -2  -8   4   60.29    2.40
  -2  -8   4   65.19    2.40
  -2  -8   4   63.89    2.10
  -2   8   4   61.39    2.70
  -2   8   4   61.59    2.40
  -2   8   4   64.29    2.40
   2   8  -4   65.59    2.50
  -2   8   4   61.89    2.20
   2   8  -4   65.49    2.50
   2   8  -4   66.89    2.30
  -1  -8   4   24.10    1.50
  -1  -8   4   26.80    1.40
   1  -8  -4   25.70    1.50
  -1   8   4   24.70    1.40
  -1   8   4   26.30    1.50
   1   8  -4   30.30    1.50
   1   8  -4   26.10    1.60
  -1   8   4   26.30    1.60
  -1   8   4   25.40    1.80
   1   8  -4   28.90    1.60
   0  -8  -4    3.90    0.70
   0  -8   4    3.00    0.60
   0  -8   4    4.30    0.80
   0  -8   4    3.10    0.70
   0   8   4    2.90    0.60
   0   8   4    2.20    0.70
   0   8  -4    3.60    0.70
   0   8  -4    2.50    0.60
   0   8  -4    3.20    0.80
   0   8   4    1.90    0.60
   0   8   4    2.60    0.70
   1  -8   4    4.30    0.80
   1  -8   4    4.50    0.70
   1  -8   4    4.50    0.70
  -1  -8  -4    4.70    0.80
  -1   8  -4    4.00    0.80
  -1   8  -4    6.90    0.90
   1   8   4    4.20    0.80
  -1   8  -4    5.40    0.90
   1   8   4    5.20    0.80
   1   8   4    6.00    0.90
   1   8   4    6.60    0.90
   2  -8   4    1.70    0.50
   2  -8   4    0.80    0.50
   2  -8   4    1.50    0.60
  -2  -8  -4    0.80    0.50
   2   8   4    1.10    0.50
  -2   8  -4    2.70    0.60
   2   8   4    1.70    0.60
   2   8   4    1.90    0.60
  -2   8  -4    1.00    0.60
   2   8   4    1.60    0.50
  -2   8  -4    1.90    0.60
   3  -8   4    2.70    0.70
   3  -8   4    2.70    0.70
  -3  -8  -4    3.00    0.60
   3  -8   4    4.30    0.70
   3   8   4    3.20    0.70
   3   8   4    2.70    0.60
  -3   8  -4    3.00    0.70
   3   8   4    3.80    0.70
  -3   8  -4    3.00    0.70
   3   8   4    2.20    0.60
  -3   8  -4    4.90    0.90
  -4  -8  -4    0.50    0.40
   4  -8   4   -0.50    0.40
   4  -8   4   -0.20    0.40
   4   8   4    0.70    0.50
   4   8   4    0.90    0.40
  -4   8  -4    0.50    0.50
   4   8   4    0.60    0.40
   4   8   4    0.30    0.40
   5  -8   4    6.00    1.00
  -5  -8  -4    8.80    1.00
   5  -8   4    8.10    1.10
   5   8   4    6.00    0.90
   5   8   4    6.50    0.90
  -5   8  -4    9.60    0.90
   5   8   4    8.00    0.80
  -5   8  -4    7.00    1.00
   6  -8   4   -0.10    0.40
  -6  -8  -4   -0.10    0.40
   6  -8   4   -0.40    0.50
  -6   8  -4   -0.70    0.50
   6   8   4    0.70    0.40
   6   8   4    0.50    0.50
   7  -8   4    1.00    0.60
  -7  -8  -4    1.00    0.50
   7  -8   4    0.40    0.60
   7   8   4    0.60    0.50
  -7   8  -4   -0.60    0.50
   7   8   4    1.00    0.50
  -2  -9   4    0.80    0.40
   2  -9  -4    0.60    0.50
  -2   9   4    0.80    0.60
  -2   9   4    0.10    0.50
  -2   9   4   -0.20    0.40
   2   9  -4    0.30    0.50
   2   9  -4    0.50    0.60
  -1  -9   4   10.20    0.90
   1  -9  -4   11.50    1.20
  -1   9   4   11.90    1.20
   1   9  -4   11.10    1.30
  -1   9   4   11.30    1.20
  -1   9   4    8.50    1.20
  -1   9   4   10.80    1.20
   1   9  -4    8.70    1.20
   2  -9   4    0.00    0.50
   2  -9   4    0.40    0.40
  -2  -9  -4   -0.30    0.40
   2   9   4    1.10    0.50
   2   9   4   -0.30    0.40
   2   9   4   -0.30    0.40
   2   9   4   -0.10    0.50
  -2   9  -4    0.00    0.40
  -2   9  -4   -0.50    0.50
 -16   0   5   -0.10    0.60
  16   0  -5    0.00    0.40
  16   0  -5    0.00    0.40
 -16   0   5    0.50    0.30
 -15   0   5    0.10    0.30
  15   0  -5    0.20    0.40
 -15   0   5   -0.60    0.60
  15   0  -5    0.20    0.40
 -15   0   5    0.10    0.30
 -14   0   5   -0.40    0.50
  14   0  -5    0.20    0.40
 -14   0   5    0.20    0.30
 -14   0   5    0.20    0.30
  14   0  -5    0.20    0.40
  13   0  -5    0.40    0.50
 -13   0   5    0.50    0.30
 -13   0   5    0.00    0.50
 -13   0   5    0.10    0.30
  13   0  -5    0.30    0.40
 -12   0   5   -0.60    0.50
  12   0  -5   -0.30    0.40
 -12   0   5   -0.60    0.30
 -12   0   5   -0.40    0.30
  12   0  -5    0.40    0.50
 -11   0   5    0.70    0.60
  11   0  -5    0.40    0.50
 -11   0   5    1.60    0.40
  11   0  -5    1.10    0.40
 -11   0   5    0.80    0.40
 -10   0   5    0.60    0.30
 -10   0   5    0.60    0.50
  10   0  -5    0.60    0.40
  10   0  -5    0.80    0.40
   9   0  -5    0.10    0.30
   9   0  -5    0.00    0.30
  -9   0   5    0.10    0.20
  -9   0   5   -0.10    0.20
  -9   0   5    0.10    0.40
   8   0  -5   -0.30    0.20
  -8   0   5    0.10    0.20
   8   0  -5    0.10    0.20
  -8   0   5    0.10    0.20
  -8   0   5    0.00    0.30
   7   0  -5   -0.10    0.20
  -7   0   5    0.10    0.20
  -7   0   5    0.00    0.20
  -7   0   5    0.20    0.20
   7   0  -5   -0.30    0.20
  -6   0   5    0.00    0.20
  -6   0   5    0.20    0.20
   6   0  -5    0.10    0.20
   6   0  -5    0.10    0.20
  -6   0   5   -0.10    0.20
  -5   0   5    1.60    0.30
  -5   0   5    2.10    0.40
   4   0  -5   -0.20    0.20
  -4   0   5    0.10    0.20
  -4   0   5    0.10    0.20
   4   0  -5    0.10    0.20
   3   0  -5    0.10    0.10
  -3   0   5   -0.10    0.10
  -3   0   5    0.00    0.10
   3   0  -5   -0.10    0.10
  -2   0   5    0.20    0.10
  -2   0   5    0.10    0.10
   2   0  -5    0.10    0.10
   2   0  -5    0.00    0.10
   1   0  -5    0.10    0.10
  -1   0   5   -0.10    0.10
  -1   0   5    0.00    0.10
   1   0  -5    0.00    0.10
   0   0  -5    0.40    0.10
   0   0   5    0.50    0.10
   1   0   5    0.00    0.10
   1   0   5    0.00    0.10
  -1   0  -5    0.10    0.10
  -2   0  -5    0.10    0.10
   2   0   5    0.10    0.10
  -2   0  -5    0.10    0.10
   3   0   5    0.00    0.10
   3   0   5   -0.20    0.20
   3   0   5    0.20    0.10
   4   0   5   -0.20    0.20
   4   0   5    0.00    0.10
   4   0   5    0.20    0.10
   5   0   5    0.00    0.10
   5   0   5   -0.40    0.30
   5   0   5    0.10    0.10
   6   0   5    0.10    0.10
  -6   0  -5   -0.20    0.30
   6   0   5   -0.20    0.10
   6   0   5   -0.20    0.30
  -7   0  -5   -0.20    0.30
   7   0   5    0.10    0.20
   7   0   5   -0.20    0.40
   7   0   5    0.10    0.20
   7   0   5    0.00    0.10
   8   0   5    0.10    0.20
   8   0   5    0.10    0.20
   8   0   5   -0.20    0.40
  -8   0  -5   -0.10    0.30
   8   0   5    0.10    0.20
  -9   0  -5    0.10    0.40
   9   0   5    0.00    0.20
   9   0   5    0.10    0.50
  10   0   5    0.10    0.20
 -10   0  -5    0.00    0.40
  10   0   5    0.70    0.60
  10   0   5   -0.20    0.20
  11   0   5    0.20    0.20
  11   0   5    0.10    0.50
 -11   0  -5    0.30    0.40
  11   0   5    0.10    0.30
  12   0   5   -0.10    0.30
  12   0   5   -0.40    0.50
 -12   0  -5    0.70    0.50
  13   0   5   -0.20    0.30
  13   0   5   -0.20    0.30
  13   0   5   -0.40    0.50
  15   0   5    0.20    0.40
  15   0   5    0.40    0.40
  15   0   5   -0.50    0.50
  16   0   5    0.40    0.40
 -16  -1   5    0.50    0.50
  16  -1  -5   -0.40    0.40
  16  -1  -5    0.30    0.40
  16   1  -5   -0.80    0.30
  16   1  -5   -0.20    0.40
 -16   1   5    0.30    0.30
 -16   1   5   -0.30    0.70
  16   1  -5    0.20    0.40
 -15  -1   5    6.10    0.70
  15  -1  -5    4.90    0.80
 -15  -1   5    5.20    0.90
 -15  -1   5    6.80    0.50
  15  -1  -5    6.20    1.10
  15   1  -5    6.60    0.90
 -15   1   5    4.30    1.00
  15   1  -5    6.10    0.90
  15   1  -5    6.70    1.00
 -15   1   5    6.70    0.70
 -14  -1   5   10.70    0.80
  14  -1  -5    7.50    0.90
  14  -1  -5   10.80    1.00
 -14  -1   5    8.70    0.60
 -14   1   5   10.80    0.80
  14   1  -5   11.30    1.00
 -14   1   5   11.40    0.80
 -14   1   5    9.60    1.40
  14   1  -5   11.10    1.00
 -13  -1   5    1.60    0.40
 -13  -1   5    1.60    0.60
  13  -1  -5    1.80    0.60
 -13  -1   5    1.70    0.40
  13  -1  -5    0.90    0.50
 -13   1   5    2.00    0.40
 -13   1   5    1.50    0.40
 -13   1   5    1.90    0.80
  13   1  -5    1.90    0.60
  13   1  -5    1.90    0.60
 -12  -1   5   20.00    1.00
 -12  -1   5   20.30    0.90
 -12  -1   5   19.80    1.40
  12  -1  -5   19.40    1.20
  12  -1  -5   23.30    1.90
  12   1  -5   21.40    1.20
 -12   1   5   19.90    1.00
 -12   1   5   20.50    1.00
  12   1  -5   19.20    1.20
 -12   1   5   18.60    1.50
 -11  -1   5   30.50    1.20
  11  -1  -5   30.20    1.50
  11  -1  -5   30.40    1.40
 -11  -1   5   29.60    1.50
 -11  -1   5   30.00    1.10
  11   1  -5   30.80    1.40
 -11   1   5   31.10    1.80
 -11   1   5   30.00    1.10
 -11   1   5   29.30    1.20
  11   1  -5   29.70    1.60
 -10  -1   5  124.89    3.30
  10  -1  -5  117.29    3.20
 -10  -1   5  123.89    2.90
 -10  -1   5  122.79    2.80
  10  -1  -5  121.89    3.10
 -10   1   5  127.99    3.00
  10   1  -5  120.89    3.20
  10   1  -5  119.59    3.00
 -10   1   5  127.39    3.60
 -10   1   5  118.19    2.90
   9  -1  -5  117.49    3.00
  -9  -1   5  111.69    2.60
  -9  -1   5  119.49    3.00
  -9  -1   5  118.49    2.70
   9  -1  -5  118.09    2.90
   9   1  -5  114.49    2.90
  -9   1   5  116.19    2.80
   9   1  -5  122.19    3.00
  -9   1   5  118.19    2.60
  -9   1   5  119.89    3.30
   8  -1  -5   53.39    1.60
  -8  -1   5   56.99    1.80
   8  -1  -5   56.89    1.80
  -8  -1   5   56.39    1.50
  -8  -1   5   56.79    1.60
  -8   1   5   56.59    2.00
   8   1  -5   55.29    1.70
  -8   1   5   55.09    1.60
  -8   1   5   57.09    1.50
   8   1  -5   53.99    1.60
   7  -1  -5  256.57   12.50
  -7  -1   5  251.97   12.40
  -7  -1   5  200.68   32.00
   7  -1  -5  263.37   39.10
   7   1  -5  246.08   37.70
   7   1  -5  239.98   12.20
  -7   1   5  266.27   13.20
  -7   1   5  182.18   30.50
   6  -1  -5  359.16   14.60
  -6  -1   5  323.67   13.90
  -6  -1   5  333.57   35.20
   6  -1  -5  418.06   38.60
  -6   1   5  374.36   15.30
  -6   1   5  378.06   35.60
   6   1  -5  345.37   14.50
   6   1  -5  339.97   37.60
   5  -1  -5   44.60    1.30
  -5  -1   5   41.30    1.20
  -5  -1   5   41.80    1.20
   5  -1  -5   39.70    1.20
  -5   1   5   42.90    1.50
   5   1  -5   42.80    1.30
  -5   1   5   40.70    1.10
   5   1  -5   41.40    1.30
  -5   1   5   41.90    1.30
   5   1  -5   40.80    1.20
   4  -1  -5 2008.70   44.90
   4  -1  -5 2084.99   82.39
  -4  -1   5 2049.40   44.80
  -4  -1   5 2063.19   83.49
  -4   1   5 2133.89   80.19
   4   1  -5 1981.30   44.80
  -4   1   5 2024.90   45.40
   4   1  -5 1990.10   86.19
  -3  -1   5  391.66   33.00
  -3  -1   5  385.06   13.40
   3  -1  -5  327.87   29.10
   3  -1  -5  378.46   13.40
  -3   1   5  384.66   13.50
   3   1  -5  400.76   13.70
  -3   1   5  321.77   28.00
   3   1  -5  389.36   35.30
  -2  -1   5  514.15   15.60
  -2  -1   5  547.35   37.70
   2  -1  -5  487.25   39.30
   2  -1  -5  491.75   15.10
  -2   1   5  484.95   15.10
   2   1  -5  483.45   15.20
   2   1  -5  516.95   38.80
   1  -1  -5  653.73   42.30
  -1  -1   5  666.73   18.30
  -1  -1   5  693.73   42.90
   1   1  -5  671.23   18.20
  -1   1   5  692.33   35.70
   1   1  -5  682.73   43.40
  -1   1   5  667.23   17.60
   0   1  -5   63.09    1.40
   1  -1   5    5.80    0.30
   1  -1   5    5.50    0.60
   1  -1   5    5.90    0.30
  -1  -1  -5    6.30    0.20
  -1  -1  -5    6.00    0.20
  -1   1  -5    6.40    0.40
  -1   1  -5    6.70    0.30
   1   1   5    6.10    0.30
   1   1   5    6.20    0.20
  -2  -1  -5  134.39    4.90
   2  -1   5  153.28   22.80
  -2  -1  -5  132.29   12.70
   2  -1   5  136.09    6.60
   2   1   5  141.09    4.80
   2   1   5  153.58   12.30
  -2   1  -5  116.39   20.30
   3  -1   5  873.81   21.70
  -3  -1  -5  902.81   17.90
   3  -1   5  918.71   48.40
  -3  -1  -5  897.91   29.90
   3   1   5  917.61   27.20
  -3   1  -5  949.01   45.70
   3   1   5  905.61   17.90
  -3   1  -5  920.41   22.40
  -4  -1  -5   94.79    2.50
   4  -1   5   99.39    5.40
   4  -1   5   98.29   18.90
  -4  -1  -5   84.79    5.10
  -4   1  -5   95.49    5.60
  -4   1  -5   93.59   16.70
   4   1   5   97.29    2.30
   4   1   5   96.79    5.20
   5  -1   5    1.50    0.30
   5  -1   5    1.30    0.50
   5  -1   5    2.00    0.30
  -5   1  -5    2.10    0.20
  -5   1  -5    1.80    0.20
  -5   1  -5    2.20    0.50
   5   1   5    1.70    0.40
   6  -1   5   34.50    1.00
   6  -1   5   33.80    1.00
  -6   1  -5   35.10    0.80
   6   1   5   31.70    1.40
  -6   1  -5   32.70    1.60
  -6   1  -5   34.80    0.80
   6   1   5   33.30    0.90
   7  -1   5    2.50    0.60
   7  -1   5    3.10    0.40
  -7   1  -5    2.40    0.10
   7   1   5    2.70    0.20
   7   1   5    2.70    0.30
  -7   1  -5    2.20    0.10
   7   1   5    2.00    0.50
  -7   1  -5    3.10    0.70
   7   1   5    2.40    0.20
   8  -1   5    4.60    0.80
   8  -1   5    4.90    0.40
   8  -1   5    4.80    0.50
   8   1   5    4.30    0.30
   8   1   5    4.10    0.40
  -8   1  -5    4.10    0.80
   8   1   5    4.00    0.70
   9  -1   5   10.20    0.60
   9  -1   5   11.40    0.70
   9  -1   5   11.80    1.30
  -9   1  -5   12.10    1.20
   9   1   5   12.00    0.50
   9   1   5   12.50    1.10
   9   1   5   12.50    0.60
  10  -1   5    5.20    0.60
  10  -1   5    4.30    0.50
  10  -1   5    4.10    0.90
 -10   1  -5    3.70    0.80
  10   1   5    4.30    0.80
  10   1   5    4.10    0.40
  10   1   5    3.90    0.50
  11  -1   5    0.50    0.60
  11  -1   5    0.10    0.30
  11  -1   5    0.40    0.30
  11   1   5   -0.10    0.50
 -11   1  -5    0.40    0.50
  11   1   5   -0.10    0.30
  11   1   5    0.50    0.20
  12  -1   5   66.49    1.90
  12  -1   5   64.69    2.70
  12  -1   5   66.49    2.00
  12   1   5   63.39    1.90
  12   1   5   66.69    2.50
  12   1   5   65.59    1.70
 -12   1  -5   64.69    2.80
  13  -1   5    0.80    0.40
  13  -1   5    0.70    0.40
  13  -1   5    0.20    0.70
  13   1   5    0.10    0.50
  13   1   5    0.30    0.30
  13   1   5    0.70    0.30
  14  -1   5    9.80    0.80
  14  -1   5   10.30    0.80
  14  -1   5    9.50    1.30
  14   1   5   10.50    0.90
  14   1   5   10.00    0.70
  14   1   5    9.60    1.20
  15  -1   5   32.60    2.10
  15  -1   5   36.00    1.60
  15  -1   5   36.90    1.60
  15   1   5   34.70    1.60
  15   1   5   35.00    2.00
  15   1   5   35.70    1.40
 -15  -2   5    0.70    0.40
 -15  -2   5    1.20    0.50
 -15  -2   5    1.10    0.40
  15  -2  -5    1.00    0.50
  15  -2  -5    0.70    0.60
  15   2  -5    0.20    0.50
 -15   2   5   -0.40    0.70
  15   2  -5    0.40    0.50
  15   2  -5    0.60    0.50
 -15   2   5   -0.20    0.30
 -14  -2   5   42.40    1.60
  14  -2  -5   43.70    2.00
  14  -2  -5   41.50    1.80
 -14  -2   5   43.70    1.20
 -14  -2   5   41.70    1.90
 -14   2   5   43.70    1.70
 -14   2   5   40.50    2.40
  14   2  -5   43.80    1.90
  14   2  -5   45.80    2.00
  14   2  -5   39.80    1.80
 -13  -2   5   43.40    1.50
 -13  -2   5   44.10    1.30
 -13  -2   5   44.40    1.90
  13  -2  -5   44.40    1.80
  13  -2  -5   42.90    1.90
 -13   2   5   41.90    2.40
  13   2  -5   45.70    1.80
  13   2  -5   44.50    1.80
  13   2  -5   44.90    1.90
 -13   2   5   43.30    1.60
  12  -2  -5   80.29    2.50
 -12  -2   5   76.39    1.90
  12  -2  -5   77.19    2.50
 -12  -2   5   74.99    2.10
 -12  -2   5   73.69    2.40
 -12   2   5   76.09    2.10
  12   2  -5   76.69    2.40
  12   2  -5   77.29    2.50
  12   2  -5   77.79    2.40
 -12   2   5   73.39    2.20
 -12   2   5   74.89    3.00
  10  -2  -5  199.18    4.50
 -10  -2   5  201.98    4.20
 -10  -2   5  203.28    4.50
  10  -2  -5  207.68    4.80
 -10  -2   5  202.88    4.30
 -10   2   5  195.88    4.50
 -10   2   5  219.18    4.50
  10   2  -5  205.38    4.50
  10   2  -5  201.58    4.60
  10   2  -5  206.28    4.70
  -9  -2   5   34.90    1.30
   9  -2  -5   35.20    1.50
   9  -2  -5   34.90    1.30
  -9  -2   5   36.00    1.40
  -9  -2   5   33.60    1.10
   9   2  -5   35.20    1.30
   9   2  -5   35.10    1.30
  -9   2   5   35.60    1.80
   9   2  -5   33.90    1.40
  -9   2   5   35.10    1.10
  -9   2   5   37.90    1.40
  -8  -2   5    1.90    0.40
  -8  -2   5    1.90    0.40
  -8  -2   5    2.20    0.40
   8  -2  -5    2.10    0.50
   8  -2  -5    1.50    0.30
  -8   2   5    2.10    0.30
   8   2  -5    1.50    0.40
   8   2  -5    2.30    0.40
  -8   2   5    1.80    0.50
  -8   2   5    1.90    0.40
   8   2  -5    2.40    0.40
  -7  -2   5    8.00    0.60
   7  -2  -5    9.20    0.60
  -7  -2   5    9.00    0.60
   7  -2  -5    7.90    0.70
  -7  -2   5    7.40    0.50
   7   2  -5    7.60    0.60
   7   2  -5    8.60    0.60
  -7   2   5    8.20    0.50
  -7   2   5    8.20    0.80
   7   2  -5    9.50    0.70
  -7   2   5    9.10    0.70
  -6  -2   5    2.40    0.40
  -6  -2   5    2.00    0.30
   6  -2  -5    1.70    0.30
  -6  -2   5    1.90    0.30
   6  -2  -5    2.10    0.40
   6   2  -5    2.30    0.40
  -6   2   5    2.50    0.30
   6   2  -5    2.80    0.40
  -6   2   5    1.80    0.50
  -6   2   5    2.20    0.40
   6   2  -5    1.80    0.40
  -5  -2   5   29.20    1.10
   5  -2  -5   31.00    1.00
   5  -2  -5   31.40    1.10
  -5  -2   5   30.70    1.00
  -5   2   5   31.10    1.10
   5   2  -5   29.90    1.00
   5   2  -5   28.60    1.10
  -5   2   5   31.20    1.40
   5   2  -5   28.60    1.00
  -5   2   5   28.80    0.80
   4  -2  -5   76.49    1.90
  -4  -2   5   77.29    1.90
  -4  -2   5   72.09    1.80
   4  -2  -5   79.59    1.80
  -4   2   5   76.19    2.30
  -4   2   5   74.49    1.90
   4   2  -5   79.59    2.00
   4   2  -5   74.59    1.90
   4   2  -5   75.09    1.80
   3  -2  -5  642.44   18.70
   3  -2  -5  618.04   41.30
  -3  -2   5  652.33   19.80
  -3  -2   5  590.34   46.40
   3   2  -5  618.94   48.00
   3   2  -5  602.14   18.90
  -3   2   5  634.44   19.40
  -3   2   5  635.94   40.10
   2  -2  -5   81.69    1.90
   2   2  -5   78.79    1.90
   1  -2  -5  478.55   32.20
  -1  -2   5  462.95   40.40
  -1  -2   5  488.35   16.40
  -1   2   5  517.65   15.40
   1   2  -5  561.94   43.40
  -1   2   5  539.65   31.70
   1   2  -5  506.45   16.40
   0  -2  -5  477.25   29.00
   0  -2  -5  476.75   13.20
   0  -2   5  443.26   37.80
   0  -2   5  498.55   16.10
   0   2  -5  453.15   38.30
   0   2   5  492.25   27.60
   0   2  -5  486.65   15.90
   0   2   5  465.75   13.80
   1  -2   5  905.01   23.70
  -1  -2  -5  894.51   37.70
  -1  -2  -5  860.91   19.20
   1  -2   5  990.40   57.79
   1   2   5  837.52   20.10
  -1   2  -5  845.22   23.40
   1   2   5  923.91   36.00
  -1   2  -5  805.32   49.90
   2  -2   5   10.60    0.80
  -2  -2  -5   12.90    0.50
   2  -2   5   12.00    0.60
   2  -2   5   11.10    0.60
   2   2   5   11.80    0.40
   2   2   5   13.20    0.50
  -2   2  -5   11.80    0.50
  -2   2  -5   10.50    0.90
  -2   2  -5   12.90    0.60
  -2   2  -5   11.90    0.50
   3  -2   5  195.98   32.30
   3  -2   5  192.48    9.00
  -3  -2  -5  199.58   12.90
  -3   2  -5  211.08   29.40
   3   2   5  194.78    5.20
   3   2   5  182.28    5.60
  -3   2  -5  206.08    9.70
   4  -2   5  108.19    2.40
   5  -2   5   77.59    1.90
   5  -2   5   80.09    2.00
   5  -2   5   77.09    2.50
   5  -2   5   75.99    1.80
   5   2   5   76.69    1.60
  -5   2  -5   77.19    1.70
   5   2   5   73.09    2.20
  -5   2  -5   71.09    2.40
  -5   2  -5   76.29    1.80
   5   2   5   78.29    2.00
   6  -2   5    0.30    0.30
   6  -2   5   -0.10    0.20
   6  -2   5    0.30    0.50
   6  -2   5    0.10    0.30
   6   2   5    0.00    0.20
   6   2   5    0.20    0.10
   6   2   5    0.00    0.20
  -6   2  -5    0.00    0.20
  -6   2  -5    0.00    0.20
  -6   2  -5   -0.10    0.30
   7  -2   5    9.20    0.60
   7  -2   5    9.40    0.60
   7  -2   5    8.90    1.10
  -7   2  -5    8.00    1.00
   7   2   5    8.80    0.50
   7   2   5    9.50    0.80
  -7   2  -5    8.80    0.50
  -7   2  -5    9.80    0.50
   7   2   5    9.00    0.50
   8  -2   5   48.90    2.20
   8  -2   5   48.90    1.60
  -8   2  -5   45.60    2.10
  -8   2  -5   48.10    1.30
   8   2   5   48.40    1.30
   8   2   5   49.50    1.80
  -8   2  -5   45.90    1.20
   8   2   5   47.00    1.40
   8   2   5   47.00    0.90
   9  -2   5    3.10    0.80
   9  -2   5    3.20    0.50
   9  -2   5    3.50    0.40
  -9   2  -5    3.50    0.30
   9   2   5    3.00    0.60
  -9   2  -5    3.10    0.30
  -9   2  -5    3.50    0.80
   9   2   5    3.30    0.40
   9   2   5    3.30    0.20
   9   2   5    3.60    0.50
  10  -2   5    0.00    0.60
  10  -2   5    0.50    0.30
  10  -2   5    0.30    0.30
  10   2   5   -0.10    0.40
  10   2   5    0.20    0.30
 -10   2  -5    0.50    0.20
 -10   2  -5    0.30    0.20
  10   2   5    0.50    0.30
  10   2   5    0.40    0.20
 -10   2  -5    0.30    0.50
  11  -2   5  152.98    4.50
  11  -2   5  150.78    3.60
  11  -2   5  155.18    3.90
 -11   2  -5  147.49    2.80
 -11   2  -5  144.69    2.80
  11   2   5  142.99    3.30
 -11   2  -5  144.79    4.60
  11   2   5  145.09    3.50
  11   2   5  148.69    3.90
  11   2   5  148.89    3.00
  12  -2   5    2.90    0.70
  12  -2   5    2.10    0.40
  12  -2   5    1.50    0.80
  12   2   5    2.60    0.50
  12   2   5    2.00    0.30
  12   2   5    2.20    0.50
 -12   2  -5    3.80    0.90
  12   2   5    1.20    0.50
  13  -2   5    3.30    0.60
  13  -2   5    3.10    0.90
  13  -2   5    3.20    0.50
  13   2   5    3.50    0.40
  13   2   5    3.50    0.60
  13   2   5    3.00    0.70
  13   2   5    3.00    0.60
  14  -2   5    8.50    0.80
  14  -2   5    8.30    0.90
  14  -2   5    7.10    1.20
  14   2   5    9.20    0.90
  14   2   5    8.90    0.60
  14   2   5    8.70    0.90
  14   2   5    8.40    1.10
  15  -3  -5    0.10    0.40
  15  -3  -5    0.60    0.50
 -15  -3   5   -0.20    0.30
  15   3  -5    0.40    0.40
 -15   3   5   -1.30    0.70
 -15   3   5   -0.40    0.30
  15   3  -5    0.30    0.40
  15   3  -5    0.50    0.40
  14  -3  -5    3.30    0.80
 -14  -3   5    3.40    0.60
  14  -3  -5    4.20    0.70
 -14   3   5    2.60    1.10
  14   3  -5    4.20    0.70
  14   3  -5    3.60    0.80
 -14   3   5    3.20    0.60
  14   3  -5    3.10    0.60
  13  -3  -5    0.60    0.40
  13  -3  -5    1.60    0.60
 -13  -3   5    0.90    0.30
 -13  -3   5    0.90    0.30
 -13  -3   5    0.40    0.30
  13   3  -5    0.70    0.40
 -13   3   5    0.10    0.70
  13   3  -5    0.40    0.40
 -13   3   5   -0.10    0.40
  13   3  -5    0.00    0.40
 -12  -3   5    0.70    0.40
 -12  -3   5    0.60    0.30
  12  -3  -5    0.10    0.40
  12  -3  -5    0.60    0.50
 -12  -3   5    0.80    0.30
  12   3  -5   -0.20    0.40
 -12   3   5    0.10    0.70
  12   3  -5    0.60    0.40
  12   3  -5    0.70    0.40
  11  -3  -5    0.10    0.50
 -11  -3   5    1.10    0.40
 -11  -3   5    0.70    0.40
  11  -3  -5    0.60    0.40
 -11  -3   5    0.80    0.30
 -11   3   5    1.00    0.80
  11   3  -5    1.00    0.40
  11   3  -5    0.40    0.40
 -11   3   5    0.30    0.40
 -10  -3   5    1.00    0.30
 -10  -3   5    1.10    0.40
  10  -3  -5    1.00    0.50
 -10  -3   5    1.40    0.40
  10  -3  -5    0.70    0.40
 -10   3   5    1.30    0.50
  10   3  -5    0.30    0.40
 -10   3   5    1.10    0.70
  10   3  -5    1.10    0.40
   9  -3  -5   63.89    1.90
   9  -3  -5   70.19    2.20
  -9  -3   5   63.09    2.20
  -9  -3   5   66.09    1.80
  -9  -3   5   68.79    1.80
  -9   3   5   70.79    2.70
   9   3  -5   70.89    2.00
  -9   3   5   66.19    2.10
   9   3  -5   69.39    2.20
   9   3  -5   68.49    2.20
   8  -3  -5   -0.10    0.30
  -8  -3   5   -0.30    0.20
  -8  -3   5   -0.40    0.30
   8  -3  -5    0.10    0.20
   8   3  -5    0.50    0.30
   8   3  -5    0.00    0.30
  -8   3   5   -0.10    0.30
  -8   3   5    0.60    0.50
   8   3  -5   -0.20    0.30
  -7  -3   5    3.10    0.40
  -7  -3   5    4.20    0.40
  -7  -3   5    3.00    0.40
   7  -3  -5    3.30    0.40
   7  -3  -5    4.00    0.60
   7   3  -5    2.60    0.50
  -7   3   5    2.20    0.40
   7   3  -5    3.30    0.50
  -7   3   5    3.50    0.70
   7   3  -5    4.10    0.50
  -7   3   5    3.50    0.40
  -6  -3   5   40.70    1.30
  -6  -3   5   42.90    1.40
   6  -3  -5   44.30    1.50
  -6  -3   5   43.10    1.20
   6  -3  -5   40.80    1.20
   6   3  -5   41.30    1.30
  -6   3   5   40.90    1.50
   6   3  -5   42.20    1.50
   6   3  -5   44.30    1.50
  -6   3   5   42.20    1.10
  -6   3   5   44.90    1.80
  -5  -3   5   38.60    1.20
   5  -3  -5   37.00    1.30
   5  -3  -5   37.80    1.10
   5  -3  -5   40.20    1.40
  -5  -3   5   38.40    1.30
  -5  -3   5   38.40    1.30
  -5   3   5   37.90    1.00
   5   3  -5   37.80    1.40
  -5   3   5   41.00    1.40
  -5   3   5   39.60    1.60
   5   3  -5   39.60    1.30
   5   3  -5   37.40    1.30
   4  -3  -5  258.77   34.60
  -4  -3   5  248.78   39.70
  -4  -3   5  269.97   12.90
   4  -3  -5  245.98   11.00
   4   3  -5  254.77   12.20
   4   3  -5  296.37   44.50
  -4   3   5  253.07   34.20
  -4   3   5  242.38   12.10
   3  -3  -5  107.49    2.40
  -3  -3   5  102.89    2.50
  -3  -3   5  101.59    2.40
   3  -3  -5  105.49    2.50
   3   3  -5  100.79    2.50
   3   3  -5  101.59    2.50
  -2  -3   5    0.30    0.30
  -2  -3   5    0.80    0.30
   2  -3  -5    1.00    0.30
  -2  -3   5    0.30    0.30
   2  -3  -5    0.90    0.20
   2  -3  -5    1.10    0.20
  -2  -3   5    0.90    0.30
  -2   3   5    0.40    0.30
  -2   3   5    1.30    0.30
   2   3  -5    0.70    0.30
   2   3  -5    1.00    0.30
   1  -3  -5  162.68   23.10
  -1  -3   5  121.79   26.80
  -1  -3   5  152.18    9.10
   1   3  -5  150.88   28.20
   1   3  -5  144.79    8.80
  -1   3   5  147.19    7.80
   0   3  -5  109.99    2.50
  -1  -3  -5   40.30    1.10
   1  -3   5   40.10    1.20
   1  -3   5   38.40    1.20
   1  -3   5   41.10    1.50
   1   3   5   38.20    1.10
  -1   3  -5   39.00    1.20
  -1   3  -5   38.00    1.50
  -1   3  -5   40.50    1.30
  -1   3  -5   36.70    1.20
   1   3   5   39.30    1.10
   2  -3   5   94.59    2.30
  -2  -3  -5   98.59    2.10
   2   3   5   97.19    1.70
  -2   3  -5   92.99    2.40
  -2   3  -5   97.89    2.30
  -2   3  -5   95.19    2.20
   2   3   5   97.39    2.20
  -3  -3  -5  214.48   16.70
   3  -3   5  231.18   37.70
   3  -3   5  228.98   11.00
   3   3   5  223.28    7.40
   3   3   5  209.08    7.40
  -3   3  -5  172.98   29.90
  -3   3  -5  221.08   11.50
   4  -3   5   32.90    1.30
   4  -3   5   34.40    1.60
   4  -3   5   32.40    1.20
  -4  -3  -5   32.20    1.00
   4  -3   5   31.60    1.10
  -4   3  -5   30.90    1.60
  -4   3  -5   31.20    1.10
  -4   3  -5   32.60    1.20
   4   3   5   33.90    0.80
   4   3   5   34.30    1.10
  -5  -3  -5  393.76   14.10
   5  -3   5  289.87   43.60
   5  -3   5  358.96   14.40
  -5  -3  -5  369.56   15.30
  -5   3  -5  395.86   38.20
  -5   3  -5  359.26   15.40
   5   3   5  363.06    7.70
   5   3   5  375.96    7.80
   6  -3   5   11.80    0.70
   6  -3   5   12.70    0.80
   6  -3   5   13.30    0.80
   6  -3   5   12.50    1.20
   6   3   5   11.90    0.50
   6   3   5   12.90    0.70
  -6   3  -5   11.70    1.10
  -6   3  -5   11.30    0.60
   6   3   5   12.40    0.80
  -6   3  -5   12.00    0.70
   7  -3   5   53.79    1.80
   7  -3   5   57.79    2.40
   7  -3   5   57.69    1.80
   7   3   5   56.99    1.40
   7   3   5   55.89    1.60
  -7   3  -5   53.79    1.50
   7   3   5   54.09    2.00
  -7   3  -5   56.59    1.60
  -7   3  -5   53.39    2.30
   8  -3   5    3.10    0.50
   8  -3   5    3.50    0.80
   8  -3   5    2.80    0.50
   8   3   5    2.90    0.50
  -8   3  -5    2.40    0.70
   8   3   5    4.30    0.50
   8   3   5    3.20    0.20
   8   3   5    3.40    0.40
  -8   3  -5    3.60    0.50
  -8   3  -5    3.30    0.40
   9  -3   5    3.30    0.60
   9  -3   5    3.10    0.50
   9  -3   5    2.90    0.80
  -9   3  -5    2.40    0.70
   9   3   5    2.70    0.20
   9   3   5    2.00    0.40
  -9   3  -5    2.60    0.40
   9   3   5    2.50    0.40
  -9   3  -5    3.00    0.40
   9   3   5    2.40    0.50
  10  -3   5   11.50    0.70
  10  -3   5    9.70    1.30
  10  -3   5   10.90    0.90
  10   3   5    9.70    0.70
 -10   3  -5   10.80    0.60
 -10   3  -5   10.70    0.70
  10   3   5   11.00    0.80
  10   3   5   10.90    0.90
 -10   3  -5   11.20    1.30
  11  -3   5   31.60    1.20
  11  -3   5   34.80    2.10
  11  -3   5   31.60    1.50
  11  -3   5   31.60    1.50
  11   3   5   31.90    1.30
 -11   3  -5   31.30    1.10
  11   3   5   32.10    1.40
 -11   3  -5   31.30    1.10
  11   3   5   31.50    0.90
 -11   3  -5   32.60    2.10
  11   3   5   33.30    1.50
  12  -3   5   38.20    1.70
  12  -3   5   36.50    1.70
  12  -3   5   35.60    1.40
  12  -3   5   36.70    2.20
 -12   3  -5   36.50    1.20
  12   3   5   37.60    1.60
 -12   3  -5   37.70    1.10
  12   3   5   38.80    1.50
  12   3   5   41.30    2.40
 -12   3  -5   44.50    2.40
  12   3   5   36.80    1.10
  13  -3   5   31.80    2.20
  13  -3   5   30.50    1.30
  13  -3   5   32.60    1.60
 -13   3  -5   30.70    0.90
  13   3   5   30.20    1.50
  13   3   5   30.30    1.00
  13   3   5   29.90    1.50
  13   3   5   32.40    1.40
  14  -3   5   22.20    2.00
  14  -3   5   22.50    1.40
  14  -3   5   24.80    1.20
  14   3   5   25.10    1.40
  14   3   5   23.50    1.40
  14   3   5   24.90    1.00
 -14   3  -5   22.90    0.60
 -14   3  -5   21.50    0.80
  14   3   5   25.50    1.30
  15  -3   5   10.00    1.00
  15  -3   5    9.20    1.40
  15  -3   5   10.30    1.30
  15   3   5   10.20    1.00
  15   3   5   11.00    0.70
  15   3   5    9.00    1.00
  15   3   5    7.20    0.90
  14  -4  -5    3.40    0.70
 -14  -4   5    3.50    0.60
  14  -4  -5    4.70    0.90
 -14   4   5    3.20    0.70
  14   4  -5    4.10    0.70
  14   4  -5    3.90    0.80
  14   4  -5    3.80    0.80
  13  -4  -5    1.70    0.50
  13  -4  -5    2.60    0.70
 -13  -4   5    2.20    0.30
 -13  -4   5    2.10    0.50
  13   4  -5    2.60    0.60
 -13   4   5    1.40    1.60
  13   4  -5    3.40    0.60
  13   4  -5    2.40    0.70
 -13   4   5    3.40    0.70
 -12  -4   5    1.10    0.30
 -12  -4   5    1.20    0.40
  12  -4  -5    0.70    0.50
  12  -4  -5    0.70    0.40
  12   4  -5    0.70    0.40
  12   4  -5    0.40    0.40
  12   4  -5    0.30    0.40
 -12   4   5    0.20    0.80
 -12   4   5    1.10    0.50
  11  -4  -5   79.39    2.60
 -11  -4   5   76.99    1.90
  11  -4  -5   72.79    2.20
  11  -4  -5   77.29    2.60
 -11  -4   5   75.89    2.20
  11   4  -5   79.99    2.60
  11   4  -5   76.19    2.30
  11   4  -5   76.39    2.60
 -11   4   5   72.39    2.40
 -11   4   5   75.69    3.30
  10  -4  -5   35.80    1.40
 -10  -4   5   37.80    1.40
 -10  -4   5   36.30    1.20
  10  -4  -5   36.30    1.70
  10  -4  -5   35.20    1.60
 -10   4   5   37.90    2.20
  10   4  -5   37.50    1.50
  10   4  -5   34.70    1.60
  10   4  -5   38.00    1.70
  -9  -4   5   24.80    1.00
   9  -4  -5   24.60    1.40
  -9  -4   5   22.50    1.10
   9  -4  -5   24.40    1.30
   9  -4  -5   21.70    1.00
   9   4  -5   24.00    1.30
  -9   4   5   22.50    1.20
   9   4  -5   22.30    1.30
  -9   4   5   24.90    1.80
   9   4  -5   22.40    1.20
   8  -4  -5   10.20    0.70
  -8  -4   5   10.60    0.70
   8  -4  -5    9.40    0.80
   8  -4  -5    9.60    1.00
  -8  -4   5   11.40    0.90
  -8   4   5    9.40    0.90
   8   4  -5   10.90    0.80
  -8   4   5   10.80    1.30
   8   4  -5   10.20    0.90
   8   4  -5    8.80    0.80
  -7  -4   5    8.20    0.70
   7  -4  -5    9.60    0.80
   7  -4  -5    8.90    0.60
  -7  -4   5    8.20    0.60
   7  -4  -5    8.10    1.00
   7   4  -5    8.70    0.80
  -7   4   5    8.00    0.80
   7   4  -5    8.20    0.60
   7   4  -5    8.70    0.80
  -6  -4   5    5.80    0.60
   6  -4  -5    6.40    0.70
   6  -4  -5    7.20    0.50
  -6  -4   5    5.40    0.40
  -6  -4   5    6.40    0.30
   6  -4  -5    6.70    0.80
  -6  -4   5    6.20    0.60
  -6  -4   5    5.20    0.60
   6   4  -5    5.90    0.70
   6   4  -5    7.10    0.70
  -6   4   5    5.50    0.70
  -6   4   5    7.40    0.90
   6   4  -5    6.10    0.60
  -5  -4   5   18.80    0.90
  -5  -4   5   22.30    1.00
   5  -4  -5   19.80    1.00
   5  -4  -5   20.90    0.70
  -5  -4   5   20.90    1.00
   5  -4  -5   19.20    1.00
  -5  -4   5   19.80    0.70
   5   4  -5   17.30    1.00
  -5   4   5   20.60    1.00
   5   4  -5   20.10    0.90
  -5   4   5   20.80    1.30
   5   4  -5   21.90    1.10
   4  -4  -5   21.90    1.00
   4  -4  -5   23.20    1.10
  -4  -4   5   21.20    1.00
  -4  -4   5   21.00    0.80
   4  -4  -5   21.90    0.70
  -4  -4   5   21.70    1.00
  -4  -4   5   24.60    1.00
   4   4  -5   22.00    1.10
  -4   4   5   22.60    1.30
   4   4  -5   20.70    0.90
  -4   4   5   23.20    1.10
   3  -4  -5  137.49    3.20
  -3  -4   5  141.29    3.20
   3  -4  -5  138.89    3.20
  -3  -4   5  141.89    3.20
   3   4  -5  144.89    3.40
  -2  -4   5    0.50    0.30
   2  -4  -5    0.30    0.20
  -2  -4   5    0.40    0.30
  -2  -4   5    0.30    0.30
   2  -4  -5    0.10    0.10
  -2  -4   5    0.10    0.30
   2  -4  -5    0.60    0.30
   2   4  -5    0.00    0.30
  -2   4   5    0.30    0.30
  -2   4   5    0.90    0.30
   2   4  -5    0.20    0.30
  -1  -4   5  305.67   14.30
  -1  -4   5  226.08   41.90
   1  -4  -5  327.87   31.30
  -1   4   5  267.37   11.80
  -1   4   5  296.97   11.90
   1   4  -5  282.37   42.60
   1   4  -5  278.77   13.90
   0  -4  -5  620.04   43.00
   0  -4   5  656.73   61.29
   0  -4  -5  638.34   41.20
   0  -4   5  648.14   22.40
   0   4   5  635.94   19.10
   0   4  -5  664.13   22.90
   0   4  -5  604.64   53.09
   0   4   5  664.13   19.20
   1  -4   5  167.48   37.40
  -1  -4  -5  258.57   26.60
  -1  -4  -5  240.48   24.60
   1  -4   5  264.57   13.20
   1   4   5  255.57   10.40
  -1   4  -5  368.86   40.60
  -1   4  -5  260.77   13.50
   1   4   5  248.08   10.30
  -2  -4  -5   95.29    2.30
   2  -4   5  101.09    2.90
   2  -4   5   96.39    2.50
   2  -4   5   96.89    2.40
  -2   4  -5   93.29    2.90
  -2   4  -5   96.59    2.50
  -2   4  -5   96.89    2.50
   2   4   5   92.39    2.30
  -2   4  -5   98.29    2.40
   4  -4   5   77.79    2.10
   4  -4   5   73.59    2.10
   4  -4   5   77.89    2.30
  -4  -4  -5   73.79    1.90
   4  -4   5   79.99    2.70
  -4   4  -5   74.99    2.60
   4   4   5   77.99    1.60
   4   4   5   77.19    1.80
  -4   4  -5   74.09    2.00
   4   4   5   76.29    2.10
  -4   4  -5   81.09    2.20
   6  -4   5   22.40    1.10
   6  -4   5   20.70    1.10
   6  -4   5   23.30    1.60
  -6   4  -5   22.80    1.10
   6   4   5   22.20    1.00
  -6   4  -5   20.80    1.50
   6   4   5   21.20    1.10
  -6   4  -5   21.40    1.00
   6   4   5   21.70    0.80
   7  -4   5   16.90    1.50
   7  -4   5   17.00    1.00
   7  -4   5   17.70    1.10
   7   4   5   15.90    0.90
   7   4   5   17.30    0.70
  -7   4  -5   16.70    0.90
  -7   4  -5   17.00    1.80
  -7   4  -5   16.80    0.90
   7   4   5   17.70    0.70
   7   4   5   16.90    0.90
   8  -4   5  219.18    5.10
   8  -4   5  224.38    5.10
  -8   4  -5  214.98    5.90
  -8   4  -5  221.68    4.60
  -8   4  -5  229.88    4.80
   8   4   5  227.08    4.90
   9  -4   5  212.68    5.00
   9  -4   5  213.28    5.00
   9  -4   5  216.08    5.90
  -9   4  -5  217.48    4.70
   9   4   5  212.28    4.80
   9   4   5  219.58    4.50
  -9   4  -5  215.58    4.50
  -9   4  -5  203.38    5.80
   9   4   5  209.08    4.00
  10  -4   5   26.50    1.10
  10  -4   5   26.60    1.40
  10  -4   5   24.30    1.40
  10  -4   5   25.60    2.00
 -10   4  -5   25.60    1.20
  10   4   5   25.30    0.80
  10   4   5   25.00    1.10
  10   4   5   27.30    1.30
 -10   4  -5   24.70    1.10
  10   4   5   25.10    1.20
 -10   4  -5   29.00    2.00
  11  -4   5   35.70    1.30
  11  -4   5   33.70    1.60
  11  -4   5   32.70    2.10
  11  -4   5   31.30    1.60
 -11   4  -5   31.90    1.30
  11   4   5   31.90    0.90
  11   4   5   33.00    1.30
 -11   4  -5   34.60    1.30
  11   4   5   33.40    1.40
 -11   4  -5   36.30    2.20
  12  -4   5   36.60    2.30
  12  -4   5   34.50    1.40
  12  -4   5   35.90    1.70
  12  -4   5   37.30    1.80
  12   4   5   37.10    1.60
  12   4   5   37.10    1.50
 -12   4  -5   37.10    1.30
  12   4   5   36.30    1.10
 -12   4  -5   38.40    1.40
  12   4   5   36.60    1.40
  13  -4   5    0.00    0.70
  13  -4   5    0.60    0.40
  13  -4   5    1.50    0.60
  13  -4   5    1.40    0.60
  13   4   5    0.80    0.40
 -13   4  -5    1.40    0.30
  13   4   5    0.10    0.40
 -13   4  -5    1.30    0.40
  14  -4   5   12.10    1.60
  14  -4   5   13.20    1.20
  14  -4   5   14.10    1.00
  14  -4   5   13.40    1.20
  14   4   5   14.70    1.00
  14   4   5   14.50    0.70
 -14   4  -5   15.90    0.70
  14   4   5   12.50    0.90
  14   4   5   13.80    1.10
 -14   4  -5   14.00    0.80
 -13  -5   5    5.70    0.70
  13  -5  -5    5.40    0.70
  13  -5  -5    4.40    0.90
  13  -5  -5    5.20    0.90
  13   5  -5    4.60    0.80
 -13   5   5    4.50    0.80
  13   5  -5    6.10    0.80
  13   5  -5    5.50    0.90
 -13   5   5    3.20    1.30
  12  -5  -5   13.10    1.20
  12  -5  -5   13.60    2.00
  12  -5  -5   12.30    0.90
 -12  -5   5   11.90    0.90
 -12   5   5   12.50    1.10
  12   5  -5   14.20    1.20
  12   5  -5   14.10    1.20
 -12   5   5   10.40    1.70
  12   5  -5   12.40    1.00
 -11  -5   5    7.60    0.60
  11  -5  -5    8.50    1.00
  11  -5  -5    8.60    1.10
  11  -5  -5   10.70    1.10
 -11  -5   5   10.00    0.80
  11   5  -5    8.40    0.80
 -11   5   5    7.90    1.40
  11   5  -5    8.60    1.00
 -11   5   5    9.70    1.10
  11   5  -5    8.90    1.00
  10  -5  -5    1.60    0.60
 -10  -5   5    0.70    0.40
  10  -5  -5    0.50    0.40
  10  -5  -5    0.90    0.40
 -10  -5   5    0.70    0.40
  10   5  -5    1.10    0.50
 -10   5   5    1.10    0.50
  10   5  -5    1.30    0.50
 -10   5   5    0.20    0.70
  10   5  -5    1.10    0.50
   9  -5  -5   23.00    1.00
   9  -5  -5   23.50    1.40
   9  -5  -5   21.30    1.30
  -9  -5   5   22.90    1.00
  -9  -5   5   22.50    1.10
  -9   5   5   21.20    1.30
   9   5  -5   23.20    1.10
  -9   5   5   18.80    1.80
   9   5  -5   23.20    1.40
   9   5  -5   24.90    1.40
   8  -5  -5   28.70    1.50
  -8  -5   5   29.10    1.10
   8  -5  -5   28.00    1.40
  -8  -5   5   28.30    1.20
   8  -5  -5   29.20    1.10
  -8   5   5   29.50    2.00
   8   5  -5   23.80    1.60
   8   5  -5   29.30    1.30
   8   5  -5   27.40    1.40
  -8   5   5   28.20    1.70
  -7  -5   5   64.59    1.80
   7  -5  -5   61.79    2.20
   7  -5  -5   62.89    1.70
  -7  -5   5   65.19    2.30
   7  -5  -5   63.39    2.20
  -7   5   5   63.99    2.70
   7   5  -5   64.69    2.00
  -7   5   5   68.29    2.20
   7   5  -5   64.39    2.20
   7   5  -5   66.99    2.20
  -6  -5   5  167.48    3.80
  -6  -5   5  163.68    3.90
   6  -5  -5  165.38    3.40
   6  -5  -5  166.38    4.10
   6  -5  -5  171.68    4.50
  -6  -5   5  169.38    3.70
  -6   5   5  169.58    4.60
   6   5  -5  173.38    4.20
  -6   5   5  161.08    4.00
   6   5  -5  168.18    4.10
   5  -5  -5   13.00    0.90
  -5  -5   5   14.50    0.50
  -5  -5   5   15.60    0.90
  -5  -5   5   13.80    0.80
  -5  -5   5   12.70    0.90
   5  -5  -5   13.60    0.60
   5  -5  -5   14.60    1.00
  -5   5   5   14.10    0.90
  -5   5   5   14.10    1.30
   5   5  -5   14.60    1.00
   5   5  -5   14.30    0.90
   4  -5  -5   28.00    1.30
  -4  -5   5   30.50    1.00
   4  -5  -5   27.90    1.30
  -4  -5   5   29.20    1.20
   4  -5  -5   26.60    0.80
  -4  -5   5   27.40    1.20
  -4  -5   5   30.10    1.20
   4   5  -5   29.60    1.20
   4   5  -5   29.50    1.40
  -4   5   5   30.40    1.60
  -4   5   5   29.20    1.30
   3  -5  -5  121.29    2.40
   3  -5  -5  126.89    3.10
  -3  -5   5  124.09    2.80
   3  -5  -5  123.29    3.10
  -3  -5   5  121.19    3.10
  -3  -5   5  124.29    3.00
  -3  -5   5  122.99    2.90
  -3   5   5  121.09    3.40
   3   5  -5  120.49    2.90
  -3   5   5  123.69    3.10
   3   5  -5  122.49    3.20
  -2  -5   5    0.80    0.30
  -2  -5   5    0.10    0.40
  -2  -5   5    0.40    0.30
   2  -5  -5   -0.10    0.20
   2  -5  -5    0.40    0.10
  -2  -5   5    0.40    0.30
   2  -5  -5    0.60    0.30
   2   5  -5    0.80    0.40
  -2   5   5    0.60    0.40
  -2   5   5    0.70    0.30
   2   5  -5    0.00    0.30
  -2   5   5    0.60    0.30
   1  -5  -5   75.69    2.20
  -1  -5   5   75.19    2.20
  -1  -5   5   75.69    2.10
  -1  -5   5   80.89    2.30
   1  -5  -5   72.59    2.00
  -1  -5   5   79.29    2.20
   1   5  -5   76.69    2.30
   1   5  -5   76.49    2.40
  -1   5   5   76.49    2.20
  -1   5   5   75.99    2.10
   1   5  -5   76.89    2.10
  -1   5   5   78.69    2.40
   0  -5   5    2.70    0.50
   0   5   5    2.20    0.40
   0   5  -5    2.80    0.50
   0   5  -5    2.60    0.50
   0   5   5    1.60    0.40
   0   5  -5    2.30    0.50
   1  -5   5   97.59    2.50
   1  -5   5   92.69    2.60
   1  -5   5   97.29    2.80
  -1  -5  -5   91.49    2.40
  -1   5  -5   90.39    2.60
  -1   5  -5   89.09    2.80
   1   5   5   93.79    2.40
  -1   5  -5   96.09    2.60
  -1   5  -5   92.99    2.40
   1   5   5   91.49    2.40
   1   5   5   95.29    2.60
   2  -5   5    0.90    0.40
   2  -5   5    1.60    0.50
   2  -5   5    2.20    0.60
  -2  -5  -5    1.80    0.40
   2   5   5    1.80    0.40
  -2   5  -5    1.40    0.50
   2   5   5    1.20    0.30
  -2   5  -5    1.10    0.40
  -2   5  -5    0.90    0.40
   2   5   5    0.60    0.30
  -2   5  -5    2.10    0.50
   3  -5   5    0.40    0.50
  -3  -5  -5    0.20    0.20
   3  -5   5    0.10    0.30
   3  -5   5    0.40    0.40
   3   5   5    0.30    0.30
   3   5   5    0.20    0.20
  -3   5  -5   -0.10    0.40
   3   5   5    0.30    0.30
  -3   5  -5    0.40    0.30
  -3   5  -5    0.00    0.30
  -3   5  -5   -0.20    0.30
  -4  -5  -5   15.50    0.80
   4  -5   5   15.60    1.40
   4  -5   5   14.80    1.00
  -4   5  -5   14.50    0.90
  -4   5  -5   12.50    1.20
   4   5   5   14.00    0.80
  -4   5  -5   13.20    1.00
   4   5   5   13.50    0.90
   4   5   5   13.70    0.80
  -4   5  -5   15.30    0.90
   5  -5   5   42.00    1.90
   5  -5   5   37.30    1.70
  -5  -5  -5   44.10    1.50
   5  -5   5   44.00    2.10
  -5   5  -5   40.10    1.60
   5   5   5   41.20    1.30
  -5   5  -5   42.40    1.50
   5   5   5   40.70    1.40
  -5   5  -5   41.70    2.10
   5   5   5   39.00    1.50
   5   5   5   41.30    1.00
   6  -5   5   52.29    2.30
   6  -5   5   48.70    2.00
  -6  -5  -5   47.60    1.60
   6  -5   5   48.80    1.80
  -6   5  -5   50.69    1.90
  -6   5  -5   49.80    1.80
   6   5   5   49.20    1.30
   6   5   5   43.70    1.60
   6   5   5   47.50    1.70
   6   5   5   49.10    1.30
  -6   5  -5   46.20    2.30
   6   5   5   49.80    1.50
   7  -5   5   77.79    3.00
   7  -5   5   74.29    2.60
   7  -5   5   75.69    2.40
   7   5   5   74.59    1.80
   7   5   5   73.19    2.00
  -7   5  -5   77.39    2.50
   7   5   5   78.49    1.90
  -7   5  -5   75.79    3.10
  -7   5  -5   75.79    2.30
   7   5   5   77.89    2.40
   8  -5   5  194.78    4.70
   8  -5   5  196.98    4.90
   8  -5   5  199.38    6.00
   8   5   5  193.98    4.60
   8   5   5  191.78    4.00
   8   5   5  189.98    3.80
   8   5   5  187.38    4.00
  -8   5  -5  192.08    4.30
  -8   5  -5  183.98    5.50
  -8   5  -5  198.58    4.50
   9  -5   5    3.10    0.60
   9  -5   5    3.40    0.70
   9  -5   5    3.10    0.90
  -9   5  -5    3.40    0.60
   9   5   5    3.00    0.40
  -9   5  -5    4.10    0.60
   9   5   5    3.10    0.60
  -9   5  -5    4.30    0.90
   9   5   5    3.90    0.40
   9   5   5    2.70    0.40
  10  -5   5    8.30    1.00
  10  -5   5    9.80    0.80
  10  -5   5   10.60    1.20
  10  -5   5    9.20    1.40
  10   5   5   10.10    0.50
  10   5   5    8.70    0.60
  10   5   5   10.30    0.90
  10   5   5    9.80    0.70
 -10   5  -5   10.00    0.80
 -10   5  -5    9.90    0.90
  11  -5   5   25.10    2.00
  11  -5   5   22.70    1.50
  11  -5   5   24.60    1.10
  11  -5   5   21.80    1.40
  11   5   5   21.70    0.80
  11   5   5   25.00    1.20
 -11   5  -5   26.60    1.20
  11   5   5   25.80    1.40
  11   5   5   23.30    0.80
 -11   5  -5   21.90    1.20
  12  -5   5   -0.70    0.60
  12  -5   5    0.20    0.50
  12  -5   5    0.30    0.40
  12   5   5    1.10    0.50
  12   5   5    0.10    0.20
  12   5   5    0.40    0.20
 -12   5  -5    0.00    0.40
  12   5   5    0.30    0.30
  13  -5   5    1.20    0.60
  13  -5   5    0.20    0.70
  13  -5   5    1.40    0.60
  13  -5   5    1.40    0.50
 -13   5  -5    1.40    0.50
  13   5   5    1.50    0.40
  13   5   5    0.80    0.50
  13   5   5    1.50    0.30
  12  -6  -5    2.50    0.50
  12  -6  -5    2.60    0.70
 -12   6   5    3.40    0.80
  12   6  -5    3.20    0.80
 -12   6   5    1.50    0.70
  12   6  -5    3.50    0.70
  12   6  -5    3.20    1.00
  11  -6  -5    6.80    1.00
  11  -6  -5    7.30    0.80
  11  -6  -5    9.00    1.10
 -11  -6   5    7.40    0.80
  11   6  -5    8.80    0.90
  11   6  -5    6.60    0.90
  11   6  -5    8.40    1.10
 -11   6   5    5.30    1.40
 -11   6   5    6.90    1.00
 -10  -6   5    5.30    0.70
  10  -6  -5    6.30    0.90
  10  -6  -5    7.30    1.60
  10  -6  -5    5.40    0.60
 -10   6   5    5.40    0.90
 -10   6   5    4.80    2.00
  10   6  -5    7.50    1.00
  10   6  -5    5.80    0.90
  10   6  -5    7.70    0.90
  -9  -6   5   16.30    1.00
   9  -6  -5   16.70    1.30
   9  -6  -5   15.40    1.20
   9  -6  -5   15.60    0.90
  -9   6   5   13.50    1.80
   9   6  -5   17.00    1.10
   9   6  -5   14.80    1.20
  -9   6   5   15.90    1.20
   9   6  -5   15.00    1.10
   8  -6  -5    5.60    0.80
  -8  -6   5    3.90    0.60
   8  -6  -5    5.70    0.90
   8  -6  -5    5.00    0.50
   8   6  -5    4.60    0.80
   8   6  -5    5.90    0.80
  -8   6   5    5.90    0.90
   8   6  -5    5.20    0.80
  -8   6   5    3.30    1.00
   7  -6  -5   29.30    1.60
  -7  -6   5   29.20    1.40
   7  -6  -5   28.10    1.50
  -7  -6   5   30.70    1.20
   7  -6  -5   30.80    1.10
  -7  -6   5   29.10    1.30
  -7   6   5   29.00    2.00
   7   6  -5   29.00    1.60
   7   6  -5   27.40    1.30
  -7   6   5   29.20    1.50
   6  -6  -5   18.20    1.20
  -6  -6   5   17.50    1.00
  -6  -6   5   20.50    1.00
  -6  -6   5   18.30    1.10
   6  -6  -5   19.20    1.20
   6  -6  -5   19.50    0.80
  -6   6   5   18.10    1.60
   6   6  -5   17.40    1.20
   6   6  -5   18.30    1.00
  -6   6   5   20.30    1.20
   5  -6  -5    4.70    0.70
   5  -6  -5    3.90    0.40
  -5  -6   5    5.30    0.60
   5  -6  -5    4.30    0.70
  -5  -6   5    5.10    0.70
  -5  -6   5    4.80    0.70
  -5   6   5    4.60    0.90
   5   6  -5    5.70    0.70
  -5   6   5    6.40    1.30
  -4  -6   5    2.60    0.50
  -4  -6   5    3.20    0.60
  -4  -6   5    2.50    0.30
   4  -6  -5    2.40    0.30
  -4  -6   5    2.60    0.50
   4  -6  -5    3.40    0.70
   4  -6  -5    3.50    0.60
  -4   6   5    3.80    0.70
  -4   6   5    2.30    0.70
   4   6  -5    2.90    0.60
   4   6  -5    2.90    0.60
  -3  -6   5    9.80    0.80
   3  -6  -5    9.40    0.40
  -3  -6   5    9.70    0.90
  -3  -6   5   10.20    0.70
  -3  -6   5   10.70    0.80
   3  -6  -5    9.00    0.80
   3   6  -5   12.00    1.10
  -3   6   5   10.00    0.90
  -3   6   5    8.30    1.10
   3   6  -5    9.90    0.80
   3   6  -5   10.90    0.90
   2  -6  -5  229.98    5.00
  -2  -6   5  236.78    4.90
  -2  -6   5  227.48    5.00
  -2  -6   5  224.68    5.20
   2  -6  -5  229.48    5.20
   2   6  -5  231.68    5.40
   2   6  -5  225.18    5.00
   2   6  -5  226.18    5.30
  -2   6   5  221.28    5.00
  -2   6   5  234.38    5.20
   0  -6   5   33.40    1.30
   0  -6  -5   35.30    1.50
   0  -6   5   35.50    1.60
   0  -6   5   33.60    1.50
   0  -6   5   32.40    1.40
   0   6   5   34.30    1.40
   0   6  -5   32.80    1.50
   0   6   5   35.00    1.50
   0   6  -5   33.90    1.70
   0   6  -5   34.90    1.60
   0   6  -5   33.80    1.40
   0   6   5   32.40    1.50
  -1  -6  -5    8.70    0.80
   1  -6   5    7.30    0.80
   1  -6   5   10.70    1.10
   1  -6   5    9.00    0.90
  -1   6  -5    9.00    1.10
   1   6   5    8.70    0.80
   1   6   5    9.20    0.80
  -1   6  -5    7.50    0.80
  -1   6  -5    8.00    0.80
  -1   6  -5    7.50    0.90
   1   6   5    8.90    0.80
  -2  -6  -5    0.90    0.40
   2  -6   5   -0.20    0.40
   2  -6   5    0.50    0.50
   2   6   5    0.40    0.30
   2   6   5    0.50    0.40
  -2   6  -5    0.70    0.40
  -2   6  -5    0.90    0.50
   2   6   5    0.90    0.40
  -2   6  -5    0.40    0.40
   3  -6   5    2.10    0.60
  -3  -6  -5    2.00    0.50
   3  -6   5    1.80    0.50
   3   6   5    2.80    0.50
  -3   6  -5    2.80    0.50
  -3   6  -5    3.40    0.80
   3   6   5    2.70    0.50
  -3   6  -5    2.80    0.50
  -3   6  -5    3.00    0.60
   3   6   5    2.50    0.50
   4  -6   5   17.50    1.10
  -4  -6  -5   13.30    1.10
   4  -6   5   16.30    1.40
  -4   6  -5   15.20    1.10
   4   6   5   16.20    1.00
  -4   6  -5   15.20    1.00
   4   6   5   16.50    0.90
  -4   6  -5   16.30    1.10
  -4   6  -5   17.10    2.40
   4   6   5   15.20    0.80
   4   6   5   15.90    0.90
   5  -6   5   12.70    1.00
   5  -6   5   13.90    1.30
  -5  -6  -5   12.50    0.90
   5   6   5   12.40    0.80
   5   6   5   11.30    0.90
  -5   6  -5   12.60    1.30
   5   6   5   13.50    0.80
  -5   6  -5   12.30    1.00
  -5   6  -5   12.40    0.90
   5   6   5   13.00    0.70
  -6  -6  -5    2.80    0.50
   6  -6   5    2.20    0.60
   6  -6   5    1.10    0.70
   6   6   5    1.80    0.40
   6   6   5    2.10    0.50
  -6   6  -5    2.30    0.50
   6   6   5    2.90    0.50
   6   6   5    2.00    0.30
   6   6   5    2.30    0.40
  -6   6  -5    3.00    0.80
   7  -6   5   30.60    1.70
   7  -6   5   32.60    1.60
   7  -6   5   33.80    2.10
   7   6   5   31.90    1.50
  -7   6  -5   31.90    1.60
   7   6   5   32.10    1.30
   7   6   5   31.10    1.10
   7   6   5   31.60    1.00
  -7   6  -5   35.50    2.10
  -7   6  -5   31.30    1.40
   8  -6   5   11.50    1.10
   8  -6   5   15.40    1.20
   8  -6   5   12.20    1.50
   8   6   5   12.00    0.50
   8   6   5   13.70    0.70
   8   6   5   13.20    0.70
  -8   6  -5   11.60    1.00
   8   6   5   10.90    1.00
  -8   6  -5   13.70    1.00
   8   6   5   12.80    0.80
   8   6   5   12.90    0.50
   9  -6   5   98.59    3.40
   9  -6   5  105.59    3.90
   9  -6   5   98.89    3.20
  -9   6  -5  109.99    4.00
  -9   6  -5  108.19    3.10
  -9   6  -5  103.89    2.90
   9   6   5  102.49    2.50
   9   6   5   99.09    3.10
   9   6   5  101.49    2.40
  10  -6   5   18.20    1.00
  10  -6   5   15.50    1.80
  10  -6   5   17.30    1.50
 -10   6  -5   18.10    1.20
  10   6   5   19.20    0.80
  10   6   5   15.60    1.20
  10   6   5   17.70    1.00
 -10   6  -5   19.40    1.10
  11  -6   5   32.90    1.40
  11  -6   5   33.80    1.90
  11  -6   5   33.10    1.90
  11  -6   5   30.90    2.30
 -11   6  -5   32.70    1.60
  11   6   5   34.90    1.80
  11   6   5   34.40    1.40
 -11   6  -5   39.40    1.50
  11   6   5   36.40    1.20
  10  -7  -5    6.10    1.00
  10  -7  -5    6.50    1.00
  10  -7  -5    5.50    0.60
 -10  -7   5    5.30    0.70
 -10   7   5    5.80    1.10
 -10   7   5    5.60    1.00
  10   7  -5    5.90    1.00
 -10   7   5    2.90    1.60
  -9  -7   5    6.80    0.70
   9  -7  -5    6.70    0.60
   9  -7  -5    6.90    1.00
   9  -7  -5    5.50    0.90
  -9   7   5    4.80    0.90
   9   7  -5    7.80    0.90
  -9   7   5    6.80    1.00
   9   7  -5    6.30    1.00
  -8  -7   5    9.30    0.80
   8  -7  -5   10.20    0.70
   8  -7  -5    9.60    1.10
   8  -7  -5   10.50    1.20
  -8   7   5   10.80    1.10
  -8   7   5    6.00    1.40
  -8   7   5    9.90    1.10
   8   7  -5    8.90    1.10
   8   7  -5   10.20    0.90
  -7  -7   5    0.40    0.40
   7  -7  -5    0.30    0.20
   7  -7  -5   -0.10    0.40
   7  -7  -5    0.10    0.40
  -7  -7   5    0.20    0.30
   7   7  -5    0.70    0.40
  -7   7   5   -0.10    0.40
   7   7  -5    0.10    0.40
  -7   7   5   -1.20    0.70
   6  -7  -5    9.60    1.10
  -6  -7   5   11.60    1.00
   6  -7  -5   10.40    0.60
  -6  -7   5   12.60    0.90
   6  -7  -5   11.60    1.10
  -6   7   5    8.60    1.30
  -6   7   5   10.60    1.10
   6   7  -5   10.70    0.90
   6   7  -5   10.60    1.20
   5  -7  -5    0.50    0.50
  -5  -7   5    0.40    0.40
   5  -7  -5    0.60    0.20
  -5  -7   5    0.30    0.40
   5  -7  -5    1.00    0.50
   5   7  -5    0.50    0.40
  -5   7   5   -0.30    0.60
  -5   7   5    0.20    0.40
   5   7  -5   -0.20    0.40
  -4  -7   5   18.20    1.20
  -4  -7   5   16.10    1.00
   4  -7  -5   16.20    0.60
   4  -7  -5   17.30    1.20
   4  -7  -5   15.10    1.10
  -4   7   5   15.90    1.20
   4   7  -5   17.10    1.10
   4   7  -5   17.40    1.30
   4   7  -5   16.30    1.30
  -4   7   5   14.60    1.50
  -3  -7   5    4.90    0.60
  -3  -7   5    5.00    0.80
   3  -7  -5    4.30    0.70
   3  -7  -5    4.40    0.20
   3  -7  -5    5.10    0.80
   3  -7  -5    4.50    0.30
   3   7  -5    3.60    0.80
   3   7  -5    6.00    0.80
  -3   7   5    3.50    0.90
  -3   7   5    4.50    0.80
   3   7  -5    2.90    0.70
  -2  -7   5   56.69    1.80
  -2  -7   5   55.69    2.00
  -2  -7   5   58.39    2.20
   2  -7  -5   56.59    2.10
  -2   7   5   57.59    2.10
   2   7  -5   54.59    2.00
   2   7  -5   54.89    2.20
   2   7  -5   58.29    2.20
  -2   7   5   53.89    2.40
  -2   7   5   56.69    2.20
   1  -7  -5   28.70    1.50
  -1  -7   5   28.00    1.30
  -1  -7   5   26.50    1.30
  -1  -7   5   26.10    1.40
   1   7  -5   27.10    1.50
   1   7  -5   27.50    1.40
  -1   7   5   28.10    1.50
  -1   7   5   28.30    1.40
   1   7  -5   28.20    1.60
  -1   7   5   26.40    1.60
   0  -7   5  101.39    2.90
   0  -7   5  101.19    3.10
   0  -7  -5  104.89    3.00
   0  -7   5  101.79    2.80
   0   7   5  100.79    2.70
   0   7  -5  101.39    3.10
   0   7  -5  102.09    3.20
   0   7   5  102.89    3.00
   0   7  -5  100.99    3.20
   0   7   5  105.59    3.20
   0   7   5  101.39    2.90
   0   7  -5   99.59    2.90
  -1  -7  -5    6.10    0.80
   1  -7   5    6.20    0.90
   1  -7   5    5.70    0.80
   1  -7   5    4.80    0.80
  -1   7  -5    8.40    1.10
  -1   7  -5    5.00    0.70
   1   7   5    6.10    0.70
   1   7   5    6.70    0.80
   1   7   5    5.80    0.80
  -1   7  -5    5.10    0.80
   1   7   5    5.60    0.80
  -1   7  -5    5.90    0.80
  -2  -7  -5    3.10    0.60
   2  -7   5    2.70    0.70
   2  -7   5    2.30    0.60
   2  -7   5    2.60    0.60
  -2   7  -5    2.70    0.70
   2   7   5    2.10    0.50
   2   7   5    2.60    0.60
   2   7   5    3.10    0.60
   2   7   5    3.50    0.60
  -2   7  -5    1.80    0.60
  -2   7  -5    2.10    0.60
  -3  -7  -5   33.00    1.50
   3  -7   5   35.10    1.90
   3  -7   5   33.80    1.70
   3   7   5   35.90    1.60
  -3   7  -5   35.90    1.70
  -3   7  -5   36.70    1.60
   3   7   5   34.90    1.50
  -3   7  -5   36.80    2.00
  -3   7  -5   36.60    1.70
   3   7   5   34.40    1.40
   3   7   5   33.40    1.50
   4  -7   5   25.60    1.50
  -4  -7  -5   25.20    1.30
   4  -7   5   25.10    1.70
  -4   7  -5   27.40    1.50
  -4   7  -5   25.10    1.30
  -4   7  -5   26.30    1.50
   4   7   5   24.20    1.20
   4   7   5   26.00    1.30
  -4   7  -5   30.10    1.90
   5  -7   5    5.00    0.80
  -5  -7  -5    5.00    0.70
   5  -7   5    4.40    0.90
   5   7   5    4.60    0.70
  -5   7  -5    3.60    0.70
   5   7   5    4.30    0.50
  -5   7  -5    5.60    0.80
   5   7   5    3.80    0.70
   5   7   5    4.90    0.90
  -6  -7  -5    2.50    0.60
   6  -7   5    1.20    0.70
   6  -7   5    1.50    0.60
   6   7   5    2.90    0.60
  -6   7  -5    2.00    0.50
   6   7   5    1.60    0.40
   6   7   5    1.90    0.50
   6   7   5    2.60    0.50
  -6   7  -5    2.80    0.70
   7  -7   5   -0.40    0.60
  -7  -7  -5   -0.40    0.30
   7  -7   5   -0.40    0.40
   7   7   5    0.30    0.40
  -7   7  -5   -0.80    0.40
  -7   7  -5    0.50    0.40
   7   7   5    0.40    0.30
   7   7   5    0.20    0.40
   8  -7   5   14.00    1.60
   8  -7   5   16.00    1.40
   8  -7   5   13.00    1.30
   8   7   5   15.10    1.20
  -8   7  -5   15.70    1.30
   8   7   5   14.70    1.00
  -8   7  -5   19.60    1.20
   8   7   5   16.50    0.90
   9  -7   5    5.60    1.00
   9  -7   5    5.20    0.90
   9  -7   5    4.70    1.10
   9   7   5    4.10    0.80
   9   7   5    4.60    0.70
   9   7   5    5.10    0.50
  -9   7  -5    4.00    0.80
   7  -8  -5    2.20    0.30
  -7  -8   5    3.00    0.50
   7  -8  -5    2.20    0.70
   7  -8  -5    2.70    0.70
  -7   8   5    1.80    0.70
   7   8  -5    2.10    0.70
   7   8  -5    1.80    0.60
  -6  -8   5    0.40    0.30
   6  -8  -5    0.50    0.50
   6  -8  -5   -0.60    0.30
  -6  -8   5    0.10    0.40
   6  -8  -5    0.20    0.20
   6   8  -5   -0.20    0.40
  -6   8   5    0.00    0.50
  -6   8   5   -1.20    0.50
   6   8  -5   -0.20    0.40
  -5  -8   5    0.10    0.30
   5  -8  -5    0.20    0.20
   5  -8  -5   -0.10    0.40
   5  -8  -5    0.90    0.60
  -5  -8   5   -0.30    0.40
   5   8  -5   -0.40    0.50
  -5   8   5   -0.20    0.50
   5   8  -5   -0.30    0.40
  -5   8   5   -0.70    0.50
  -5   8   5   -1.70    0.70
   4  -8  -5    3.80    0.20
   4  -8  -5    2.10    0.70
  -4  -8   5    3.10    0.60
   4  -8  -5    3.50    0.20
  -4  -8   5    3.70    0.70
  -4   8   5    4.60    0.90
  -4   8   5    3.20    0.90
   4   8  -5    3.50    0.80
   4   8  -5    2.50    0.70
   4   8  -5    6.20    1.30
  -4   8   5    1.70    0.90
  -3  -8   5   40.00    2.90
  -3  -8   5   43.30    1.70
   3  -8  -5   42.50    2.00
   3   8  -5   45.30    2.00
   3   8  -5   40.50    2.00
  -3   8   5   39.60    1.80
  -3   8   5   45.00    2.00
   3   8  -5   37.90    2.00
  -3   8   5   37.30    2.30
  -2  -8   5    1.60    0.60
  -2  -8   5    1.90    0.50
  -2  -8   5    0.90    0.40
   2  -8  -5    2.40    0.60
  -2   8   5    1.50    0.50
  -2   8   5    1.30    0.60
   2   8  -5    2.90    0.70
  -2   8   5    1.70    0.70
   2   8  -5    2.80    0.80
   2   8  -5    2.50    0.70
  -2   8   5    0.00    0.70
  -1  -8   5   60.89    2.10
  -1  -8   5   56.39    2.00
   1  -8  -5   56.29    2.20
  -1  -8   5   57.89    2.30
  -1   8   5   56.39    2.10
   1   8  -5   54.39    2.30
  -1   8   5   55.39    2.50
  -1   8   5   59.09    2.20
   1   8  -5   56.59    2.20
  -1   8   5   58.09    2.30
   1   8  -5   59.49    2.50
   0  -8   5    5.30    0.70
   0  -8  -5    5.20    0.80
   0  -8   5    5.40    0.90
   0  -8   5    4.20    0.70
   0   8  -5    4.40    0.80
   0   8   5    4.50    0.70
   0   8  -5    5.90    0.80
   0   8   5    5.30    0.80
   0   8  -5    4.60    0.90
   0   8   5    4.50    1.10
   0   8   5    4.60    0.80
   1  -8   5    8.70    0.90
   1  -8   5    8.90    1.10
   1  -8   5    8.40    1.00
  -1  -8  -5   10.00    1.10
   1   8   5    7.50    1.00
  -1   8  -5   11.40    1.10
  -1   8  -5    8.30    1.00
   1   8   5    9.60    1.10
   1   8   5    6.60    0.90
  -1   8  -5    7.50    1.10
   1   8   5    9.60    1.00
  -2  -8  -5    1.00    0.50
   2  -8   5    1.10    0.50
   2  -8   5    0.50    0.60
   2  -8   5    0.60    0.50
   2   8   5    0.80    0.50
   2   8   5    0.60    0.40
  -2   8  -5    0.50    0.50
   2   8   5    0.80    0.50
  -2   8  -5    1.20    0.60
   2   8   5   -0.10    0.50
  -3  -8  -5    3.60    0.70
   3  -8   5    2.80    0.80
   3  -8   5    3.90    0.70
  -3   8  -5    3.20    0.70
   3   8   5    3.40    0.70
  -3   8  -5    3.50    0.80
   3   8   5    5.00    0.80
   3   8   5    4.00    0.70
   3   8   5    3.10    0.70
   4  -8   5   15.40    1.40
   4  -8   5   14.90    1.30
  -4  -8  -5   15.20    1.10
   4   8   5   15.50    1.10
   4   8   5   14.90    1.00
   4   8   5   13.30    1.00
  -4   8  -5   14.70    1.30
  -4   8  -5   17.40    1.10
   4   8   5   14.80    1.20
   5  -8   5    4.90    0.90
  -5  -8  -5    5.50    0.80
   5  -8   5    3.20    0.80
   5   8   5    4.70    0.90
  -5   8  -5    4.60    0.90
   5   8   5    3.00    0.50
   5   8   5    5.60    0.90
  -6  -8  -5    0.30    0.40
   6  -8   5    0.90    0.60
   6  -8   5    0.40    0.60
   6   8   5    2.00    0.40
   6   8   5    0.60    0.50
   6   8   5    0.80    0.70
  -6   8  -5    0.40    0.60
  -6   8  -5    2.30    0.50
   7   8   5    6.70    0.60
  -7   8  -5    8.60    0.70
  -1  -9   5    0.30    0.30
   1   9  -5    0.80    0.60
  -1   9   5    0.00    0.40
   0  -9  -5    3.30    0.70
   0  -9   5    3.10    0.60
   0  -9   5    2.60    0.60
   0   9   5    2.70    0.70
   0   9   5    2.60    0.80
   0   9  -5    2.40    0.70
   0   9  -5    2.90    0.80
   0   9   5    2.40    0.60
  15   0  -6   31.30    1.70
 -15   0   6   24.90    1.90
 -15   0   6   31.30    1.20
 -15   0   6   29.30    1.30
  14   0  -6    1.70    0.60
  14   0  -6    1.60    0.60
 -14   0   6    1.60    0.40
 -14   0   6    1.30    0.70
 -14   0   6    1.50    0.40
 -13   0   6   14.40    0.90
 -13   0   6   12.90    0.80
  13   0  -6   13.00    1.10
 -13   0   6   12.60    1.30
  13   0  -6   13.30    1.10
  12   0  -6  133.39    3.50
 -12   0   6  129.69    3.90
  12   0  -6  128.19    3.50
 -12   0   6  127.89    3.10
 -12   0   6  126.89    3.00
 -10   0   6   36.30    1.70
  10   0  -6   34.00    1.50
 -10   0   6   33.60    1.20
 -10   0   6   35.10    1.30
  -9   0   6  114.29    2.70
   9   0  -6  113.69    2.90
  -9   0   6  114.09    2.70
   9   0  -6  115.79    2.90
  -9   0   6  116.49    3.20
   8   0  -6    5.00    0.60
  -8   0   6    5.00    0.70
  -8   0   6    4.60    0.50
   8   0  -6    4.20    0.50
  -8   0   6    5.10    0.50
  -7   0   6    3.30    0.40
  -7   0   6    2.00    0.40
   7   0  -6    3.10    0.50
  -7   0   6    3.00    0.40
   7   0  -6    2.50    0.40
   6   0  -6  495.05   45.00
  -6   0   6  427.36   16.80
   6   0  -6  417.66   16.70
  -6   0   6  414.16   40.00
   5   0  -6  127.09   27.20
  -5   0   6  171.68    9.60
  -5   0   6  172.68   28.60
   5   0  -6  147.79    9.10
   4   0  -6 2842.42   59.79
  -4   0   6 2793.62   59.39
  -4   0   6 2899.81  102.29
   4   0  -6 2719.93  103.59
  -3   0   6  355.06   13.20
   3   0  -6  337.27   13.10
   3   0  -6  372.66   33.40
   2   0  -6   68.49    1.70
  -1   0   6    4.60    0.30
   1   0  -6    4.60    0.20
  -1   0   6    5.40    0.40
   0   0   6   18.70    0.70
   0   0   6   20.60    0.60
   0   0  -6   20.20    0.40
  -1   0  -6 2666.23   86.29
   1   0   6 2698.23   82.89
   2   0   6  481.65   13.30
  -2   0  -6  451.35   12.80
  -2   0  -6  453.95   31.00
   2   0   6  536.75   32.20
  -3   0  -6  346.87   10.20
  -3   0  -6  324.47   24.30
   3   0   6  324.67   10.10
   3   0   6  366.86   26.00
  -4   0  -6  706.03   34.10
  -4   0  -6  770.72   17.70
   4   0   6  723.73   17.30
   4   0   6  775.62   38.20
   5   0   6  587.34   14.40
  -5   0  -6  627.44   15.40
   5   0   6  607.04   34.50
  -5   0  -6  639.94   29.90
   6   0   6  625.54   35.70
  -6   0  -6  580.74   14.90
   6   0   6  544.55   13.40
  -6   0  -6  591.54   29.30
   7   0   6  598.54   35.70
  -7   0  -6  621.34   16.00
  -7   0  -6  593.14   14.60
   7   0   6  613.14   29.60
   9   0   6    7.00    1.00
   9   0   6    7.30    0.50
  -9   0  -6    9.40    1.20
   9   0   6    6.60    0.50
  10   0   6    0.40    0.20
 -10   0  -6    0.40    0.50
  10   0   6    0.70    0.60
  10   0   6    0.70    0.30
  11   0   6   13.60    0.80
 -11   0  -6   15.80    1.70
  11   0   6   15.70    1.40
  11   0   6   14.50    0.80
  12   0   6   13.40    1.40
  12   0   6   12.20    0.80
 -12   0  -6   16.70    1.50
  12   0   6   12.40    0.80
  13   0   6   20.10    1.00
  13   0   6   19.00    1.60
  13   0   6   18.50    1.00
  14   0   6    0.50    0.40
  14   0   6    1.00    0.40
  14   0   6    0.50    0.70
  15   0   6   13.00    1.50
  15   0   6   16.90    1.10
  15   0   6   15.90    1.00
  15  -1  -6    4.60    0.80
  15  -1  -6    5.00    0.80
 -15  -1   6    3.60    0.80
 -15  -1   6    4.30    0.50
 -15  -1   6    5.10    0.70
 -15   1   6    2.30    0.90
 -15   1   6    4.40    0.60
  15   1  -6    5.70    0.80
  15   1  -6    4.70    0.80
  15   1  -6    3.90    0.80
 -15   1   6    4.20    0.60
 -14  -1   6    0.10    0.30
 -14  -1   6   -0.90    0.40
  14  -1  -6    0.50    0.40
  14  -1  -6   -0.30    0.40
 -14  -1   6   -0.20    0.30
 -14   1   6    0.20    0.30
  14   1  -6   -0.20    0.40
 -14   1   6   -0.60    0.60
  14   1  -6   -0.20    0.40
  14   1  -6    0.10    0.40
 -14   1   6    0.10    0.30
 -13  -1   6    0.70    0.60
 -13  -1   6    0.90    0.40
 -13  -1   6    1.40    0.40
  13  -1  -6    1.70    0.50
  13  -1  -6    1.40    0.60
  13   1  -6    1.90    0.60
 -13   1   6    1.20    0.40
  13   1  -6    1.70    0.60
 -13   1   6    1.30    0.40
 -13   1   6    1.00    0.70
 -12  -1   6  135.99    3.20
 -12  -1   6  137.99    3.80
  12  -1  -6  137.39    3.60
  12  -1  -6  140.39    3.70
 -12  -1   6  136.39    3.20
 -12   1   6  135.39    3.20
 -12   1   6  137.49    3.30
  12   1  -6  141.19    3.70
  12   1  -6  133.39    3.60
 -12   1   6  139.39    4.20
  11  -1  -6   19.80    1.10
 -11  -1   6   20.20    0.90
  11  -1  -6   20.40    1.20
 -11  -1   6   19.50    1.00
 -11  -1   6   21.00    1.30
 -11   1   6   19.30    1.00
 -11   1   6   20.20    0.90
 -11   1   6   19.50    1.80
  11   1  -6   21.10    1.20
  11   1  -6   20.40    1.20
  -9  -1   6    6.20    0.50
  -9  -1   6    6.70    0.70
   9  -1  -6    6.30    0.70
   9  -1  -6    6.50    0.70
  -9  -1   6    7.30    0.70
   9   1  -6    5.70    0.70
  -9   1   6    7.00    0.90
  -9   1   6    5.80    0.50
   9   1  -6    6.70    0.70
  -9   1   6    6.40    0.60
   8  -1  -6  121.79    2.90
  -8  -1   6  117.19    3.00
  -8  -1   6  119.29    2.80
   8  -1  -6  118.79    3.00
  -8  -1   6  118.19    2.70
  -8   1   6  118.39    2.80
   8   1  -6  118.99    3.00
   8   1  -6  116.49    2.90
  -8   1   6  121.29    2.60
  -8   1   6  115.59    3.20
  -7  -1   6   19.50    1.00
   7  -1  -6   19.40    0.90
   7  -1  -6   18.60    0.90
  -7  -1   6   22.30    0.90
  -7  -1   6   19.00    0.80
   7   1  -6   18.90    0.90
  -7   1   6   21.10    1.20
  -7   1   6   20.50    0.80
   7   1  -6   19.60    1.00
   7   1  -6   19.50    0.90
  -7   1   6   21.50    0.90
  -6  -1   6   14.30    0.70
  -6  -1   6   13.40    0.70
   6  -1  -6   14.50    0.70
   6  -1  -6   14.40    0.80
  -6  -1   6   13.30    0.80
   6   1  -6   13.90    0.70
   6   1  -6   14.00    0.80
  -6   1   6   13.80    0.70
  -6   1   6   13.50    0.90
   6   1  -6   12.50    0.70
  -6   1   6   13.60    0.60
  -5  -1   6    0.90    0.30
   5  -1  -6    1.40    0.30
  -5  -1   6    0.80    0.30
   5  -1  -6    0.60    0.20
   5   1  -6    1.30    0.30
   5   1  -6    1.10    0.30
  -5   1   6    0.90    0.30
  -5   1   6    1.20    0.30
  -5   1   6    0.60    0.40
   5   1  -6    1.40    0.30
  -4  -1   6 1121.09   61.79
   4  -1  -6 1135.29   61.19
   4  -1  -6 1040.00   28.40
  -4  -1   6 1072.49   28.40
  -4   1   6 1053.19   57.19
   4   1  -6 1034.60   63.79
   4   1  -6 1108.39   29.00
  -4   1   6 1074.69   28.80
  -3  -1   6   32.40    1.00
  -3  -1   6   32.40    1.10
   3  -1  -6   31.80    1.00
   3  -1  -6   34.00    1.10
   3   1  -6   32.20    1.10
  -3   1   6   31.20    0.90
  -3   1   6   31.80    1.00
   3   1  -6   31.60    0.90
   3   1  -6   33.30    1.00
  -2  -1   6   38.60    1.10
   2  -1  -6   44.10    1.20
  -2  -1   6   41.10    1.20
   2  -1  -6   39.30    1.10
   2   1  -6   40.20    1.10
  -2   1   6   42.20    1.10
  -2   1   6   38.40    1.30
   2   1  -6   42.40    1.00
   2   1  -6   38.10    1.20
   1  -1  -6   41.80    1.10
  -1  -1   6   41.30    1.20
  -1  -1   6   38.60    1.20
   1  -1  -6   42.60    0.90
  -1  -1   6   40.30    1.00
   1   1  -6   39.10    1.10
   1   1  -6   38.10    1.00
  -1   1   6   40.80    1.10
   0  -1   6    3.90    0.30
   0  -1  -6    4.30    0.30
   0  -1  -6    4.30    0.20
   0  -1   6    4.40    0.30
   0   1  -6    5.00    0.30
   0   1  -6    4.40    0.30
   0   1   6    4.20    0.30
   0   1   6    4.10    0.30
   1  -1   6  105.09    6.20
   1  -1   6   95.29   19.60
  -1  -1  -6  107.79    5.30
  -1  -1  -6   81.59   14.30
  -1   1  -6   84.19   20.10
  -1   1  -6  106.09    7.20
   1   1   6  104.59    5.20
   1   1   6   81.49   13.20
   2  -1   6  274.37   10.40
   2  -1   6  251.17   26.90
  -2  -1  -6  291.57    8.60
  -2  -1  -6  264.87   20.50
   2   1   6  263.57   18.80
   2   1   6  261.67    8.20
  -2   1  -6  291.57   28.90
  -3  -1  -6  987.30   37.30
   3  -1   6  963.40   24.00
   3  -1   6  933.61   51.49
  -3  -1  -6  992.40   20.50
   3   1   6 1010.90   34.10
  -3   1  -6 1067.59   51.69
   3   1   6  971.20   20.40
  -3   1  -6 1016.50   24.60
   4  -1   6   31.00    0.90
   4  -1   6   32.00    1.00
   4  -1   6   30.90    0.90
   4  -1   6   28.90    1.40
   4   1   6   30.00    1.40
   4   1   6   33.10    0.80
  -4   1  -6   33.10    0.80
   4   1   6   31.50    0.70
  -4   1  -6   32.60    0.80
   4   1   6   31.80    0.60
   5  -1   6   22.30    0.80
   5  -1   6   23.30    0.70
   5  -1   6   23.40    1.30
   5   1   6   21.60    1.20
  -5   1  -6   22.70    0.60
  -5   1  -6   22.50    0.60
  -5   1  -6   21.50    1.30
   6  -1   6    7.40    0.90
   6  -1   6    6.90    0.50
   6  -1   6    7.10    0.50
  -6   1  -6    7.40    0.20
   6   1   6    7.70    0.20
  -6   1  -6    6.00    0.80
   6   1   6    7.30    0.80
   6   1   6    7.90    0.40
  -6   1  -6    7.60    0.30
   7  -1   6   84.89    1.90
   7  -1   6   83.99    2.80
   7  -1   6   81.19    2.00
   7   1   6   83.59    1.90
   7   1   6   84.09    1.60
   7   1   6   83.49    1.60
  -7   1  -6   80.59    2.80
   7   1   6   84.29    2.60
   8  -1   6   80.79    1.90
   8  -1   6   77.89    2.00
   8  -1   6   79.59    2.80
   8   1   6   77.99    1.60
   8   1   6   77.79    1.60
   8   1   6   77.09    2.60
   8   1   6   80.59    1.90
  -8   1  -6   72.09    2.70
   9  -1   6   36.30    1.20
   9  -1   6   34.60    1.20
   9  -1   6   37.30    2.00
   9   1   6   39.60    1.80
   9   1   6   36.00    1.10
  -9   1  -6   36.40    2.00
  10  -1   6   15.00    0.80
  10  -1   6   13.60    0.70
  10  -1   6   16.10    1.50
  10   1   6   14.90    0.60
 -10   1  -6   15.20    2.50
  10   1   6   15.20    1.30
  10   1   6   12.70    0.70
  11  -1   6   19.30    1.60
  11  -1   6   18.60    1.00
  11  -1   6   19.00    0.90
  11   1   6   19.20    0.90
  11   1   6   18.80    0.80
  11   1   6   18.10    1.40
 -11   1  -6   20.70    1.70
  12  -1   6    0.30    0.30
  12  -1   6   -0.10    0.60
  12  -1   6    0.20    0.30
  12   1   6    0.00    0.30
  12   1   6    0.50    0.60
 -12   1  -6    1.70    0.60
  12   1   6    0.30    0.20
  13  -1   6    3.50    1.00
  13  -1   6    4.20    0.60
  13  -1   6    3.10    0.50
  13   1   6    5.10    0.60
  13   1   6    4.80    0.50
  13   1   6    2.80    0.80
  14  -1   6   20.70    1.10
  14  -1   6   18.90    1.10
  14  -1   6   19.50    1.80
  14   1   6   20.50    1.00
  14   1   6   19.00    1.10
  14   1   6   19.90    1.60
  15  -1   6   12.80    1.60
  15  -1   6   15.30    1.00
  15  -1   6   16.10    1.00
  15   1   6   11.60    1.40
  15   1   6   13.10    0.90
  15   1   6   14.80    1.00
 -15  -2   6    4.80    0.70
 -15  -2   6    4.30    0.80
 -15  -2   6    7.00    0.50
  15  -2  -6    4.40    0.80
  15  -2  -6    5.40    0.90
 -15   2   6    4.30    1.80
 -15   2   6    6.10    0.70
  15   2  -6    5.10    0.80
  15   2  -6    5.20    0.90
 -14  -2   6   19.50    1.40
 -14  -2   6   21.30    1.60
  14  -2  -6   22.00    1.70
  14  -2  -6   18.60    1.20
 -14  -2   6   20.70    0.90
  14   2  -6   20.20    1.30
 -14   2   6   17.30    1.80
  14   2  -6   21.20    1.40
 -14   2   6   20.20    1.10
  14   2  -6   23.90    1.40
 -13  -2   6   37.30    1.40
 -13  -2   6   35.20    1.70
 -13  -2   6   37.70    1.30
  13  -2  -6   36.20    1.70
  13  -2  -6   40.10    1.70
 -13   2   6   36.90    1.40
  13   2  -6   37.10    1.70
  13   2  -6   36.60    1.60
  13   2  -6   38.90    1.80
 -13   2   6   35.60    2.20
 -13   2   6   35.80    2.20
  12  -2  -6   75.19    2.60
  12  -2  -6   74.89    2.40
 -12  -2   6   79.79    2.20
 -12  -2   6   72.29    2.00
 -12  -2   6   74.89    2.50
  12   2  -6   74.29    2.40
  12   2  -6   78.99    2.60
  12   2  -6   72.89    2.40
 -12   2   6   72.89    3.00
 -12   2   6   71.79    2.20
 -12   2   6   74.79    2.10
 -10  -2   6  142.29    3.50
  10  -2  -6  141.19    3.60
 -10  -2   6  144.09    3.30
 -10  -2   6  141.19    3.20
  10  -2  -6  147.89    3.50
 -10   2   6  138.49    3.40
 -10   2   6  142.49    4.10
  10   2  -6  140.39    3.80
 -10   2   6  135.69    3.30
  10   2  -6  140.19    3.70
  10   2  -6  143.79    3.50
  -9  -2   6    4.30    0.50
   9  -2  -6    4.00    0.50
  -9   2   6    4.60    0.60
   9   2  -6    3.90    0.50
   9   2  -6    5.30    0.60
  -9   2   6    4.70    0.50
  -9   2   6    3.60    0.70
   9   2  -6    4.10    0.60
  -8  -2   6   13.30    0.70
  -8  -2   6   13.60    0.80
   8  -2  -6   13.60    0.90
  -8  -2   6   13.30    0.80
   8  -2  -6   12.80    0.80
  -8   2   6   13.30    0.60
  -8   2   6   14.50    0.90
   8   2  -6   12.60    0.90
   8   2  -6   12.10    0.80
  -8   2   6   14.20    1.10
   8   2  -6   14.00    0.80
  -7  -2   6    5.00    0.50
   7  -2  -6    4.00    0.60
  -7  -2   6    4.10    0.50
   7  -2  -6    3.30    0.40
  -7  -2   6    4.50    0.50
  -7   2   6    3.10    0.60
   7   2  -6    4.00    0.50
  -7   2   6    4.90    0.60
   7   2  -6    3.90    0.50
   7   2  -6    4.30    0.50
  -7   2   6    4.20    0.40
  -6  -2   6  284.27   41.50
  -6  -2   6  242.18   12.50
   6  -2  -6  227.18   11.90
   6  -2  -6  263.97   39.60
  -6   2   6  223.78   12.50
   6   2  -6  250.87   12.70
   6   2  -6  216.78   38.90
  -6   2   6  214.68   31.40
   5  -2  -6  115.39   26.00
  -5  -2   6  163.18   30.70
  -5  -2   6  153.18    9.50
  -5   2   6  153.98   27.50
   5   2  -6  155.68    9.50
   5   2  -6  214.18   37.90
  -5   2   6  158.38   11.80
  -4  -2   6    5.80    0.50
   4  -2  -6    4.00    0.50
   4  -2  -6    4.90    0.40
  -4  -2   6    5.70    0.50
  -4   2   6    5.90    0.50
   4   2  -6    6.00    0.50
   4   2  -6    4.20    0.50
  -4   2   6    5.50    0.30
   4   2  -6    6.00    0.50
  -4   2   6    5.70    0.70
   3   2  -6  117.89    2.80
   2  -2  -6   87.19    2.00
  -2  -2   6   87.59    2.20
  -2  -2   6   86.09    1.90
   2  -2  -6   88.09    1.90
   2  -2  -6   84.19    1.90
   2   2  -6   85.29    2.00
  -1  -2   6    0.60    0.20
   1  -2  -6    0.60    0.20
  -1  -2   6    0.40    0.20
  -1  -2   6    0.60    0.20
   1  -2  -6    0.80    0.20
  -1   2   6    0.50    0.10
   1   2  -6    0.50    0.20
  -1   2   6    0.60    0.20
   1   2  -6    0.80    0.20
   0  -2   6  905.31   56.79
   0  -2  -6  760.82   19.30
   0  -2   6  825.12   23.10
   0  -2  -6  758.12   40.40
   0   2  -6  665.43   50.69
   0   2  -6  775.02   22.20
   0   2   6  748.23   20.10
   0   2   6  806.82   38.40
  -1  -2  -6  271.97   21.80
   1  -2   6  235.78   10.80
  -1  -2  -6  249.08    8.40
   1  -2   6  286.37   39.00
   1   2   6  224.98    8.60
   1   2   6  212.68   17.90
  -1   2  -6  238.28   10.90
  -1   2  -6  253.97   35.60
  -2  -2  -6  567.04   13.40
   2  -2   6  535.95   17.50
  -2  -2  -6  572.54   29.10
   2  -2   6  546.45   44.70
  -2   2  -6  567.04   43.40
   2   2   6  530.05   13.80
  -2   2  -6  572.94   18.20
   2   2   6  556.64   26.10
   3  -2   6  186.68    9.30
  -3  -2  -6  192.38   14.80
   3  -2   6  219.48   35.50
  -3   2  -6  185.48    9.60
  -3   2  -6  205.58   30.40
   3   2   6  192.08    6.00
  -4  -2  -6  268.27   10.50
   4  -2   6  248.28   10.80
  -4  -2  -6  252.57    9.50
   4  -2   6  348.77   36.30
  -4   2  -6  244.68   32.40
   4   2   6  255.87    5.30
   4   2   6  255.97    5.20
   5  -2   6    0.40    0.30
   5  -2   6    0.90    0.50
   5  -2   6    0.80    0.30
   5  -2   6    0.60    0.20
  -5   2  -6    0.40    0.20
   5   2   6    0.60    0.20
   5   2   6    0.70    0.20
   5   2   6    0.20    0.30
  -5   2  -6    0.50    0.20
   6  -2   6    3.10    0.40
   6  -2   6    2.70    0.40
   6  -2   6    3.20    0.40
   6  -2   6    3.30    0.70
   6   2   6    3.40    0.60
   6   2   6    3.00    0.30
  -6   2  -6    3.20    0.70
  -6   2  -6    3.30    0.30
   6   2   6    3.50    0.40
  -6   2  -6    3.60    0.40
   9  -2   6  127.29    3.90
   9  -2   6  118.29    3.00
   9   2   6  120.29    2.70
   9   2   6  120.79    2.90
   9   2   6  123.49    3.40
   9   2   6  122.09    2.20
  -9   2  -6  121.59    2.40
  -9   2  -6  108.19    5.30
  10  -2   6   74.59    3.00
  10  -2   6   76.89    2.20
  10  -2   6   70.89    2.00
 -10   2  -6   73.49    1.50
  10   2   6   78.09    1.60
 -10   2  -6   72.69    1.50
 -10   2  -6   72.79    3.00
  10   2   6   75.89    2.60
  10   2   6   74.39    1.90
  10   2   6   72.99    2.10
  11  -2   6    6.30    0.60
  11  -2   6    5.50    0.70
  11  -2   6    5.40    1.10
  11   2   6    4.80    0.40
  11   2   6    4.40    0.60
  11   2   6    4.70    0.80
  11   2   6    5.30    0.60
 -11   2  -6    7.20    1.20
  12  -2   6   20.30    1.00
  12  -2   6   19.80    1.10
  12  -2   6   19.80    1.80
  12   2   6   19.80    1.10
  12   2   6   20.10    1.40
  12   2   6   19.80    0.80
 -12   2  -6   24.10    1.80
  12   2   6   22.10    1.00
  13  -2   6    3.60    0.60
  13  -2   6    4.00    1.00
  13  -2   6    5.30    0.70
  13   2   6    3.70    0.60
  13   2   6    4.80    0.50
  13   2   6    3.80    0.80
  13   2   6    4.10    0.60
  15  -3  -6   15.50    1.20
  15   3  -6   16.50    1.40
 -15   3   6   16.20    1.10
  15   3  -6   18.20    1.20
 -15   3   6   12.30    1.80
  15   3  -6   16.30    1.30
  14  -3  -6   31.60    1.60
  14  -3  -6   35.00    1.80
 -14  -3   6   32.40    1.10
 -14  -3   6   31.40    1.40
 -14  -3   6   34.70    1.50
  14   3  -6   31.50    1.80
 -14   3   6   29.00    3.50
  14   3  -6   31.50    1.60
  14   3  -6   31.30    1.70
 -14   3   6   30.70    1.50
 -13  -3   6   36.80    1.50
 -13  -3   6   37.80    1.20
  13  -3  -6   38.10    1.70
  13  -3  -6   38.20    1.80
 -13  -3   6   36.50    1.50
 -13   3   6   32.50    2.30
  13   3  -6   35.60    1.60
 -13   3   6   33.80    1.60
  13   3  -6   40.90    1.90
  13   3  -6   37.80    1.80
  12  -3  -6   18.50    1.10
 -12  -3   6   16.50    1.00
  12  -3  -6   18.90    1.30
 -12  -3   6   17.10    1.00
 -12  -3   6   19.10    0.90
  12   3  -6   17.10    1.10
 -12   3   6   15.30    1.70
  12   3  -6   17.40    1.20
 -12   3   6   17.50    1.10
  12   3  -6   18.40    1.20
  11  -3  -6   40.40    1.80
  11  -3  -6   40.90    1.60
 -11  -3   6   41.00    1.30
 -11  -3   6   43.00    1.50
 -11  -3   6   42.40    1.50
 -11   3   6   44.60    2.00
  11   3  -6   42.00    1.60
  11   3  -6   41.60    1.80
 -11   3   6   43.30    2.30
  11   3  -6   40.00    1.70
 -10  -3   6   30.40    1.10
 -10  -3   6   29.50    1.30
 -10  -3   6   29.70    1.20
  10  -3  -6   32.30    1.30
  10  -3  -6   27.60    1.40
  10   3  -6   33.90    1.40
  10   3  -6   28.70    1.40
 -10   3   6   29.70    1.40
 -10   3   6   31.80    1.90
  10   3  -6   30.70    1.50
  -9  -3   6   10.60    0.70
   9  -3  -6    9.40    0.80
  -9  -3   6    9.90    0.70
  -9  -3   6    8.50    0.70
   9  -3  -6    8.80    0.70
  -9   3   6    9.30    1.20
  -9   3   6    9.90    0.60
   9   3  -6    9.40    0.80
   9   3  -6    9.80    0.90
  -9   3   6    8.80    0.80
   8  -3  -6    3.90    0.50
  -8  -3   6    4.40    0.50
  -8  -3   6    3.90    0.50
  -8  -3   6    4.40    0.60
   8   3  -6    4.60    0.60
   8   3  -6    4.50    0.60
  -8   3   6    4.60    0.40
   8   3  -6    4.30    0.60
  -8   3   6    3.70    0.60
   7  -3  -6   14.90    0.80
   7  -3  -6   16.70    1.00
  -7  -3   6   17.80    0.80
  -7  -3   6   17.60    0.90
  -7  -3   6   17.20    0.80
   7   3  -6   16.40    0.80
  -7   3   6   17.20    1.00
  -7   3   6   17.60    1.20
   7   3  -6   18.20    1.00
  -7   3   6   16.20    0.70
   7   3  -6   17.20    0.90
  -6   3   6    5.30    0.70
   6   3  -6    5.50    0.60
  -5  -3   6  156.28    3.50
   5   3  -6  156.28    3.70
  -4  -3   6    0.70    0.30
   4  -3  -6    0.40    0.20
   4  -3  -6    0.50    0.20
   4  -3  -6    0.40    0.30
  -4  -3   6    1.00    0.30
  -4  -3   6    0.90    0.30
   4   3  -6    0.50    0.30
  -4   3   6    0.50    0.40
   4   3  -6    0.70    0.30
  -4   3   6    0.90    0.20
   4   3  -6    0.50    0.30
  -4   3   6    0.50    0.30
   3  -3  -6   34.90    1.10
  -3  -3   6   36.80    1.20
  -3  -3   6   36.20    1.30
  -3  -3   6   33.20    1.30
   3  -3  -6   34.60    1.20
   3  -3  -6   36.20    1.00
  -3  -3   6   32.20    1.10
  -3   3   6   35.60    1.50
  -3   3   6   36.10    1.20
   3   3  -6   34.30    1.20
   3   3  -6   33.40    1.20
  -3   3   6   34.00    0.80
  -2  -3   6   14.00    0.80
  -2  -3   6   12.60    0.70
  -2  -3   6   13.60    0.70
   2  -3  -6   14.10    0.70
   2  -3  -6   13.60    0.50
  -2  -3   6   12.70    0.80
   2  -3  -6   15.00    0.70
  -2   3   6   14.90    0.70
   2   3  -6   13.50    0.70
   2   3  -6   13.60    0.70
  -2   3   6   13.00    0.90
  -2   3   6   13.80    0.40
   1  -3  -6    1.60    0.30
   1  -3  -6    0.80    0.20
  -1  -3   6    0.50    0.30
  -1  -3   6    0.70    0.30
  -1  -3   6    0.50    0.30
  -1  -3   6    0.50    0.20
   1   3  -6    0.70    0.20
   1   3  -6    0.60    0.20
  -1   3   6    0.90    0.30
  -1   3   6    0.80    0.10
   0  -3   6    2.00    0.40
   0  -3   6    3.00    0.40
   0  -3   6    2.60    0.40
   0  -3  -6    2.40    0.30
   0  -3  -6    2.80    0.30
   0   3  -6    2.80    0.40
   0   3  -6    2.90    0.40
   0   3   6    3.10    0.30
   0   3   6    2.90    0.60
  -1  -3  -6   23.90    0.80
   1  -3   6   22.50    0.90
   1  -3   6   22.50    1.20
   1  -3   6   22.50    0.90
   1   3   6   23.00    0.80
  -1   3  -6   21.40    0.80
  -1   3  -6   21.80    1.00
  -1   3  -6   22.80    0.90
   1   3   6   23.70    0.80
   2  -3   6   62.89    2.20
  -2  -3  -6   63.09    1.50
   2  -3   6   63.79    1.70
   2  -3   6   64.59    1.70
   2   3   6   66.49    1.50
  -2   3  -6   60.79    2.20
   2   3   6   67.99    1.60
  -2   3  -6   64.89    1.70
  -2   3  -6   63.89    1.80
   2   3   6   64.99    1.20
  -2   3  -6   66.19    1.70
  -3  -3  -6  248.18   19.10
  -3  -3  -6  226.98   18.80
   3  -3   6  241.18   39.90
   3  -3   6  239.18   11.80
   3   3   6  247.98    8.30
  -3   3  -6  247.88   36.60
   3   3   6  243.48    7.80
  -3   3  -6  253.77   12.60
   4  -3   6  259.67   12.20
  -4  -3  -6  257.47   18.00
  -4  -3  -6  282.87   17.30
   4  -3   6  261.67   42.70
  -4   3  -6  271.17   13.10
   4   3   6  255.17    7.30
  -4   3  -6  256.47   39.50
   4   3   6  254.67    7.40
   5  -3   6   23.50    1.00
   5  -3   6   23.30    1.00
   5  -3   6   24.30    1.50
   5  -3   6   22.30    1.10
   5   3   6   24.00    0.70
  -5   3  -6   21.90    1.00
   5   3   6   23.10    0.90
  -5   3  -6   22.60    0.90
  -5   3  -6   22.30    1.50
   6  -3   6  159.48    3.60
   6  -3   6  158.38    3.70
  -6   3  -6  158.68    3.50
  -6   3  -6  160.18    3.40
   7  -3   6  179.78    4.10
   7  -3   6  185.58    4.20
  -7   3  -6  177.18    3.70
  -7   3  -6  184.28    3.90
   8  -3   6   27.60    1.30
   8  -3   6   28.60    1.90
   8  -3   6   28.50    1.30
   8   3   6   30.40    1.20
  -8   3  -6   29.30    1.10
  -8   3  -6   29.00    1.00
  -8   3  -6   26.90    1.80
   8   3   6   28.40    1.40
   8   3   6   30.00    1.00
   9  -3   6    9.40    0.80
   9  -3   6    9.60    1.30
   9  -3   6    8.60    0.80
   9   3   6    9.80    0.70
  -9   3  -6    9.40    0.60
   9   3   6    9.20    0.90
   9   3   6    7.90    0.60
  -9   3  -6    9.60    1.30
  -9   3  -6    8.70    0.60
   9   3   6    9.50    0.30
  10  -3   6    6.40    0.80
  10  -3   6    6.90    0.80
 -10   3  -6    7.00    0.50
  10   3   6    6.30    0.30
 -10   3  -6    9.70    1.40
  10   3   6    6.50    0.70
  10   3   6    6.80    0.90
 -10   3  -6    6.80    0.60
  10   3   6    7.00    0.60
  11  -3   6   14.00    1.00
  11  -3   6   12.90    1.60
  11  -3   6   13.00    1.00
  11  -3   6   13.40    0.80
  11   3   6   12.90    1.10
 -11   3  -6   12.30    0.60
  11   3   6   13.50    0.80
 -11   3  -6   15.50    1.50
  11   3   6   13.50    0.90
  11   3   6   12.80    0.50
 -11   3  -6   12.40    0.70
  12  -3   6    8.90    1.30
  12  -3   6   10.20    0.90
  12  -3   6    9.90    1.00
  12  -3   6   10.10    0.80
 -12   3  -6   10.50    0.50
  12   3   6   10.10    0.80
  12   3   6    8.30    1.00
  12   3   6   10.20    0.50
  13  -3   6    9.40    1.40
  13  -3   6   11.90    1.00
  13  -3   6   11.30    0.90
  13  -3   6   12.40    1.00
 -13   3  -6   11.50    0.40
  13   3   6   11.60    0.60
  13   3   6   12.90    1.00
  13   3   6   11.40    0.90
  13   3   6    9.90    1.10
 -14  -4   6   32.00    1.40
  14  -4  -6   32.90    1.60
 -14   4   6   31.00    1.60
  14   4  -6   30.20    1.80
 -14   4   6   26.90    2.50
  14   4  -6   32.50    1.80
 -13  -4   6    3.90    0.40
  13  -4  -6    4.80    0.90
  13  -4  -6    4.50    0.70
 -13   4   6    3.40    0.70
 -13   4   6    2.10    1.00
  13   4  -6    6.00    0.90
  13   4  -6    4.90    0.80
  13   4  -6    4.10    0.70
  12  -4  -6   54.99    2.30
 -12  -4   6   57.29    1.90
  12  -4  -6   60.69    2.10
 -12  -4   6   59.69    1.60
 -12  -4   6   58.99    1.30
 -12   4   6   59.29    2.20
  12   4  -6   53.69    2.00
 -12   4   6   55.09    2.90
  12   4  -6   53.79    2.20
  12   4  -6   59.69    2.30
  11  -4  -6    0.80    0.50
 -11  -4   6    1.20    0.40
  11  -4  -6    0.40    0.40
 -11  -4   6    0.90    0.40
  11  -4  -6    0.40    0.40
 -11  -4   6    0.40    0.20
 -11   4   6    0.20    0.40
  11   4  -6    0.10    0.40
  11   4  -6    0.10    0.40
 -11   4   6   -0.20    0.70
  11   4  -6    0.40    0.40
 -10  -4   6   41.00    1.00
  10  -4  -6   42.60    1.70
 -10  -4   6   39.90    1.30
  10  -4  -6   40.20    1.80
  10  -4  -6   40.50    1.50
 -10  -4   6   40.50    1.50
 -10   4   6   39.50    2.30
  10   4  -6   38.40    1.70
 -10   4   6   39.80    1.70
  10   4  -6   40.10    1.60
  10   4  -6   38.30    1.80
   9  -4  -6   29.00    1.40
   9  -4  -6   27.80    1.20
  -9  -4   6   28.20    0.80
  -9  -4   6   29.20    1.10
  -9  -4   6   29.20    1.30
   9  -4  -6   29.40    1.50
   9   4  -6   27.70    1.40
  -9   4   6   28.90    1.90
   9   4  -6   29.50    1.30
  -9   4   6   27.50    1.40
   9   4  -6   30.40    1.50
   8  -4  -6    7.10    0.80
  -8  -4   6    6.20    0.40
  -8  -4   6    6.10    0.60
  -8  -4   6    6.70    0.50
   8  -4  -6    6.40    0.70
   8  -4  -6    7.00    0.70
  -8  -4   6    6.30    0.70
  -8   4   6    8.40    0.80
   8   4  -6    5.60    0.60
   8   4  -6    8.20    0.90
  -8   4   6    5.20    0.90
   8   4  -6    6.70    0.80
  -7  -4   6   42.40    1.50
   7  -4  -6   42.70    1.70
   7  -4  -6   42.30    1.60
   7  -4  -6   42.00    1.30
  -7  -4   6   41.00    1.20
  -7  -4   6   40.00    1.40
  -7  -4   6   42.10    1.10
  -7   4   6   39.20    1.60
   7   4  -6   40.80    1.50
   7   4  -6   43.90    1.70
   7   4  -6   41.10    1.70
  -7   4   6   41.70    2.00
  -6  -4   6    2.10    0.30
   6  -4  -6    2.70    0.50
   6  -4  -6    3.00    0.50
  -6  -4   6    2.10    0.40
   6  -4  -6    2.10    0.30
  -6  -4   6    2.30    0.50
   6   4  -6    2.70    0.50
   6   4  -6    2.40    0.50
  -6   4   6    1.90    0.50
   6   4  -6    2.30    0.50
  -5  -4   6   -0.30    0.30
  -5  -4   6    0.00    0.20
   5  -4  -6    0.10    0.20
   5  -4  -6   -0.10    0.30
  -5  -4   6   -0.10    0.20
   5  -4  -6    0.20    0.20
  -5  -4   6    0.10    0.30
   5   4  -6   -0.20    0.30
  -5   4   6    0.00    0.40
   5   4  -6   -0.10    0.30
   5   4  -6   -0.10    0.20
  -5   4   6   -0.20    0.30
   4  -4  -6    0.10    0.20
  -4  -4   6    0.20    0.30
   4  -4  -6    0.30    0.30
  -4  -4   6    0.20    0.20
   4  -4  -6    0.10    0.20
  -4  -4   6    0.00    0.30
  -4  -4   6    0.20    0.30
  -4   4   6    0.30    0.30
   4   4  -6   -0.20    0.20
  -4   4   6    0.10    0.30
   4   4  -6    0.00    0.30
   3  -4  -6    0.70    0.30
   3  -4  -6    0.40    0.20
  -3  -4   6    0.50    0.30
  -3  -4   6    0.30    0.30
  -3  -4   6    1.10    0.30
  -3  -4   6    0.80    0.30
   3  -4  -6    0.70    0.30
  -3   4   6    1.00    0.30
   3   4  -6    0.90    0.30
  -3   4   6    0.60    0.40
   3   4  -6    0.50    0.30
  -2  -4   6   22.40    1.10
  -2  -4   6   21.00    0.90
  -2  -4   6   21.30    1.00
   2  -4  -6   22.00    0.60
  -2  -4   6   23.60    1.10
   2  -4  -6   21.80    0.90
   2  -4  -6   21.70    0.90
  -2   4   6   22.70    1.20
   2   4  -6   23.40    1.10
   2   4  -6   22.10    1.00
  -2   4   6   22.90    1.00
  -1  -4   6    1.50    0.40
  -1  -4   6    1.40    0.40
  -1  -4   6    1.60    0.40
   1  -4  -6    1.70    0.30
   1  -4  -6    1.30    0.30
  -1  -4   6    1.30    0.40
  -1   4   6    0.80    0.40
   1   4  -6    1.60    0.40
  -1   4   6    1.80    0.40
   1   4  -6    1.30    0.40
  -1   4   6    1.40    0.30
   0  -4   6   43.90    1.40
   0  -4  -6   39.40    1.20
   0  -4   6   42.00    1.50
   0  -4  -6   41.80    1.30
   0  -4   6   40.30    1.40
   0  -4   6   41.50    1.70
   0   4   6   39.50    1.30
   0   4  -6   40.60    1.50
   0   4  -6   40.00    1.30
   0   4   6   39.70    1.60
   0   4   6   42.10    1.30
   0   4  -6   42.00    1.40
   1  -4   6   95.89    2.40
   1  -4   6   93.49    2.80
  -1  -4  -6   92.69    2.30
   1  -4   6   92.49    2.40
  -1   4  -6   93.79    2.30
  -1   4  -6   95.59    2.60
   1   4   6  100.59    2.30
  -1   4  -6   97.39    2.40
  -1   4  -6   90.09    2.80
   1   4   6   93.09    2.30
   3  -4   6   47.30    1.50
   3  -4   6   45.60    1.60
  -3  -4  -6   47.70    1.40
   3  -4   6   50.09    2.10
   3   4   6   47.40    1.50
  -3   4  -6   47.80    1.60
  -3   4  -6   47.60    1.50
   3   4   6   49.00    1.30
  -3   4  -6   45.20    2.00
  -3   4  -6   46.30    1.50
   4  -4   6    0.80    0.40
  -4  -4  -6    0.40    0.20
   4  -4   6    0.20    0.60
   4  -4   6    0.40    0.30
  -4   4  -6    0.00    0.40
   4   4   6    0.40    0.20
   4   4   6    0.10    0.20
  -4   4  -6   -0.30    0.30
   4   4   6    0.30    0.10
  -4   4  -6   -0.10    0.30
  -5  -4  -6    0.00    0.20
   5  -4   6    0.10    0.40
   5  -4   6   -0.20    0.20
   5  -4   6    0.30    0.40
   5  -4   6   -0.10    0.60
   5   4   6    0.10    0.20
  -5   4  -6   -0.30    0.40
   5   4   6   -0.10    0.20
  -5   4  -6   -0.10    0.30
  -5   4  -6   -0.10    0.30
   5   4   6    0.20    0.10
   6  -4   6    1.10    0.50
   6  -4   6    0.80    0.40
   6  -4   6    1.40    0.40
   6  -4   6    1.20    0.70
   6   4   6    0.40    0.30
  -6   4  -6    0.50    0.50
  -6   4  -6    1.30    0.40
   6   4   6    0.90    0.20
  -6   4  -6    0.70    0.30
   6   4   6    0.80    0.30
   7  -4   6    2.00    0.80
   7  -4   6    1.40    0.40
  -7   4  -6    2.30    0.50
   7   4   6    2.10    0.40
   7   4   6    1.40    0.30
   7   4   6    1.50    0.40
  -7   4  -6    2.30    0.80
  -7   4  -6    1.60    0.50
   9  -4   6  111.79    3.20
   9  -4   6  115.29    3.30
   9  -4   6  118.59    4.10
  -9   4  -6  114.79    4.10
[truncated: 424,748 more chars]
