# Supplementary material for: Single Step Synthesis of Non-symmetric Azoarenes Using Buchwald–Hartwig Amination
Source: ACS Omega. 2024 Nov 15;9(47):47105–13. doi: 10.1021/acsomega.4c07485 (PMC11603238; doi:10.1021/acsomega.4c07485)
Supplement: Supplementary file 3 — ao4c07485_si_003.cif [file ao4c07485_si_003.cif]

 
data_jva240328N1

_publ_requested_journal   'Nature Chemistry'
loop_
_publ_author_name
_publ_author_address

'Koc\'urik, Martin'
;Institute of Organic Chemistry and Technology
Faculty of Chemical Technology
University of Pardubice
Studentsk\'a 573 
Pardubice 532 10
Czech Republic
;

'Konop\'a\<cov\'a, Pavl\'ina'
;Institute of Organic Chemistry and Technology
Faculty of Chemical Technology
University of Pardubice
Studentsk\'a 573 
Pardubice 532 10
Czech Republic
;

'Ru\<zi\<cka, Ale\<s'
;Department of General and Inorganic Chemistry
Faculty of Chemical Technology
University of Pardubice
Studentsk\'a 573 
Pardubice 532 10
Czech Republic
;

'Bart\'a\<cek, Jan'
;Institute of Organic Chemistry and Technology
Faculty of Chemical Technology
University of Pardubice
Studentsk\'a 573 
Pardubice 532 10
Czech Republic
;

'Hanusek, Ji\<r\'i'
;Institute of Organic Chemistry and Technology
Faculty of Chemical Technology
University of Pardubice
Studentsk\'a 573 
Pardubice 532 10
Czech Republic
;

'V\'a\<na, Ji\<r\'i'
;Institute of Organic Chemistry and Technology
Faculty of Chemical Technology
University of Pardubice
Studentsk\'a 573 
Pardubice 532 10
Czech Republic
;
 
_audit_creation_method            'APEX4 v2022.10-0'
_shelx_SHELXL_version_number      '2019/1'
_chemical_name_systematic         ?
_chemical_name_common             ?
_chemical_melting_point           ?
_chemical_formula_moiety          'C15 H11 N3'
_chemical_formula_sum
 'C15 H11 N3' 
_chemical_formula_weight          233.27

loop_
 _atom_type_symbol
 _atom_type_description
 _atom_type_scat_dispersion_real
 _atom_type_scat_dispersion_imag
 _atom_type_scat_source
 'C'  'C'   0.0033   0.0016
 'International Tables Vol C Tables 4.2.6.8 and 6.1.1.4'
 'H'  'H'   0.0000   0.0000
 'International Tables Vol C Tables 4.2.6.8 and 6.1.1.4'
 'N'  'N'   0.0061   0.0033
 'International Tables Vol C Tables 4.2.6.8 and 6.1.1.4'
 
_space_group_crystal_system       monoclinic
_space_group_IT_number            14
_space_group_name_H-M_alt         'P 21/c'
_space_group_name_Hall            '-P 2ybc'
 
_shelx_space_group_comment
;
The symmetry employed for this shelxl refinement is uniquely defined
by the following loop, which should always be used as a source of
symmetry information in preference to the above space-group names.
They are only intended as comments.
;
 
loop_
 _space_group_symop_operation_xyz
 'x, y, z'
 '-x, y+1/2, -z+1/2'
 '-x, -y, -z'
 'x, -y-1/2, z-1/2'
 
_cell_length_a                    23.3180(5)
_cell_length_b                    3.88880(10)
_cell_length_c                    12.9751(3)
_cell_angle_alpha                 90
_cell_angle_beta                  104.9850(10)
_cell_angle_gamma                 90
_cell_volume                      1136.56(5)
_cell_formula_units_Z             4
_cell_measurement_temperature     150(2)
_cell_measurement_reflns_used     27369
_cell_measurement_theta_min       1
_cell_measurement_theta_max       28
 
_exptl_crystal_description        'needle' 
_exptl_crystal_colour             'orange'
_exptl_crystal_density_meas       ?
_exptl_crystal_density_method     ?
_exptl_crystal_density_diffrn     1.363          
_exptl_crystal_F_000              488
_exptl_transmission_factor_min    ?
_exptl_transmission_factor_max    ?
_exptl_crystal_size_max           0.446
_exptl_crystal_size_mid           0.133
_exptl_crystal_size_min           0.046
_exptl_absorpt_coefficient_mu     0.084
_shelx_estimated_absorpt_T_min    0.964
_shelx_estimated_absorpt_T_max    0.996
_exptl_absorpt_correction_type    multi-scan
_exptl_absorpt_correction_T_min   0.7217
_exptl_absorpt_correction_T_max   0.7457
_exptl_absorpt_process_details    
;
SADABS-2016/2 - Bruker AXS area detector
scaling and absorption correction
Reference: Krause, L., Herbst-Irmer, R., Sheldrick G.M. & Stalke D.,
 J. Appl. Cryst. 48 (2015) 3-10.
;
_exptl_absorpt_special_details    
;
The ratio of minimum to maximum
apparent transmission was 0.968
;
_diffrn_ambient_temperature       150(2)
_diffrn_radiation_wavelength      0.71073
_diffrn_radiation_type            MoK\a
_diffrn_source                    'sealed X-ray tube'
_diffrn_measurement_device_type   'Bruker D8 - Venture'
_diffrn_measurement_method        '\f and \w scans to fill the Ewald sphere'
_diffrn_detector_area_resol_mean  10.4167
_diffrn_reflns_number             25211
_diffrn_reflns_av_unetI/netI      0.0167
_diffrn_reflns_av_R_equivalents   0.0301
_diffrn_reflns_limit_h_min        -31
_diffrn_reflns_limit_h_max        30
_diffrn_reflns_limit_k_min        -5
_diffrn_reflns_limit_k_max        5
_diffrn_reflns_limit_l_min        -16
_diffrn_reflns_limit_l_max        17
_diffrn_reflns_theta_min          2.713
_diffrn_reflns_theta_max          28.339
_diffrn_reflns_theta_full         25.242
_diffrn_measured_fraction_theta_max   0.986
_diffrn_measured_fraction_theta_full  0.983
_diffrn_reflns_Laue_measured_fraction_max    0.986
_diffrn_reflns_Laue_measured_fraction_full   0.983
_diffrn_reflns_point_group_measured_fraction_max   0.986
_diffrn_reflns_point_group_measured_fraction_full  0.983
_reflns_number_total              2791
_reflns_number_gt                 2476
_reflns_threshold_expression      'I > 2\s(I)'
_reflns_Friedel_coverage          0.000
_reflns_Friedel_fraction_max      .
_reflns_Friedel_fraction_full     .
 
_reflns_special_details
;
 Reflections were merged by SHELXL according to the crystal
 class for the calculation of statistics and refinement.
 
 _reflns_Friedel_fraction is defined as the number of unique
 Friedel pairs measured divided by the number that would be
 possible theoretically, ignoring centric projections and
 systematic absences.
;
 
_computing_data_collection        'Bruker Instrument Service vV6.2.3'
_computing_cell_refinement        'APEX4 v2022.10-0 (Bruker AXS)'
_computing_data_reduction         'SAINT V8.37A (Bruker AXS Inc., 2015)'
_computing_structure_solution     'XT, VERSION 2014/5'
_computing_structure_refinement 'SHELXL-2019/1 (Sheldrick, 2019)'
_computing_molecular_graphics     'Platon (Spek, 2009)'
_computing_publication_material   'Platon (Spek, 2009)'
_refine_special_details           ?
_refine_ls_structure_factor_coef  Fsqd
_refine_ls_matrix_type            full
_refine_ls_weighting_scheme       calc
_refine_ls_weighting_details
'w=1/[\s^2^(Fo^2^)+(0.0695P)^2^+0.3371P] where P=(Fo^2^+2Fc^2^)/3'
_atom_sites_solution_primary      ?
_atom_sites_solution_secondary    ?
_atom_sites_solution_hydrogens    geom
_refine_ls_hydrogen_treatment     constr
_refine_ls_extinction_method      none
_refine_ls_extinction_coef        .
_refine_ls_number_reflns          2791
_refine_ls_number_parameters      163
_refine_ls_number_restraints      138
_refine_ls_R_factor_all           0.0475
_refine_ls_R_factor_gt            0.0425
_refine_ls_wR_factor_ref          0.1256
_refine_ls_wR_factor_gt           0.1188
_refine_ls_goodness_of_fit_ref    1.057
_refine_ls_restrained_S_all       1.032
_refine_ls_shift/su_max           0.001
_refine_ls_shift/su_mean          0.000
 
loop_
 _atom_site_label
 _atom_site_type_symbol
 _atom_site_fract_x
 _atom_site_fract_y
 _atom_site_fract_z
 _atom_site_U_iso_or_equiv
 _atom_site_adp_type
 _atom_site_occupancy
 _atom_site_site_symmetry_order  
 _atom_site_calc_flag
 _atom_site_refinement_flags_posn
 _atom_site_refinement_flags_adp
 _atom_site_refinement_flags_occupancy
 _atom_site_disorder_assembly
 _atom_site_disorder_group
N1 N 0.53447(4) 0.7130(2) 0.62870(7) 0.0238(2) Uani 1 1 d . . . . .
N2 N 0.75641(3) 0.5452(2) 0.66845(6) 0.0187(2) Uani 1 1 d . . . . .
N3 N 0.81054(3) 0.5076(2) 0.71374(7) 0.0220(2) Uani 1 1 d . . . . .
C1 C 0.57266(4) 0.7902(3) 0.56765(8) 0.0224(2) Uani 1 1 d . . . . .
H1 H 0.556896 0.899430 0.500824 0.027 Uiso 1 1 calc R U . . .
C6 C 0.63866(4) 0.2908(3) 0.85634(8) 0.0210(2) Uani 1 1 d . . . . .
H6 H 0.611901 0.234401 0.897906 0.025 Uiso 1 1 calc R U . . .
C7 C 0.69764(4) 0.2063(3) 0.89213(8) 0.0221(2) Uani 1 1 d . . . . .
H7 H 0.711721 0.093091 0.958769 0.027 Uiso 1 1 calc R U . . .
C8 C 0.73721(4) 0.2869(3) 0.83037(8) 0.0202(2) Uani 1 1 d . . . . .
H8 H 0.777760 0.222818 0.855141 0.024 Uiso 1 1 calc R U . . .
C9 C 0.71816(4) 0.4577(2) 0.73430(7) 0.0173(2) Uani 1 1 d . . . . .
C10 C 0.84975(4) 0.5851(3) 0.64897(7) 0.0194(2) Uani 1 1 d . . . . .
C11 C 0.83278(4) 0.7411(3) 0.54883(8) 0.0217(2) Uani 1 1 d . . . . .
H11 H 0.792736 0.809626 0.519890 0.026 Uiso 1 1 calc R U . . .
C12 C 0.87469(5) 0.7956(3) 0.49186(8) 0.0255(2) Uani 1 1 d . . . . .
H12 H 0.863281 0.899003 0.423253 0.031 Uiso 1 1 calc R U . . .
C13 C 0.93361(4) 0.6988(3) 0.53510(9) 0.0264(2) Uani 1 1 d . . . . .
H13 H 0.962223 0.736130 0.495774 0.032 Uiso 1 1 calc R U . . .
C14 C 0.95057(4) 0.5483(3) 0.63518(9) 0.0265(2) Uani 1 1 d . . . . .
H14 H 0.990755 0.483210 0.664497 0.032 Uiso 1 1 calc R U . . .
C15 C 0.90876(4) 0.4928(3) 0.69255(8) 0.0240(2) Uani 1 1 d . . . . .
H15 H 0.920383 0.391946 0.761505 0.029 Uiso 1 1 calc R U . . .
C2 C 0.55721(4) 0.5557(3) 0.71955(8) 0.0218(2) Uani 1 1 d . . . . .
H2 H 0.531246 0.500847 0.762805 0.026 Uiso 1 1 calc R U . . .
C3 C 0.61781(4) 0.4615(2) 0.75782(7) 0.0182(2) Uani 1 1 d . . . . .
C4 C 0.65710(4) 0.5478(2) 0.69460(7) 0.0165(2) Uani 1 1 d . . . . .
C5 C 0.63233(4) 0.7191(2) 0.59721(7) 0.0192(2) Uani 1 1 d . . . . .
H5 H 0.656874 0.784852 0.552416 0.023 Uiso 1 1 calc R U . . .
 
loop_
 _atom_site_aniso_label
 _atom_site_aniso_U_11
 _atom_site_aniso_U_22
 _atom_site_aniso_U_33
 _atom_site_aniso_U_23
 _atom_site_aniso_U_13
 _atom_site_aniso_U_12
N1 0.0177(4) 0.0275(4) 0.0268(4) 0.0003(3) 0.0070(3) 0.0009(3)
N2 0.0159(4) 0.0216(4) 0.0187(4) -0.0006(3) 0.0048(3) -0.0001(3)
N3 0.0162(4) 0.0295(4) 0.0201(4) 0.0008(3) 0.0044(3) 0.0003(3)
C1 0.0191(4) 0.0269(5) 0.0211(5) 0.0016(4) 0.0050(3) 0.0021(3)
C6 0.0242(5) 0.0212(5) 0.0203(5) -0.0004(3) 0.0104(4) -0.0025(3)
C7 0.0257(5) 0.0232(5) 0.0173(4) 0.0020(3) 0.0053(4) -0.0014(4)
C8 0.0186(4) 0.0217(5) 0.0196(4) 0.0001(3) 0.0034(3) -0.0004(3)
C9 0.0172(4) 0.0185(4) 0.0170(4) -0.0019(3) 0.0057(3) -0.0015(3)
C10 0.0162(4) 0.0224(5) 0.0198(4) -0.0019(3) 0.0050(3) -0.0013(3)
C11 0.0170(4) 0.0249(5) 0.0233(5) 0.0013(4) 0.0051(3) 0.0002(3)
C12 0.0246(5) 0.0285(5) 0.0248(5) 0.0030(4) 0.0090(4) -0.0005(4)
C13 0.0216(5) 0.0287(5) 0.0329(6) -0.0008(4) 0.0141(4) -0.0014(4)
C14 0.0155(4) 0.0311(5) 0.0333(6) -0.0022(4) 0.0067(4) 0.0012(4)
C15 0.0178(4) 0.0297(5) 0.0232(5) 0.0008(4) 0.0032(4) 0.0016(4)
C2 0.0188(4) 0.0234(5) 0.0256(5) -0.0014(4) 0.0101(4) -0.0016(3)
C3 0.0192(4) 0.0174(4) 0.0193(4) -0.0028(3) 0.0074(3) -0.0018(3)
C4 0.0164(4) 0.0162(4) 0.0173(4) -0.0030(3) 0.0052(3) -0.0012(3)
C5 0.0182(4) 0.0223(5) 0.0179(4) -0.0002(3) 0.0063(3) 0.0002(3)
 
_geom_special_details
;
 All esds (except the esd in the dihedral angle between two l.s. planes)
 are estimated using the full covariance matrix.  The cell esds are taken
 into account individually in the estimation of esds in distances, angles
 and torsion angles; correlations between esds in cell parameters are only
 used when they are defined by crystal symmetry.  An approximate (isotropic)
 treatment of cell esds is used for estimating esds involving l.s. planes.
;
 
loop_
 _geom_bond_atom_site_label_1
 _geom_bond_atom_site_label_2
 _geom_bond_distance
 _geom_bond_site_symmetry_2
 _geom_bond_publ_flag
N1 C2 1.3123(13) . ?
N1 C1 1.3693(12) . ?
N2 N3 1.2556(11) . ?
N2 C9 1.4266(11) . ?
N3 C10 1.4249(12) . ?
C1 C5 1.3726(13) . ?
C6 C7 1.3729(13) . ?
C6 C3 1.4106(13) . ?
C7 C8 1.4050(13) . ?
C8 C9 1.3806(13) . ?
C9 C4 1.4269(12) . ?
C10 C15 1.3926(13) . ?
C10 C11 1.3954(13) . ?
C11 C12 1.3856(13) . ?
C12 C13 1.3948(14) . ?
C13 C14 1.3854(15) . ?
C14 C15 1.3880(14) . ?
C2 C3 1.4194(13) . ?
C3 C4 1.4187(12) . ?
C4 C5 1.4133(13) . ?
 
loop_
 _geom_angle_atom_site_label_1
 _geom_angle_atom_site_label_2
 _geom_angle_atom_site_label_3
 _geom_angle
 _geom_angle_site_symmetry_1
 _geom_angle_site_symmetry_3
 _geom_angle_publ_flag
C2 N1 C1 116.73(8) . . ?
N3 N2 C9 113.61(8) . . ?
N2 N3 C10 114.84(8) . . ?
N1 C1 C5 123.93(9) . . ?
C7 C6 C3 119.98(8) . . ?
C6 C7 C8 120.11(9) . . ?
C9 C8 C7 121.13(9) . . ?
C8 C9 N2 123.40(8) . . ?
C8 C9 C4 120.13(8) . . ?
N2 C9 C4 116.45(8) . . ?
C15 C10 C11 120.18(9) . . ?
C15 C10 N3 115.04(9) . . ?
C11 C10 N3 124.78(8) . . ?
C12 C11 C10 119.60(9) . . ?
C11 C12 C13 120.10(10) . . ?
C14 C13 C12 120.24(9) . . ?
C13 C14 C15 119.90(9) . . ?
C14 C15 C10 119.96(9) . . ?
N1 C2 C3 124.67(9) . . ?
C6 C3 C4 120.82(8) . . ?
C6 C3 C2 121.13(8) . . ?
C4 C3 C2 118.04(9) . . ?
C5 C4 C3 116.92(8) . . ?
C5 C4 C9 125.26(8) . . ?
C3 C4 C9 117.82(8) . . ?
C1 C5 C4 119.68(8) . . ?
 
_refine_diff_density_max    0.278
_refine_diff_density_min   -0.177
_refine_diff_density_rms    0.041

_shelx_res_file
;
TITL mo_jva240328N1_0ma_a.res in P2(1)/c
    mo_jva240328N1_0ma_a.res
    created by SHELXL-2019/1 at 19:08:32 on 10-Apr-2024
REM Old TITL __TMP__ in P2(1)/c
REM SHELXT solution in P2(1)/c: R1 0.114, Rweak 0.001, Alpha 0.015
REM <I/s>   0.331 for  357 systematic absences,  Orientation as input
REM Formula found by SHELXT:  C16 N2
CELL  0.71073  23.3180   3.8888  12.9751   90.000  104.985   90.000
ZERR    4.000   0.0005   0.0001   0.0003    0.000    0.001    0.000
LATT  1
SYMM -X, 1/2+Y, 1/2-Z
SFAC C H N
UNIT 60 44 12
ACTA
LIST 4
TEMP -123.150
SIZE 0.046 0.133 0.446
L.S. 10
BOND
FMAP 2
PLAN 20
RIGU
OMIT      0   3   6
OMIT      2   2  10
OMIT     12   3   0
WGHT    0.069500    0.337100
FVAR       1.13792
N1    3    0.534473    0.713049    0.628697    11.00000    0.01772    0.02753 =
         0.02675    0.00025    0.00697    0.00091
N2    3    0.756409    0.545216    0.668447    11.00000    0.01592    0.02162 =
         0.01872   -0.00061    0.00478   -0.00013
N3    3    0.810543    0.507596    0.713736    11.00000    0.01618    0.02949 =
         0.02010    0.00078    0.00444    0.00031
C1    1    0.572656    0.790187    0.567647    11.00000    0.01906    0.02686 =
         0.02110    0.00164    0.00498    0.00205
AFIX  43
H1    2    0.556896    0.899430    0.500824    11.00000   -1.20000
AFIX   0
C6    1    0.638661    0.290844    0.856336    11.00000    0.02418    0.02116 =
         0.02028   -0.00041    0.01038   -0.00253
AFIX  43
H6    2    0.611901    0.234401    0.897906    11.00000   -1.20000
AFIX   0
C7    1    0.697639    0.206305    0.892128    11.00000    0.02574    0.02321 =
         0.01728    0.00198    0.00532   -0.00135
AFIX  43
H7    2    0.711721    0.093091    0.958769    11.00000   -1.20000
AFIX   0
C8    1    0.737206    0.286934    0.830367    11.00000    0.01857    0.02170 =
         0.01963    0.00007    0.00344   -0.00038
AFIX  43
H8    2    0.777760    0.222818    0.855141    11.00000   -1.20000
AFIX   0
C9    1    0.718162    0.457743    0.734296    11.00000    0.01718    0.01850 =
         0.01705   -0.00186    0.00566   -0.00147
C10   1    0.849750    0.585129    0.648970    11.00000    0.01621    0.02241 =
         0.01980   -0.00189    0.00505   -0.00133
C11   1    0.832781    0.741147    0.548831    11.00000    0.01699    0.02489 =
         0.02327    0.00125    0.00508    0.00023
AFIX  43
H11   2    0.792736    0.809626    0.519890    11.00000   -1.20000
AFIX   0
C12   1    0.874693    0.795585    0.491861    11.00000    0.02460    0.02852 =
         0.02478    0.00300    0.00904   -0.00052
AFIX  43
H12   2    0.863281    0.899003    0.423253    11.00000   -1.20000
AFIX   0
C13   1    0.933614    0.698766    0.535098    11.00000    0.02157    0.02874 =
         0.03295   -0.00084    0.01412   -0.00144
AFIX  43
H13   2    0.962223    0.736130    0.495774    11.00000   -1.20000
AFIX   0
C14   1    0.950570    0.548310    0.635179    11.00000    0.01550    0.03109 =
         0.03325   -0.00216    0.00672    0.00118
AFIX  43
H14   2    0.990755    0.483210    0.664497    11.00000   -1.20000
AFIX   0
C15   1    0.908755    0.492830    0.692548    11.00000    0.01777    0.02975 =
         0.02324    0.00083    0.00319    0.00163
AFIX  43
H15   2    0.920383    0.391946    0.761505    11.00000   -1.20000
AFIX   0
C2    1    0.557205    0.555681    0.719552    11.00000    0.01883    0.02339 =
         0.02561   -0.00143    0.01005   -0.00160
AFIX  43
H2    2    0.531246    0.500847    0.762805    11.00000   -1.20000
AFIX   0
C3    1    0.617811    0.461541    0.757816    11.00000    0.01917    0.01743 =
         0.01933   -0.00278    0.00738   -0.00176
C4    1    0.657095    0.547753    0.694605    11.00000    0.01643    0.01624 =
         0.01732   -0.00302    0.00525   -0.00124
C5    1    0.632334    0.719141    0.597207    11.00000    0.01817    0.02228 =
         0.01794   -0.00020    0.00635    0.00020
AFIX  43
H5    2    0.656874    0.784852    0.552416    11.00000   -1.20000
AFIX   0
HKLF 4


REM  mo_jva240328N1_0ma_a.res in P2(1)/c
REM wR2 = 0.1256, GooF = S = 1.057, Restrained GooF = 1.032 for all data
REM R1 = 0.0425 for 2476 Fo > 4sig(Fo) and 0.0475 for all 2791 data
REM 163 parameters refined using 138 restraints

END

WGHT      0.0695      0.3371

REM Highest difference peak  0.278,  deepest hole -0.177,  1-sigma level  0.041
Q1    1   0.8419  0.6458  0.5990  11.00000  0.05    0.28
Q2    1   0.7246  0.3555  0.7759  11.00000  0.05    0.28
Q3    1   0.6006  0.7388  0.5836  11.00000  0.05    0.27
Q4    1   0.6369  0.5046  0.7268  11.00000  0.05    0.27
Q5    1   0.6900  0.5115  0.7145  11.00000  0.05    0.27
Q6    1   0.6276  0.3608  0.8040  11.00000  0.05    0.27
Q7    1   0.5899  0.4992  0.7407  11.00000  0.05    0.26
Q8    1   0.8531  0.7391  0.5196  11.00000  0.05    0.25
Q9    1   0.6410  0.6210  0.6422  11.00000  0.05    0.25
Q10   1   0.8804  0.5640  0.6722  11.00000  0.05    0.25
Q11   1   0.7156  0.2696  0.8630  11.00000  0.05    0.25
Q12   1   0.9037  0.7484  0.5202  11.00000  0.05    0.24
Q13   1   0.6690  0.2807  0.8776  11.00000  0.05    0.24
Q14   1   0.8302  0.5604  0.6748  11.00000  0.05    0.22
Q15   1   0.9291  0.5285  0.6608  11.00000  0.05    0.22
Q16   1   0.9383  0.6377  0.5888  11.00000  0.05    0.21
Q17   1   0.5536  0.7422  0.5992  11.00000  0.05    0.21
Q18   1   0.7356  0.4969  0.7021  11.00000  0.05    0.19
Q19   1   0.5075  0.7856  0.6232  11.00000  0.05    0.14
Q20   1   0.8192  0.4728  0.7789  11.00000  0.05    0.13
;
_shelx_res_checksum   18177

_shelx_hkl_file
;
   0   0  -3    0.30    0.60
   0   0   3   -0.80    0.50
   0   0  -3    0.30    0.30
   0   0   3   -0.40    0.60
   0   0  -3   -0.70    0.40
   0   0  -4  151.38    4.80
   0   0   4  125.09    4.50
   0   0  -4  144.39    3.80
   0   0   4  140.69    4.60
   0   0  -4  151.48    4.80
   0   0   5    3.50    1.10
   0   0  -5    3.60    1.10
   0   0   5    3.90    1.00
   0   0  -5    4.90    1.20
   0   0  -6  409.96   11.20
   0   0   6  373.86   11.00
   0   0  -6  394.66   11.00
   0   0   6  396.86   10.90
   0   0  -6  410.46    9.40
   0   0   8  135.59    5.80
   0   0  -8  126.79    5.90
   0   0  -8  135.69    4.20
   0   0  -8  137.99    6.10
   0   0   8  142.69    6.10
   0   0  -9    0.90    1.30
   0   0   9   -0.10    1.10
   0   0  -9    0.60    0.60
   0   0   9   -1.00    1.10
   0   0  -9    1.10    1.30
   0   0  10   72.19    4.90
   0   0 -10   79.79    5.10
   0   0  10   79.99    4.90
   0   0 -10   84.09    5.30
   0   0 -10   72.49    2.90
   0   0 -11   -0.20    1.30
   0   0  11   -0.30    1.40
   0   0  11    2.50    1.60
   0   0  12    7.20    2.30
   0   0 -12   12.50    2.90
   0   0 -12   15.00    3.10
   0   0  12   12.30    2.80
   0   0 -13   -0.30    1.40
   0   0 -13   -1.10    1.50
   0   0  13    0.20    1.80
   0   0  13    1.10    1.70
   0   0  14    4.10    2.30
   0   0 -14    8.90    2.90
   0   0  14    5.60    2.40
   0   0 -14    5.60    2.50
   0   0  15   -2.30    1.40
   0   0  15   -0.60    1.90
   0   0 -15   -0.30    2.00
   0   0  16    1.80    2.20
   0   0  16    0.80    2.00
   0   0 -16    1.10    2.20
   0   1   0    0.00    0.10
   0   1   0   -0.60    0.30
   0  -1   0    0.10    0.80
   0  -1   0    0.10    0.10
   0  -1   0   -0.10    0.20
   0  -1   0   -0.10    0.10
   0  -1   0    0.40    0.10
   0  -1   1 3288.87   69.99
   0  -1  -1 3362.76   69.19
   0   1  -4  240.98    7.10
   0   1  -4  246.18    7.00
   0   1   4  239.88    6.70
   0   1  -4  251.67    7.70
   0   1   4  241.98    6.80
   0  -1   4  258.17    7.60
   0  -1  -4  246.28    6.30
   0  -1   4  245.98    7.00
   0  -1   4  247.58    6.90
   0  -1  -4  237.18    6.90
   0  -1  -4  247.68    6.90
   0   1  -5 2090.99   56.49
   0   1   5 2070.49   55.39
   0  -1   5 2175.98   56.69
   0   1   6  128.09    5.00
   0   1  -6  125.29    5.20
   0   1   6  119.19    4.80
   0   1  -6  128.39    5.30
   0   1  -6  126.09    5.30
   0  -1  -6  129.69    3.60
   0  -1  -6  127.29    5.10
   0  -1   6  134.19    5.30
   0  -1   6  128.49    5.10
   0  -1   6  132.19    3.60
   0  -1   6  120.59    4.90
   0  -1  -6  117.29    5.00
   0   1  -7  216.88    7.50
   0   1  -7  225.88    7.70
   0   1  -7  216.68    7.80
   0   1   7  233.08    7.50
   0   1   7  215.48    7.40
   0  -1  -7  231.48    7.60
   0  -1   7  212.58    7.00
   0  -1   7  204.48    5.60
   0  -1  -7  214.28    7.60
   0  -1  -7  214.18    5.10
   0  -1   7  211.68    7.40
   0   1   8  172.08    6.70
   0   1   8  169.48    6.50
   0   1  -8  166.18    6.80
   0   1  -8  166.98    6.50
   0   1  -8  172.28    7.10
   0  -1  -8  175.98    6.80
   0  -1  -8  167.18    6.90
   0  -1   8  151.78    6.60
   0  -1   8  168.48    4.90
   0  -1   8  167.28    6.60
   0   1   9   59.79    4.10
   0   1   9   52.39    3.80
   0   1  -9   57.29    3.80
   0   1  -9   60.89    4.30
   0   1  -9   64.39    4.40
   0  -1   9   59.19    2.70
   0  -1   9   65.19    4.20
   0  -1  -9   67.09    4.40
   0  -1  -9   64.79    4.30
   0  -1   9   62.19    4.20
   0   1 -10   13.50    2.70
   0   1 -10   15.50    2.90
   0   1  10   10.50    2.30
   0   1 -10   14.20    2.30
   0   1  10   11.10    2.20
   0  -1 -10   13.20    2.60
   0  -1  10    8.40    2.20
   0  -1 -10   10.40    2.30
   0  -1  10   16.70    1.70
   0  -1  10   12.20    2.50
   0   1 -11   71.39    4.30
   0   1 -11   71.69    5.30
   0   1 -11   81.59    5.60
   0   1  11   67.99    4.90
   0   1  11   71.39    4.90
   0  -1 -11   77.09    5.30
   0  -1  11   76.69    5.10
   0  -1  11   75.59    5.30
   0  -1 -11   63.09    5.00
   0  -1  11   77.89    3.50
   0   1 -12   35.50    3.10
   0   1 -12   32.50    4.40
   0   1  12   39.80    4.40
   0   1  12   29.50    3.80
   0   1 -12   29.90    4.00
   0  -1  12   30.80    2.40
   0  -1  12   39.00    4.50
   0  -1 -12   34.00    4.30
   0  -1 -12   29.90    4.20
   0  -1  12   34.00    4.20
   0   1 -13   17.20    2.50
   0   1  13   14.50    3.10
   0   1  13   14.70    3.20
   0   1 -13   13.00    3.10
   0  -1  13   15.10    3.20
   0  -1  13   14.70    3.10
   0  -1 -13   14.40    3.20
   0  -1  13   11.30    1.70
   0  -1 -13   17.40    3.40
   0   1 -14   13.50    3.40
   0   1  14    8.50    2.70
   0   1  14   14.70    3.10
   0   1 -14   13.80    3.40
   0  -1  14   15.20    3.40
   0  -1 -14   10.20    3.70
   0  -1 -14   15.80    3.70
   0  -1  14   10.40    3.00
   0  -1  14   10.90    1.80
   0   1 -15    1.60    2.30
   0   1  15   -0.90    1.50
   0   1 -15   -0.90    1.80
   0   1  15   -1.70    1.50
   0  -1  15   -1.40    0.90
   0  -1  15   -2.60    1.60
   0  -1  15   -0.90    1.90
   0   1  16   44.30    5.60
   0   1  16   39.70    5.20
   0   1 -16   43.60    5.90
   0  -1  16   35.80    5.10
   0  -1  16   44.40    3.30
   0  -1  16   39.90    5.40
   0   2   0   13.90    2.30
   0   2   0   11.30    1.30
   0  -2   0   15.40    2.60
   0   2  -1  608.94   12.70
   0   2  -1  619.44   16.50
   0   2  -1  595.34   12.70
   0   2   1  602.04   15.80
   0   2   1  598.04   15.10
   0   2  -1  589.84   13.50
   0  -2   1  598.54   16.30
   0  -2   1  598.74   12.40
   0  -2   1  589.44   12.40
   0  -2   1  599.04   12.30
   0  -2   1  598.54   12.30
   0  -2  -1  604.04   16.00
   0  -2  -2 9999.00  203.48
   0  -2   2 9943.10  205.48
   0   2   3  467.35   12.50
   0   2  -3  461.25   11.10
   0   2   3  459.35   12.00
   0   2  -3  459.65   13.80
   0   2  -3  462.05   11.00
   0   2   3  467.05   10.40
   0   2   3  460.55   10.60
   0   2  -3  467.85   10.30
   0  -2  -3  460.35   10.60
   0  -2   3  463.05   13.70
   0  -2  -3  441.36   12.70
   0  -2   3  466.15   10.70
   0  -2  -3  462.75   10.60
   0   2  -4 1661.23   45.20
   0  -2  -4 1650.73   42.10
   0  -2  -4 1686.23   44.00
   0  -2   4 1683.83   45.50
   0   2   5  328.67    9.90
   0   2  -5  323.67    9.20
   0   2  -5  348.37   11.40
   0   2  -5  316.57    7.60
   0   2   5  317.67    8.70
   0   2  -5  335.77    9.40
   0   2   5  333.97    8.70
   0  -2   5  317.57   10.90
   0  -2   5  319.77    9.00
   0  -2  -5  320.47    8.80
   0  -2  -5  317.37    9.60
   0  -2  -5  339.87    9.00
   0  -2   5  319.47    7.70
   0  -2   5  329.27    9.20
   0   2  -6    2.20    1.00
   0   2  -6    3.10    1.20
   0   2   6    0.60    0.90
   0   2   6    0.80    0.80
   0   2  -6    0.90    1.40
   0  -2   6    0.80    1.40
   0  -2  -6    2.00    1.00
   0  -2  -6    5.70    1.40
   0  -2   6    2.20    1.00
   0  -2  -6    3.70    1.20
   0  -2   6    3.30    0.60
   0   2  -7   47.00    3.30
   0   2   7   42.50    2.90
   0   2   7   42.10    2.80
   0   2  -7   41.60    3.30
   0   2  -7   40.80    4.30
   0  -2  -7   36.20    4.20
   0  -2  -7   36.60    2.60
   0  -2   7   32.40    3.60
   0  -2  -7   43.00    3.10
   0  -2   7   45.30    1.90
   0  -2   7   37.20    2.90
   0  -2   7   46.50    3.20
   0   2  -8   67.39    4.30
   0   2   8   67.79    3.90
   0   2   8   69.69    4.00
   0   2  -8   75.89    4.60
   0  -2   8   70.69    4.30
   0  -2  -8   70.59    4.30
   0  -2  -8   66.59    3.60
   0  -2   8   66.99    4.70
   0  -2   8   71.19    2.50
   0  -2  -8   68.69    4.20
   0  -2   8   73.09    4.30
   0   2   9    2.90    1.60
   0   2   9    1.60    1.30
   0   2  -9    4.50    1.80
   0   2  -9    1.90    1.50
   0  -2   9    3.90    1.80
   0  -2   9    3.80    1.60
   0  -2   9    3.70    1.80
   0  -2  -9    3.10    1.40
   0  -2  -9    2.30    0.80
   0  -2   9    3.80    0.80
   0  -2  -9    3.30    1.60
   0   2  10    8.80    2.40
   0   2  10   12.90    2.30
   0   2 -10    7.70    2.30
   0   2 -10    7.70    2.20
   0  -2  10   12.20    2.50
   0  -2 -10    9.90    2.20
   0  -2  10    9.10    1.10
   0  -2  10    6.50    2.10
   0  -2 -10    8.10    2.20
   0   2  11  181.68    7.80
   0   2  11  176.98    7.80
   0   2 -11  179.98   12.30
   0   2 -11  177.58    8.40
   0  -2  11  182.98    8.10
   0  -2 -11  170.98    8.00
   0  -2  11  176.58    8.20
   0  -2  11  171.48    5.20
   0  -2 -11  191.78    8.60
   0   2  12    1.10    1.40
   0   2  12   -0.10    1.50
   0   2 -12    2.20    1.90
   0   2 -12    0.70    1.80
   0  -2 -12    0.60    1.50
   0  -2  12   -0.30    1.70
   0  -2 -12   -0.30    1.50
   0  -2  12    1.80    0.80
   0  -2  12    0.80    1.70
   0   2  13    2.80    1.80
   0   2  13    1.90    1.80
   0   2 -13    4.30    2.30
   0   2 -13    3.50    2.20
   0   2  13    2.10    2.00
   0  -2  13    4.50    1.00
   0  -2  13   -0.60    1.60
   0  -2  13    0.10    1.60
   0   2  14   20.70    3.60
   0   2  14   24.90    3.80
   0   2 -14   27.90    4.60
   0   2 -14   33.10    5.00
   0   2  14   21.20    3.70
   0  -2  14   24.40    2.00
   0  -2  14   23.40    3.90
   0   2  15    9.80    2.90
   0   2  15    6.60    4.10
   0   2 -15    8.20    3.00
   0   2 -15   13.10    3.70
   0  -2  15   10.80    3.10
   0  -2  15    6.60    1.40
   0  -2  15   11.10    3.10
   0   3   0    1.40    0.90
   0  -3   0    0.80    1.70
   0   3   1   96.99    4.30
   0   3  -1  101.59    3.90
   0  -3  -1  101.79    6.20
   0  -3   1   97.79    6.30
   0   3   2  176.98    6.50
   0   3  -2  177.98    5.40
   0   3  -2  179.58    4.50
   0   3  -2  177.18    4.60
   0  -3   2  180.68    8.80
   0  -3  -2  178.88    8.20
   0   3   3  677.43   17.20
   0   3  -3  674.83   15.10
   0   3   3  663.43   14.20
   0   3  -3  673.53   14.90
   0   3   3  672.13   14.20
   0   3  -3  677.53   15.10
   0  -3   3  625.84   19.70
   0  -3  -3  680.93   19.00
   0  -3   3  671.33   14.30
   0  -3   3  669.73   14.20
   0  -3   3  672.93   14.20
   0  -3   3  655.33   15.10
   0   3   4  896.21   19.10
   0   3   4  860.61   21.80
   0   3  -4  935.71   19.90
   0   3   4  880.41   19.00
   0   3  -4  898.41   20.00
   0   3  -4  893.71   20.10
   0  -3   4  866.61   19.50
   0  -3   4  891.21   19.40
   0  -3  -4  892.11   18.60
   0  -3   4  870.61   24.70
   0  -3  -4  912.41   23.50
   0  -3  -4  873.91   18.70
   0  -3   4  871.31   19.30
   0   3   5 1101.79   24.40
   0   3  -5 1156.68   25.80
   0   3   5 1115.89   27.30
   0   3   5 1099.49   24.50
   0   3  -5 1143.89   25.50
   0   3  -5 1113.59   24.00
   0  -3   5 1110.39   29.90
   0  -3   5 1169.98   25.10
   0  -3  -5 1152.08   24.60
   0  -3   5 1140.59   24.80
   0  -3  -5 1158.18   24.50
   0  -3  -5 1143.99   28.20
   0   3  -6   81.39    3.10
   0   3  -6   93.79    4.60
   0   3   6   83.69    3.70
   0  -3  -6  117.09    6.20
   0  -3   6  104.89    3.60
   0   3   7   60.79    3.30
   0   3  -7   49.99    3.60
   0   3   7   52.99    4.40
   0   3   7   56.49    3.20
   0   3  -7   62.59    4.00
   0  -3  -7   62.39    3.50
   0  -3  -7   61.19    4.40
   0  -3   7   57.39    3.60
   0  -3   7   59.49    2.60
   0  -3   7   53.09    3.40
   0  -3  -7   58.59    3.40
   0  -3   7   62.69    5.40
   0   3   8    4.80    1.40
   0   3   8    3.70    1.90
   0   3  -8    6.40    1.80
   0   3   8    3.00    1.20
   0   3  -8    4.20    1.60
   0  -3   8    1.30    1.10
   0  -3   8    2.40    2.10
   0  -3  -8    5.60    1.60
   0  -3   8    3.00    1.40
   0  -3   8    1.60    0.70
   0  -3  -8    2.10    1.40
   0  -3  -8    4.70    1.50
   0   3  -9   30.20    3.50
   0   3   9   29.00    3.70
   0   3  -9   29.80    3.50
   0  -3   9   43.90    2.10
   0  -3   9   30.70    3.30
   0  -3   9   33.00    4.60
   0  -3  -9   41.70    3.20
   0   3 -10    1.40    1.60
   0   3 -10    0.30    1.50
   0   3  10   -1.20    1.10
   0   3  10    1.40    1.20
   0   3  10    1.20    1.70
   0  -3 -10    0.70    1.50
   0  -3  10   -1.30    0.50
   0  -3  10    0.80    1.40
   0  -3  10   -0.10    1.80
   0  -3  10   -1.30    1.20
   0  -3 -10    0.90    1.00
   0  -3 -10    0.80    1.30
   0   3  11    2.30    1.60
   0   3  11    1.80    2.00
   0   3 -11    0.00    1.50
   0   3 -11    1.00    1.80
   0   3  11    1.60    1.50
   0  -3 -11    3.90    1.80
   0  -3  11    2.00    1.60
   0  -3  11    4.50    2.00
   0  -3  11    4.10    0.80
   0   3  12    3.80    1.70
   0   3  12    4.50    1.80
   0   3 -12    3.20    2.20
   0   3  12    0.60    1.80
   0   3 -12    3.40    2.10
   0  -3  12    1.90    0.70
   0  -3  12    1.60    1.80
   0  -3  12    3.80    1.90
   0   3 -13   91.19    6.90
   0   3  13   97.79    5.80
   0   3 -13   95.79    6.80
   0   3  13   84.29    6.60
   0   3  13   98.29    6.20
   0  -3  13   99.69    6.50
   0   4   0 1923.91   42.20
   0  -4   0 1944.31   47.90
   0   4  -1  109.99    4.70
   0   4   1  108.79    5.20
   0  -4  -1  110.09    7.70
   0  -4   1  118.49    8.10
   0   4   2   57.09    3.90
   0   4  -2   66.39    3.40
   0  -4   2   76.99    6.70
   0  -4  -2   68.59    6.00
   0   4   3    9.20    2.20
   0   4  -3    7.70    1.30
   0  -4   3    9.80    3.60
   0  -4  -3    9.90    3.20
   0   4  -4    5.60    1.10
   0   4   4    4.40    1.60
   0   4  -4    3.20    0.70
   0  -4  -4    3.30    2.40
   0  -4   4    5.90    3.10
   0   4   5  419.96   13.30
   0   4  -5  395.06   10.00
   0   4  -5  406.86   10.20
   0   4   5  405.16    9.00
   0   4  -5  407.16   10.40
   0  -4  -5  419.66   15.00
   0  -4   5  407.76   16.30
   0   4   6    4.00    1.00
   0   4   6    3.60    2.00
   0   4  -6    6.30    1.40
   0   4  -6    5.80    1.30
   0   4  -6    6.10    1.10
   0   4   6    6.30    1.00
   0  -4   6    6.20    1.00
   0  -4   6    5.50    1.00
   0  -4   6    6.40    3.00
   0  -4   6    4.50    0.90
   0   4  -7  337.37   10.20
   0   4   7  330.57    8.80
   0   4   7  346.47    8.80
   0   4  -7  326.37   10.00
   0   4   7  328.97   12.10
   0  -4   7  334.47    9.10
   0  -4   7  343.97   14.90
   0  -4   7  316.47    8.90
   0  -4   7  328.77    8.90
   0  -4   7  334.47    8.90
   0  -4  -7  338.37   12.70
   0   4   8   10.80    1.70
   0   4   8   10.90    2.90
   0   4   8   12.20    1.70
   0   4  -8   12.00    2.10
   0  -4  -8   10.00    1.40
   0  -4   8    9.90    1.60
   0  -4   8   13.90    1.90
   0  -4   8   10.20    2.40
   0  -4  -8   13.00    3.00
   0  -4  -8   10.40    1.40
   0  -4   8   15.10    3.90
   0   4  -9   53.39    4.20
   0   4   9   49.99    5.50
   0   4   9   51.39    3.30
   0   4   9   56.19    3.30
   0   4  -9   56.69    4.20
   0  -4  -9   58.39    4.60
   0  -4   9   57.89    3.70
   0  -4   9   52.29    3.50
   0  -4  -9   49.99    3.10
   0  -4   9   51.79    6.50
   0   4  10    2.80    1.30
   0   4 -10    2.00    1.60
   0   4 -10   -1.80    1.00
   0   4  10    1.60    2.10
   0  -4 -10    2.00    1.30
   0  -4  10    2.00    1.40
   0  -4  10    1.30    2.40
   0  -4  10    0.90    0.70
   0  -4 -10    0.90    1.60
   0   5   0   -1.20    1.00
   0  -5   0   -0.10    2.70
   0   5   1    0.70    1.40
   0   5  -1    1.50    1.30
   0  -5  -1    1.30    2.70
   0  -5   1    1.50    3.00
   0   5  -2  309.07    9.50
   0   5   2  312.47   10.80
   0  -5   2  339.37   15.60
   0  -5  -2  330.67   14.90
   0   5   3    2.20    1.70
   0   5  -3    0.40    1.00
   0  -5   3    3.70    3.20
   0  -5  -3    0.50    2.50
   0   5   4   46.00    4.70
   0   5  -4   45.10    2.80
   0  -5  -4   41.50    5.80
   0  -5   4   38.50    6.40
  -1   0  16   18.00    3.80
  -1   0  16   15.70    3.60
   1   0 -16   19.70    4.10
  -1   0  15    0.90    1.70
  -1   0  15   -0.50    1.80
   1   0 -15   -0.10    2.00
   1   0 -14   14.30    3.30
   1   0 -14   14.10    3.40
  -1   0  14   15.50    3.30
  -1   0  14   15.50    3.40
   1   0 -13   -0.50    1.60
  -1   0  13   -1.80    1.40
   1   0 -13   -1.20    1.50
  -1   0  13   -1.80    1.40
   1   0 -12   10.40    2.60
  -1   0  12   10.10    2.70
   1   0 -12    9.50    2.70
  -1   0  12   12.10    2.70
   1   0 -11    1.90    1.60
  -1   0  11   -2.50    1.20
   1   0 -11   -1.20    1.50
  -1   0  11    0.70    1.40
  -1   0  10   10.00    2.20
   1   0 -10   12.60    2.50
   1   0 -10   11.00    2.40
  -1   0  10   10.30    2.30
   1   0  -9    0.10    0.50
  -1   0   9   -1.60    0.90
   1   0  -9   -1.10    1.00
  -1   0   9   -0.60    0.90
   1   0  -9   -0.30    1.10
   1   0  -8    2.90    0.70
   1   0  -8    0.10    1.10
  -1   0   8    1.20    1.20
   1   0  -8    0.60    1.00
  -1   0   8    1.70    1.20
  -1   0   7    0.40    1.10
  -1   0   7    0.00    1.10
   1   0  -7    0.10    0.50
   1   0  -7   -0.10    1.00
   1   0  -7   -0.20    1.10
   1   0  -6    8.00    1.60
  -1   0   6    7.80    1.70
   1   0  -6   11.10    1.10
   1   0  -6   10.10    1.80
  -1   0   5    0.00    0.80
   1   0  -5   -0.10    0.70
   1   0  -5   -0.10    0.30
  -1   0   5    0.00    0.80
   1   0  -5   -0.70    0.80
   1   0  -4 3191.38   74.29
  -1   0   4 3111.69   74.09
   1   0  -3    0.00    0.60
   1   0  -3   -0.10    0.30
  -1   0   3    0.30    0.30
   1   0  -3    0.00    0.50
  -1   0   3   -0.10    0.50
  -1   0   3    0.40    0.60
  -1   0   2  300.37   10.60
   1   0  -2  303.27   10.60
   1   0   1    0.00    0.30
  -1   0  -1   -0.10    0.20
  -1   0  -1   -0.20    0.20
   1   0   3    0.20    0.60
  -1   0  -3    0.90    0.80
   1   0   3    0.00    0.60
  -1   0  -3    0.10    0.50
   1   0   4   15.00    1.70
  -1   0  -4   14.70    1.00
   1   0   4   12.50    1.50
   1   0   5    0.80    0.90
  -1   0  -5    5.50    1.30
   1   0   5    0.40    0.70
  -1   0  -5    0.10    0.50
   1   0   7   -0.50    1.00
  -1   0  -7   -0.50    0.50
   1   0   7   -0.20    0.90
  -1   0  -7    1.40    1.20
  -1   0  -7    0.50    1.00
  -1   0  -8  520.55   15.00
   1   0   8  539.05   14.90
   1   0   8  537.55   14.70
  -1   0  -8  540.35   13.60
  -1   0  -8  547.45   15.10
   1   0   9    0.40    1.10
  -1   0  -9   -0.80    1.20
   1   0   9   -1.10    1.10
  -1   0  -9   -0.10    1.10
  -1   0  -9   -1.50    0.90
  -1   0 -10    0.60    1.30
  -1   0 -10    1.50    1.50
   1   0  10   -1.10    1.10
  -1   0 -10    0.40    0.70
   1   0  10    0.40    1.40
   1   0  11    0.20    1.60
  -1   0 -11   -1.10    1.70
   1   0  11    0.50    1.30
  -1   0 -11   -1.80    1.10
  -1   0 -12  157.68    6.40
   1   0  12  165.38    7.90
  -1   0 -12  161.18    8.30
  -1   0 -12  159.28    8.30
   1   0  12  153.18    7.80
   1   0  13   -0.50    1.50
  -1   0 -13    2.50    2.00
  -1   0 -13    1.70    1.70
   1   0  13    1.60    1.80
   1   0  14   20.80    3.80
  -1   0 -14   22.20    4.10
  -1   0 -14   28.00    4.50
   1   0  14   21.30    3.80
  -1   0 -15    2.80    2.50
   1   0  15    1.00    1.90
   1   0  15   -0.90    1.90
   1   0  16    3.10    2.40
  -1   0 -16    4.50    2.90
   1   0  16    3.30    2.40
  -1   1  16   16.70    5.10
  -1   1  16   13.50    3.30
   1   1 -16   24.20    4.60
  -1  -1  16   17.20    2.40
  -1  -1  16   25.00    4.60
  -1  -1  16   18.60    3.80
   1   1 -15    2.10    2.20
  -1   1  15   -1.20    1.70
   1   1 -15    3.30    2.40
  -1   1  15   -2.90    1.50
  -1  -1  15   -0.50    1.00
  -1  -1  15   -3.80    1.80
  -1  -1  15   -0.40    1.90
   1   1 -14   23.00    4.20
  -1   1  14   20.80    3.60
   1   1 -14   16.70    3.70
  -1   1  14   18.50    3.50
   1  -1 -14   12.90    3.20
  -1  -1  14   17.90    3.50
  -1  -1  14   19.90    3.60
  -1  -1  14   16.40    2.10
   1  -1 -14   13.50    3.30
  -1   1  13    1.00    1.70
   1   1 -13   -1.00    1.50
  -1   1  13   -0.10    1.60
  -1  -1  13   -0.20    0.90
  -1  -1  13   -0.90    1.50
   1  -1 -13    0.00    1.70
   1  -1 -13   -0.10    1.50
  -1  -1  13    0.10    1.80
   1   1 -12    9.00    2.60
   1   1 -12    9.70    2.60
   1   1 -12    9.40    1.90
  -1   1  12    7.30    2.20
  -1   1  12    9.10    2.50
   1  -1 -12    9.30    2.50
  -1  -1  12   10.40    1.60
   1  -1 -12    6.10    2.30
  -1  -1  12    8.10    2.60
  -1  -1  12    9.00    2.50
  -1   1  11   -1.00    1.10
   1   1 -11    0.10    1.20
   1   1 -11    2.00    1.20
   1   1 -11    2.20    1.80
  -1   1  11   -0.80    1.20
   1  -1 -11   -3.00    1.10
  -1  -1  11   -0.20    1.30
  -1  -1  11   -1.40    1.60
   1  -1 -11    0.30    1.50
  -1  -1  11    0.90    0.80
  -1   1  10    0.60    1.30
   1   1 -10    2.60    1.30
  -1   1  10    2.10    1.50
   1   1 -10    1.50    1.50
   1   1 -10    2.10    1.50
  -1  -1  10    0.40    1.40
  -1  -1  10    2.50    1.80
  -1  -1  10    2.20    0.90
   1  -1 -10    2.10    1.50
   1  -1 -10    1.60    1.50
  -1   1   9  141.59    6.30
   1   1  -9  160.48    7.00
   1   1  -9  144.59    6.00
  -1   1   9  142.89    6.40
   1   1  -9  154.18    6.80
  -1  -1   9  138.19    6.40
  -1  -1   9  163.78    6.90
  -1  -1   9  151.58    4.80
   1  -1  -9  141.89    6.60
   1  -1  -9  140.29    7.50
   1   1  -8   32.70    3.30
   1   1  -8   45.90    3.40
  -1   1   8   48.60    3.40
  -1   1   8   43.50    3.20
   1   1  -8   39.50    3.00
   1  -1  -8   38.20    3.20
  -1  -1   8   42.30    3.40
  -1  -1   8   47.10    2.20
  -1  -1   8   45.00    3.50
  -1  -1   8   43.70    2.90
   1  -1  -8   39.40    3.20
   1   1  -7    3.30    1.30
  -1   1   7    2.30    1.20
   1   1  -7    0.80    1.00
   1   1  -7    1.40    1.10
  -1   1   7    1.10    1.00
  -1  -1   7    2.50    1.20
   1  -1  -7    1.20    1.00
  -1  -1   7    3.10    0.80
   1  -1  -7    4.10    1.30
  -1  -1   7    1.80    1.40
  -1  -1   7    1.70    1.10
  -1   1   6  441.46   11.50
   1   1  -6  437.96   12.00
   1   1  -6  449.95   12.00
   1   1  -6  413.36   11.90
  -1   1   6  431.16   11.60
  -1  -1   6  446.86   10.00
  -1  -1   6  425.96   11.70
   1  -1  -6  439.16   11.70
   1  -1  -6  436.16    9.40
   1  -1  -6  439.66   11.80
  -1  -1   6  440.46   11.80
  -1  -1   6  442.56   11.90
  -1   1   5   34.50    2.40
   1   1  -5   37.60    2.60
   1   1  -5   38.40    2.70
  -1   1   5   33.40    2.30
   1   1  -5   35.80    2.80
   1  -1  -5   34.40    1.60
  -1  -1   5   34.20    2.70
   1  -1  -5   36.40    2.40
  -1  -1   5   35.80    1.60
  -1  -1   5   33.90    2.50
  -1  -1   5   33.70    2.40
   1  -1  -5   37.80    2.50
   1   1  -4  619.74   14.80
  -1   1   4  602.54   14.40
  -1   1   4  599.04   14.50
   1   1  -4  654.83   15.60
   1   1  -4  629.84   14.90
   1  -1  -4  633.44   13.90
  -1  -1   4  648.14   14.90
   1  -1  -4  648.94   14.70
   1  -1  -4  636.64   14.50
  -1   1   3 1027.60   28.10
   1   1  -3 1069.79   29.80
   1  -1  -3 1023.40   28.10
  -1  -1   3 1075.99   29.60
   1   1  -2    3.70    0.70
  -1   1   2    3.20    0.60
   1   1  -2    7.00    1.50
  -1   1   2    5.80    1.00
   1   1  -2    3.80    0.80
   1   1  -2    4.80    0.50
  -1   1   2    4.70    0.70
  -1  -1   2    3.30    0.70
   1  -1  -2    3.90    0.90
  -1  -1   2    5.80    0.60
   1  -1  -2    5.40    0.70
  -1  -1   2    3.20    0.80
   1  -1  -2    3.20    0.60
  -1  -1   2    3.70    1.30
   1   1   0  978.10   21.60
  -1  -1   0  935.41   21.70
  -1  -1  -3 5337.97  115.89
  -1   1  -4  625.04   15.10
  -1   1  -4  657.83   15.40
  -1   1  -4  676.13   16.10
   1   1   4  632.74   14.80
  -1  -1  -4  670.43   15.10
  -1  -1  -4  635.64   15.10
  -1  -1  -4  627.74   14.50
  -1   1  -5    5.50    1.40
  -1   1  -5    3.70    1.30
   1   1   5    3.20    1.20
   1   1   5    4.10    1.10
  -1   1  -5    5.80    1.60
  -1  -1  -5    4.50    0.90
  -1  -1  -5    5.00    1.30
   1  -1   5    6.40    1.50
   1  -1   5    4.70    0.60
   1  -1   5    3.90    1.30
  -1  -1  -5    4.30    1.20
   1  -1   5    4.20    1.30
   1   1   6  533.75   13.80
   1   1   6  557.14   14.10
  -1   1  -6  566.04   14.50
  -1   1  -6  548.75   14.50
  -1   1  -6  560.84   14.50
  -1  -1  -6  546.25   14.30
   1  -1   6  547.45   12.10
  -1  -1  -6  543.75   14.10
  -1  -1  -6  561.84   12.40
   1  -1   6  551.04   14.20
   1  -1   6  560.24   14.10
   1  -1   6  538.75   13.80
   1   1   7  513.75   14.00
   1   1   7  524.95   13.90
  -1   1  -7  547.45   14.40
  -1   1  -7  512.75   14.10
  -1   1  -7  523.95   14.50
  -1  -1  -7  534.65   14.20
  -1  -1  -7  510.85   11.70
   1  -1   7  551.64   15.80
  -1  -1  -7  527.25   14.30
   1  -1   7  552.54   14.20
   1  -1   7  516.95   11.90
   1   1   8  770.02   19.10
   1   1   8  751.42   19.30
  -1   1  -8  759.62   19.90
  -1   1  -8  769.22   19.80
  -1   1  -8  749.33   19.20
   1  -1   8  736.23   16.80
  -1  -1  -8  773.02   16.10
   1  -1   8  766.02   19.50
  -1  -1  -8  769.02   19.60
   1  -1   8  765.12   19.40
  -1  -1  -8  758.42   19.90
  -1   1  -9   86.99    4.60
   1   1   9   81.49    4.80
  -1   1  -9   89.69    5.20
   1   1   9   85.19    4.70
  -1   1  -9   76.29    5.00
   1  -1   9   82.79    3.20
   1  -1   9   85.09    4.80
  -1  -1  -9   88.79    5.10
  -1  -1  -9   86.19    5.00
   1  -1   9   86.09    5.00
   1   1  10    5.70    1.90
   1   1  10    3.20    1.70
  -1   1 -10    2.30    1.80
  -1   1 -10    7.10    2.20
  -1   1 -10    5.20    1.70
   1  -1  10    4.80    2.00
   1  -1  10    7.20    1.20
  -1  -1 -10    5.60    2.00
   1  -1  10    6.40    2.00
  -1  -1 -10    6.70    2.00
  -1   1 -11   62.39    5.00
   1   1  11   58.79    4.60
  -1   1 -11   62.29    4.90
  -1   1 -11   63.49    4.20
   1   1  11   59.39    4.50
  -1  -1 -11   63.19    5.00
   1  -1  11   61.89    3.10
  -1  -1 -11   74.39    5.20
   1  -1  11   65.29    4.80
   1  -1  11   65.69    4.90
   1   1  12   24.40    3.60
  -1   1 -12   19.40    3.60
   1   1  12   16.10    2.90
  -1   1 -12   21.00    2.90
  -1   1 -12   27.30    4.00
  -1  -1 -12   14.90    3.10
  -1  -1 -12   16.80    3.20
   1  -1  12   18.70    3.40
   1  -1  12   17.10    3.10
   1  -1  12   19.30    2.00
  -1   1 -13    2.10    2.00
  -1   1 -13    4.70    2.40
   1   1  13    2.00    1.80
   1   1  13    2.80    1.90
  -1  -1 -13    2.00    1.80
   1  -1  13    3.70    2.40
   1  -1  13    4.80    2.20
   1  -1  13    1.40    1.00
  -1  -1 -13    2.00    1.90
   1   1  14   34.70    4.60
   1   1  14   34.70    4.50
  -1   1 -14   35.10    5.00
  -1   1 -14   30.30    6.30
   1  -1  14   30.70    4.40
   1  -1  14   28.20    2.70
  -1  -1 -14   36.20    4.90
   1  -1  14   22.50    3.90
   1   1  15   38.20    4.90
  -1   1 -15   45.00    5.90
   1   1  15   31.60    4.50
  -1   1 -15   34.70    5.50
   1  -1  15   39.00    5.00
   1  -1  15   31.90    4.80
   1  -1  15   40.30    3.00
  -1   1 -16   29.50    5.00
   1   1  16   28.70    4.10
   1   1  16   24.10    4.40
   1   1  16   29.70    4.70
   1  -1  16   36.60    5.20
   1  -1  16   25.70    2.70
   1  -1  16   28.80    5.30
   1   2 -15    2.10    2.50
   1   2 -15    1.30    2.40
  -1   2  15    1.50    1.90
  -1   2  15    1.50    1.90
  -1   2  15   -1.10    1.80
  -1  -2  15   -1.60    1.70
  -1  -2  15    0.70    1.90
  -1  -2  15    1.30    1.00
  -1   2  14   -0.80    1.40
   1   2 -14    3.20    2.40
  -1   2  14    2.10    2.10
   1   2 -14   -0.40    1.80
  -1  -2  14    2.90    2.30
  -1  -2  14    2.00    2.30
   1   2 -13    2.90    2.00
  -1   2  13    3.50    1.90
   1   2 -13    5.20    2.30
  -1   2  13    0.80    1.60
  -1  -2  13    3.40    2.30
   1  -2 -13    0.30    1.70
  -1  -2  13    3.10    1.00
   1  -2 -13    3.60    2.10
  -1  -2  13    1.80    1.80
  -1   2  12   26.30    3.60
   1   2 -12   22.00    3.70
   1   2 -12   22.90    3.80
  -1   2  12   19.10    3.10
  -1  -2  12   22.90    1.80
  -1  -2  12   19.10    3.30
   1  -2 -12   22.00    3.40
  -1  -2  12   22.50    3.50
   1  -2 -12   18.80    3.30
  -1   2  11  119.19    6.20
   1   2 -11  125.19    6.90
  -1   2  11  127.99    6.60
  -1  -2  11  130.49    6.90
  -1  -2  11  126.59    4.30
  -1  -2  11  152.58    7.40
   1  -2 -11  131.59    6.90
   1  -2 -11  140.09    7.10
  -1   2  10   -1.10    1.10
   1   2 -10    0.80    1.40
  -1   2  10    0.30    1.20
   1   2 -10   -0.20    1.30
  -1  -2  10   -0.20    1.20
  -1  -2  10   -0.70    1.30
  -1  -2  10    0.30    0.60
  -1  -2  10    0.80    1.50
   1  -2 -10   -1.10    1.00
   1  -2 -10   -0.40    1.30
  -1   2   9    0.30    1.10
  -1   2   9   -1.00    1.10
   1   2  -9   -0.80    1.20
   1   2  -9    1.00    1.30
  -1  -2   9    2.40    1.50
  -1  -2   9   -1.10    1.20
  -1  -2   9   -1.40    1.10
   1  -2  -9    1.30    1.20
  -1  -2   9    0.40    0.50
   1  -2  -9    2.20    1.50
  -1   2   8    0.00    1.00
   1   2  -8   -0.20    1.10
   1   2  -8   -1.70    0.80
   1   2  -8    0.70    1.50
  -1   2   8   -0.20    1.00
  -1  -2   8   -1.50    0.80
   1  -2  -8    0.30    0.90
   1  -2  -8   -1.40    0.80
   1  -2  -8   -0.40    1.10
  -1  -2   8   -0.10    0.50
  -1  -2   8    2.30    1.40
  -1  -2   8   -0.80    1.40
   1   2  -7  184.28    8.10
  -1   2   7  193.98    6.60
   1   2  -7  181.38    7.00
  -1   2   7  189.18    6.70
   1   2  -7  205.38    7.50
  -1  -2   7  193.98    8.10
   1  -2  -7  191.18    6.90
  -1  -2   7  199.68    7.10
  -1  -2   7  198.68    5.20
   1  -2  -7  193.68    6.20
  -1  -2   7  185.88    7.00
   1  -2  -7  187.28    6.70
   1   2  -6   -0.70    1.10
   1   2  -6   -0.90    0.80
   1   2  -6   -0.70    0.70
  -1   2   6    0.90    0.80
  -1   2   6    0.40    0.80
  -1  -2   6    0.50    0.50
  -1  -2   6    1.90    1.50
   1  -2  -6   -0.60    0.80
   1  -2  -6   -0.90    0.70
  -1  -2   6    0.60    0.90
   1  -2  -6    1.80    0.90
   1   2  -5  105.09    5.80
   1   2  -5  117.39    3.50
   1   2  -5  108.49    4.50
   1   2  -5  125.89    4.90
  -1   2   5  117.79    4.30
  -1   2   5  116.39    4.20
  -1  -2   5  118.39    4.70
  -1  -2   5  110.59    5.90
   1  -2  -5  118.39    4.80
  -1  -2   5  124.99    4.60
  -1  -2   5  115.49    3.60
   1  -2  -5  119.49    4.40
   1  -2  -5  109.39    4.20
   1   2  -4   19.30    3.40
  -1   2   4   16.60    1.50
  -1   2   4   17.40    1.50
  -1   2   4   20.90    2.40
   1   2  -4   14.90    1.80
   1   2  -4   12.60    1.60
   1   2  -4   19.80    1.30
  -1  -2   4   14.70    1.70
   1  -2  -4   16.20    1.50
   1  -2  -4   18.30    2.40
  -1  -2   4   20.30    1.40
  -1  -2   4   14.90    2.80
   1  -2  -4   17.50    1.60
  -1  -2   4   15.90    1.80
   1   2  -3  513.85   12.00
  -1   2   3  518.95   13.10
  -1   2   3  521.75   13.70
   1   2  -3  502.45   11.40
  -1   2   3  512.75   11.30
   1   2  -3  524.35   14.80
   1   2  -3  506.75   12.10
  -1   2   3  523.55   11.30
   1  -2  -3  501.35   13.60
   1  -2  -3  507.75   11.30
  -1  -2   3  510.95   11.80
   1  -2  -3  502.65   11.30
  -1  -2   3  495.65   12.50
  -1  -2   3  511.45   14.80
   1   2  -2 2055.39   47.70
  -1  -2   2 2043.30   48.60
   1  -2  -2 2039.70   43.90
   1  -2  -2 2137.89   44.90
  -1   2   1  158.78    6.40
   1   2  -1  154.58    4.00
   1   2  -1  154.48    4.60
  -1   2   1  149.88    5.00
   1   2  -1  150.08    6.50
   1   2  -1  158.58    3.90
   1  -2  -1  163.58    6.50
  -1  -2   1  154.48    3.90
  -1  -2   1  156.18    3.90
  -1  -2   1  156.48    4.90
  -1  -2   1  157.28    3.70
  -1  -2   1  153.08    6.70
  -1  -2   1  154.78    3.70
  -1   2   0  505.95   12.00
  -1   2   0  511.55   14.30
   1   2   0  507.05   14.10
   1   2   0  517.85   12.20
  -1  -2   0  512.65   10.60
  -1  -2   0  509.25   14.30
  -1  -2   0  508.15   10.60
  -1  -2   0  521.25   10.70
  -1  -2   0  504.55   10.60
   1  -2   0  516.75   14.20
   1   2   1   49.30    1.60
   1   2   1   62.89    3.80
   1   2   1   44.80    2.60
  -1   2  -1   48.30    1.60
  -1   2  -1   45.40    3.60
  -1   2  -1   45.80    1.60
   1   2   1   48.50    1.60
  -1   2  -1   48.50    2.10
  -1  -2  -1   48.20    1.50
   1  -2   1   49.80    3.70
  -1  -2  -1   47.90    1.50
  -1  -2  -1   46.90    3.50
  -1  -2  -1   48.40    1.50
  -1  -2  -1   44.60    1.50
  -1   2  -2 1313.87   31.10
  -1   2  -3 1857.41   46.30
  -1  -2  -3 1858.21   45.80
  -1  -2  -3 1802.22   43.90
   1  -2   3 1860.11   46.30
   1   2   5   48.50    2.60
  -1   2  -5   52.89    4.10
  -1   2  -5   49.30    3.00
   1   2   5   41.60    3.10
  -1   2  -5   46.30    2.90
   1   2   5   45.80    2.60
   1  -2   5   48.00    1.90
  -1  -2  -5   52.69    3.30
   1  -2   5   50.09    2.90
   1  -2   5   50.09    4.00
  -1  -2  -5   57.49    3.00
   1  -2   5   47.80    2.80
  -1  -2  -5   47.70    2.80
   1   2   6   42.00    3.20
   1   2   6   41.10    2.70
  -1   2  -6   41.00    3.00
  -1   2  -6   49.30    4.90
  -1   2  -6   39.00    2.90
   1   2   6   41.90    2.60
  -1  -2  -6   39.80    2.80
   1  -2   6   44.30    3.70
   1  -2   6   44.20    2.90
   1  -2   6   42.30    1.70
  -1  -2  -6   41.90    2.90
  -1   2  -7    2.00    1.50
  -1   2  -7    0.80    1.00
   1   2   7    1.30    1.00
  -1   2  -7   -0.10    0.90
   1   2   7    1.10    1.20
   1   2   7    0.50    0.90
   1  -2   7    1.30    1.10
  -1  -2  -7    2.10    1.10
   1  -2   7    1.10    0.50
  -1  -2  -7    1.10    1.10
   1  -2   7    1.00    1.30
  -1  -2  -7   -0.30    0.80
   1  -2   7   -0.60    1.00
  -1   2  -8    2.70    1.50
   1   2   8    1.90    1.20
  -1   2  -8    4.00    1.60
   1   2   8    1.00    1.10
   1   2   8    2.70    1.60
   1  -2   8    1.00    1.20
  -1  -2  -8    1.80    1.00
   1  -2   8    1.90    0.60
  -1  -2  -8    1.60    1.20
  -1  -2  -8   -0.20    1.20
   1  -2   8    0.00    1.10
   1  -2   8    1.60    1.50
   1   2   9  511.65   15.50
   1   2   9  528.45   14.80
  -1   2  -9  520.15   15.80
   1   2   9  530.65   15.00
  -1   2  -9  529.85   15.70
  -1  -2  -9  545.15   15.70
   1  -2   9  542.85   12.00
  -1  -2  -9  528.65   15.30
  -1  -2  -9  532.75   13.30
   1  -2   9  582.74   15.80
   1  -2   9  535.95   15.20
  -1   2 -10   17.60    2.90
  -1   2 -10   16.00    2.80
   1  -2  10   16.00    2.80
   1  -2  10   19.40    1.40
  -1  -2 -10   15.30    2.80
   1  -2  10   23.70    3.30
  -1  -2 -10   19.10    3.00
  -1  -2 -10   16.90    1.20
   1   2  11   47.90    4.80
   1   2  11   49.10    4.70
   1   2  11   44.40    4.30
  -1   2 -11   49.60    5.20
  -1   2 -11   51.79    5.20
   1  -2  11   50.49    4.20
  -1  -2 -11   46.70    4.70
   1  -2  11   48.90    2.30
  -1  -2 -11   51.29    5.10
   1  -2  11   54.89    5.10
  -1   2 -12    3.30    2.10
   1   2  12    1.40    1.70
  -1   2 -12    5.80    2.50
   1   2  12    1.60    1.60
   1   2  12    3.70    1.90
   1  -2  12    4.10    2.00
   1  -2  12    5.00    1.00
   1  -2  12    3.90    2.00
  -1  -2 -12    3.10    2.00
  -1  -2 -12    5.20    2.10
   1   2  13    0.50    1.50
  -1   2 -13    5.30    2.40
  -1   2 -13    1.80    2.20
   1   2  13    4.80    2.10
   1   2  13    7.10    2.30
   1  -2  13    3.50    0.90
   1  -2  13    4.30    2.10
   1  -2  13    3.30    2.00
   1   2  14  197.28    9.40
   1   2  14  196.08    9.50
  -1   2 -14  182.88   10.10
  -1   2 -14  190.68   10.00
   1   2  14  195.38    9.10
   1  -2  14  183.58    9.20
   1  -2  14  192.18    5.80
   1   2  15   15.80    5.30
  -1   2 -15   16.40    4.00
  -1   2 -15   22.40    4.40
   1   2  15   18.20    3.50
   1  -2  15   17.60    1.80
   1  -2  15   16.20    3.60
   1  -2  15   11.80    3.20
   1   3 -13   -2.10    1.50
  -1   3  13    0.70    3.30
  -1   3  13    0.20    1.30
   1   3 -13    1.50    1.90
  -1   3  13    1.60    2.10
  -1  -3  13   -1.00    0.60
  -1  -3  13   -0.80    1.50
  -1  -3  13    2.90    1.80
  -1   3  12    1.70    1.70
  -1   3  12    3.90    1.80
  -1   3  12    1.00    2.00
   1   3 -12    2.20    2.00
   1   3 -12    0.40    1.80
  -1  -3  12    3.80    0.90
  -1  -3  12    5.20    2.10
  -1  -3  12    2.90    1.70
   1   3 -11    0.30    1.50
   1   3 -11   -1.60    1.50
  -1   3  11    1.50    1.50
  -1   3  11    2.50    1.40
  -1   3  11    1.30    1.80
  -1  -3  11    3.40    1.70
  -1  -3  11    2.40    0.80
   1  -3 -11    1.10    1.40
  -1  -3  11    1.00    1.60
  -1  -3  11    1.10    1.90
  -1   3  10    2.50    1.40
   1   3 -10    1.50    1.50
  -1   3  10    2.80    1.40
  -1   3  10    3.50    2.00
   1   3 -10    3.50    1.80
  -1  -3  10    2.60    0.80
  -1  -3  10    4.00    2.20
  -1  -3  10    2.80    1.60
   1  -3 -10    2.50    1.40
   1  -3 -10    1.60    1.40
  -1   3   9  279.47   10.90
   1   3  -9  295.67   10.60
  -1   3   9  301.67    9.40
  -1   3   9  263.97   10.40
   1   3  -9  297.37   10.40
   1  -3  -9  299.97    9.90
  -1  -3   9  301.97   10.20
   1  -3  -9  298.47    9.20
   1  -3  -9  285.47    9.70
  -1  -3   9  287.07   12.10
  -1  -3   9  305.87    7.80
  -1  -3   9  301.47   10.00
  -1   3   8    0.80    0.90
  -1   3   8   -0.40    0.90
   1   3  -8    0.50    1.20
  -1   3   8    1.50    1.50
   1   3  -8   -1.10    1.00
  -1  -3   8   -2.10    1.50
  -1  -3   8    0.50    1.10
  -1  -3   8    0.70    1.20
  -1  -3   8   -0.40    0.60
   1  -3  -8    1.00    1.20
   1  -3  -8    1.50    1.10
   1  -3  -8    1.50    1.20
   1   3  -7  141.49    5.90
   1   3  -7  119.59    5.60
  -1   3   7  124.49    4.80
  -1   3   7  125.29    6.40
  -1   3   7  123.29    4.90
  -1  -3   7  122.99    5.30
   1  -3  -7  122.49    5.00
  -1  -3   7  127.69    5.50
  -1  -3   7  130.89    7.80
   1  -3  -7  132.19    6.20
   1  -3  -7  130.89    5.10
  -1  -3   7  129.79    4.40
  -1   3   6   -0.90    0.80
   1   3  -6   -0.60    1.10
  -1   3   6   -1.20    0.60
  -1   3   6   -1.60    1.30
   1   3  -6   -1.00    1.00
  -1  -3   6   -0.60    0.90
   1  -3  -6   -0.90    0.80
  -1  -3   6   -3.30    1.80
   1  -3  -6    0.00    0.80
  -1  -3   6   -1.30    1.10
  -1  -3   6    0.40    0.80
   1  -3  -6    0.30    1.60
  -1   3   5  102.89    3.60
  -1   3   5  105.39    3.60
  -1   3   5  103.39    5.40
   1   3  -5   99.59    4.30
   1   3  -5  113.19    3.90
   1   3  -5  102.29    4.40
  -1  -3   5   92.69    6.70
  -1  -3   5  101.19    4.10
   1  -3  -5  109.29    6.10
   1  -3  -5  103.29    3.50
  -1  -3   5   97.59    4.00
   1  -3  -5  104.39    3.40
  -1   3   4  409.56   12.40
   1   3  -4  442.36   10.40
  -1   3   4  426.26    9.80
   1   3  -4  441.96   11.00
  -1   3   4  436.66    9.80
   1   3  -4  438.06   10.90
  -1  -3   4  448.16   10.40
  -1  -3   4  432.46   11.10
  -1  -3   4  412.36   15.00
  -1  -3   4  433.36   10.20
  -1  -3   4  428.26   10.50
   1  -3  -4  458.35   14.10
  -1  -3   4  423.46   10.60
   1   3  -3   67.99    2.90
  -1   3   3   67.79    2.00
   1   3  -3   77.09    2.90
   1   3  -3   71.99    2.80
  -1   3   3   62.79    4.70
  -1   3   3   72.59    4.10
  -1   3   3   70.09    2.00
  -1  -3   3   67.79    2.60
  -1  -3   3   67.29    2.50
  -1  -3   3   71.59    3.50
  -1  -3   3   71.39    2.60
  -1  -3   3   70.09    2.40
   1  -3  -3   70.69    5.20
  -1  -3   3   70.69    5.60
   1   3  -2    0.10    0.70
  -1   3   2    1.10    1.10
   1   3  -2    0.10    0.40
  -1  -3   2    1.80    2.00
   1  -3  -2   -0.70    1.60
  -1   3   1  492.05   12.60
   1   3  -1  484.95   12.10
  -1  -3   1  490.55   15.80
   1  -3  -1  455.85   15.10
  -1   3   0   71.79    3.40
   1   3   0   72.39    3.50
  -1  -3   0   80.39    5.60
   1  -3   0   72.79    5.40
   1   3   1  793.12   18.80
  -1   3  -1  784.02   17.80
   1  -3   1  774.72   22.00
  -1  -3  -1  759.22   21.60
   1   3   2 1449.26   32.70
  -1  -3  -2 1494.75   35.70
   1  -3   2 1433.66   36.00
  -1   3  -3  843.12   18.50
   1   3   3  814.92   17.90
  -1   3  -3  851.11   18.50
   1   3   3  850.51   20.80
   1   3   3  848.22   18.00
  -1   3  -3  849.91   18.40
  -1  -3  -3  846.12   17.30
   1  -3   3  771.62   23.10
   1  -3   3  828.52   17.60
  -1  -3  -3  903.41   23.20
  -1  -3  -3  844.92   17.20
   1  -3   3  854.41   17.60
  -1  -3  -3  835.22   17.30
  -1  -3  -3  841.42   17.30
   1  -3   3  842.12   17.60
   1  -3   3  858.81   17.60
   1   3   4  824.92   20.80
  -1   3  -4  842.62   19.00
   1   3   4  824.52   18.10
   1   3   4  832.52   18.20
  -1   3  -4  827.02   17.90
  -1   3  -4  830.92   18.80
   1  -3   4  808.92   18.20
  -1  -3  -4  833.12   18.00
   1  -3   4  822.72   23.50
  -1  -3  -4  839.22   22.40
  -1  -3  -4  844.62   18.00
   1  -3   4  827.62   18.10
  -1  -3  -4  821.62   18.10
   1   3   5   57.59    4.10
  -1   3  -5   53.39    3.10
   1   3   5   49.99    2.60
  -1   3  -5   49.40    2.10
  -1   3  -5   52.19    3.10
   1   3   5   53.69    2.60
  -1  -3  -5   53.79    4.60
  -1  -3  -5   53.69    2.80
  -1  -3  -5   52.39    2.70
   1  -3   5   34.00    4.60
   1  -3   5   48.00    2.70
  -1   3  -6 2348.36   50.19
   1   3   6 2312.17   51.59
  -1  -3  -6 2330.87   49.20
  -1  -3  -6 2298.57   49.30
   1  -3   6 2303.87   49.30
  -1  -3  -6 2330.27   51.99
   1  -3   6 2328.67   49.10
   1   3   7    4.70    1.30
   1   3   7    3.40    1.40
  -1   3  -7    6.30    1.80
  -1   3  -7    6.60    1.70
   1  -3   7    6.40    1.50
   1  -3   7    4.80    1.50
   1  -3   7    6.00    0.90
   1  -3   7    5.80    2.50
  -1  -3  -7    4.80    1.80
  -1  -3  -7    7.20    1.70
  -1  -3  -7    3.40    1.30
   1   3   8   78.59    5.30
   1   3   8   86.39    4.40
   1   3   8   90.09    4.40
  -1   3  -8   82.19    5.00
  -1   3  -8   93.69    5.10
  -1  -3  -8   87.39    4.60
   1  -3   8   74.29    5.90
   1  -3   8   88.19    2.90
  -1  -3  -8   87.69    4.70
   1  -3   8   91.89    5.10
   1  -3   8   79.59    4.50
  -1  -3  -8   94.99    5.20
   1   3   9    4.40    1.50
  -1   3  -9    3.30    1.80
   1   3   9    9.30    2.60
   1   3   9    4.40    1.50
  -1   3  -9    6.70    2.00
   1  -3   9    5.90    2.50
   1  -3   9    6.50    0.90
   1  -3   9    4.40    1.70
  -1  -3  -9    6.70    1.80
   1  -3   9    4.20    1.80
  -1  -3  -9    5.90    2.10
  -1  -3  -9    7.80    1.90
   1   3  10   -0.20    1.70
   1   3  10    2.10    1.40
   1   3  10    2.30    1.30
  -1   3 -10    0.40    1.40
  -1   3 -10    0.10    1.30
  -1  -3 -10    0.10    1.40
  -1  -3 -10   -0.40    1.40
   1  -3  10    1.10    1.30
  -1  -3 -10    2.40    1.30
   1  -3  10   -0.30    1.20
  -1   3 -11   60.89    5.20
   1   3  11   54.69    4.20
   1   3  11   51.29    5.20
  -1   3 -11   53.99    5.40
   1   3  11   54.89    4.10
  -1  -3 -11   54.29    2.80
   1  -3  11   59.99    4.60
  -1  -3 -11   58.29    4.70
   1   3  12   34.00    3.90
  -1   3 -12   28.80    4.20
  -1   3 -12   28.10    4.20
   1   3  12   29.30    4.20
   1   3  12   26.80    3.40
   1  -3  12   30.80    3.90
   1  -3  12   32.40    4.00
   1   3  13   17.10    3.00
  -1   3 -13   16.30    3.50
   1   3  13   18.10    3.60
  -1   3 -13   19.40    3.80
   1  -3  13   15.00    3.20
  -1   4  10    2.90    1.30
  -1   4  10    1.90    2.30
   1   4 -10    1.80    1.60
   1   4 -10    2.10    1.60
  -1   4  10    0.60    1.30
  -1  -4  10    3.60    2.90
  -1  -4  10    0.60    0.60
  -1  -4  10    4.40    1.70
   1  -4 -10    4.10    1.80
  -1   4   9   69.89    3.70
  -1   4   9   63.19    6.00
   1   4  -9   74.19    4.70
  -1   4   9   63.29    3.50
   1   4  -9   58.79    4.30
  -1  -4   9   55.59    6.80
  -1  -4   9   66.89    4.00
   1  -4  -9   63.89    4.80
  -1  -4   9   70.19    4.10
   1  -4  -9   66.99    3.30
  -1   4   8    2.30    2.00
   1   4  -8    0.30    1.20
  -1   4   8   -0.20    0.90
  -1   4   8    1.30    1.00
   1  -4  -8    1.40    0.90
   1  -4  -8    0.40    0.70
  -1  -4   8   -1.40    2.40
  -1  -4   8    2.80    1.30
   1  -4  -8   -2.40    1.50
  -1  -4   8    1.70    1.10
   1   4  -7  188.28    6.80
  -1   4   7  181.68    5.40
   1   4  -7  176.78    5.40
  -1   4   7  176.78    5.30
  -1   4   7  192.08    8.60
   1   4  -7  175.48    6.70
  -1  -4   7  171.48    5.80
   1  -4  -7  175.18    8.70
  -1  -4   7  174.38    5.80
  -1  -4   7  176.38    6.00
  -1  -4   7  184.18   10.70
  -1  -4   7  184.98    5.80
   1   4  -6   48.90    3.00
   1   4  -6   44.10    2.80
  -1   4   6   40.30    4.30
  -1   4   6   41.00    1.90
   1   4  -6   38.70    2.30
  -1   4   6   45.00    2.00
  -1  -4   6   47.30    2.30
  -1  -4   6   42.10    2.20
  -1  -4   6   32.50    5.40
  -1  -4   6   40.40    2.10
   1   4  -5   19.80    1.90
   1   4  -5   16.10    1.70
   1   4  -5   21.90    2.00
  -1   4   5   23.50    3.20
  -1  -4   5   20.90    1.10
  -1  -4   5   20.50    1.00
   1  -4  -5   23.00    4.20
  -1  -4   5   19.10    1.00
  -1  -4   5   20.60    4.50
  -1  -4   5   21.70    1.00
  -1   4   4   49.00    3.90
   1   4  -4   48.90    2.70
  -1  -4   4   40.10    5.80
   1  -4  -4   53.69    6.00
   1   4  -3    7.60    1.40
  -1   4   3    9.20    2.10
   1  -4  -3    3.80    2.50
  -1  -4   3    6.40    3.20
  -1   4   2    4.90    1.50
   1   4  -2    2.90    1.10
  -1  -4   2    2.10    2.60
   1  -4  -2    6.00    2.80
   1   4  -1   48.20    3.20
  -1   4   1   50.59    3.50
  -1  -4   1   48.10    6.10
   1  -4  -1   42.10    5.50
  -1   4   0   23.80    2.50
   1   4   0   27.00    2.70
   1  -4   0   27.90    4.50
  -1  -4   0   28.80    4.90
  -1   4  -1    8.20    1.50
   1   4   1   10.10    1.90
  -1  -4  -1   13.10    3.60
   1  -4   1    9.70    3.40
   1   4   2   65.09    4.20
  -1   4  -2   63.89    3.20
  -1  -4  -2   61.79    6.50
   1  -4   2   59.39    6.50
  -1   4  -3   55.19    2.80
   1  -4   3   49.30    6.00
  -1  -4  -3   46.00    5.60
  -1   4  -4   42.00    2.30
   1   4   4   39.50    4.00
  -1   4  -4   44.00    1.90
  -1   4  -4   45.40    1.90
  -1  -4  -4   41.20    5.40
   1  -4   4   50.19    6.30
  -1   4  -5  193.88    5.90
  -1   4  -5  200.78    6.10
  -1   4  -5  198.38    5.60
   1   4   5  201.98    5.30
   1   4   5  189.88    5.20
   1   4   5  206.78    8.50
   1  -4   5  213.58   11.20
  -1  -4  -5  192.78    9.90
   1   4   6  386.76    9.60
   1   4   6  387.56    9.60
   1   4   6  398.16   13.30
  -1   4  -6  403.86   10.60
  -1   4  -6  366.16   10.60
  -1   4  -6  401.66    9.40
   1  -4   6  381.46    9.30
   1  -4   6  388.96    9.30
   1  -4   6  388.36   15.80
   1  -4   6  389.56    9.20
   1  -4   6  393.36    9.20
  -1  -4  -6  398.96   16.50
  -1   4  -7  205.48    7.10
   1   4   7  192.88    6.60
   1   4   7  202.88    9.00
   1   4   7  182.68    5.90
  -1   4  -7  183.88    7.00
  -1  -4  -7  185.78    5.20
   1  -4   7  187.48    6.00
   1  -4   7  189.18    6.20
   1  -4   7  194.28   10.70
  -1  -4  -7  187.78    5.10
  -1  -4  -7  179.78   10.50
  -1  -4  -7  192.08    5.00
   1  -4   7  191.38    8.10
   1   4   8  177.98    6.10
  -1   4  -8  187.88    9.90
   1   4   8  167.48    5.90
  -1   4  -8  171.68    7.20
   1   4   8  175.38    8.70
  -1  -4  -8  180.48    8.70
   1  -4   8  178.08    6.50
  -1  -4  -8  184.08    5.90
   1  -4   8  207.08   10.90
   1  -4   8  179.88    6.20
  -1  -4  -8  169.08    5.70
  -1   4  -9   16.60    2.60
   1   4   9   17.40    2.20
   1   4   9   13.50    2.00
   1   4   9   10.80    3.00
  -1   4  -9   16.20    2.60
   1  -4   9   17.90    2.30
  -1  -4  -9   16.30    2.10
   1  -4   9   18.50    4.20
   1  -4   9   22.10    2.50
  -1  -4  -9   20.10    3.20
  -1   4 -10   13.10    2.60
   1   4  10   15.90    3.40
   1   4  10   21.10    2.60
  -1   4 -10   18.10    3.00
   1   4  10   16.30    2.70
  -1  -4 -10   19.80    3.10
   1  -4  10   19.60    2.60
  -1  -4 -10   14.90    2.50
   1   5  -4    2.20    1.20
  -1   5   4    4.20    2.20
   1  -5  -4    5.50    2.70
  -1  -5   4    3.80    3.20
   1   5  -3   23.70    2.50
  -1   5   3   12.90    2.60
   1  -5  -3   23.60    4.80
  -1  -5   3   21.50    5.00
  -1   5   2    1.50    1.50
  -1  -5   2    0.40    2.70
   1  -5  -2    1.20    2.60
   1   5  -1   63.69    3.90
  -1   5   1   61.69    4.20
  -1  -5   1   57.59    7.40
   1  -5  -1   56.29    7.20
  -1   5   0   35.30    3.30
   1   5   0   35.60    3.40
  -1  -5   0   29.40    5.60
   1  -5   0   31.10    5.70
  -1   5  -1   73.09    4.70
   1   5   1   71.09    4.70
  -1  -5  -1   75.09    8.60
   1  -5   1   82.69    8.80
   1   5   2   39.40    4.00
  -1   5  -2   33.60    2.80
   1  -5   2   35.40    5.90
  -1  -5  -2   44.70    6.50
   1   5   3   13.40    2.70
  -1   5  -3   10.90    1.70
  -1  -5  -3   18.10    4.30
   1  -5   3   11.30    3.90
   1   5   4   75.29    5.30
  -1   5  -4   67.39    3.30
  -1  -5  -4   78.09    7.10
   1  -5   4   73.09    8.20
  -2   0  16  157.88    8.90
   2   0 -16  151.78    9.30
  -2   0  16  140.49    8.80
   2   0 -15   -1.10    2.10
  -2   0  15   -3.30    1.50
   2   0 -15   -2.50    1.50
  -2   0  15   -0.90    1.50
  -2   0  14  284.47   11.80
   2   0 -14  282.47   12.20
   2   0 -14  275.77   11.90
  -2   0  14  267.37   11.30
   2   0 -13   -0.60    1.60
  -2   0  13   -0.20    1.50
  -2   0  13    2.50    2.00
   2   0 -13   -0.80    1.40
   2   0 -12   17.00    3.20
  -2   0  12   18.50    3.20
  -2   0  12   12.20    2.80
   2   0 -12   12.60    2.80
  -2   0  11    1.10    1.60
   2   0 -11    0.00    1.30
  -2   0  11    0.20    1.40
   2   0 -11   -0.80    1.40
  -2   0  10  154.38    6.90
   2   0 -10  138.49    6.90
  -2   0  10  157.68    7.10
   2   0 -10  144.89    6.90
  -2   0   9   -0.50    1.10
   2   0  -9   -0.20    1.10
  -2   0   9   -0.60    1.00
   2   0  -9    1.20    1.20
  -2   0   8  253.07    8.70
  -2   0   8  263.17    8.90
   2   0  -8  254.07    8.90
   2   0  -8  266.37    8.90
  -2   0   7   -0.30    1.00
   2   0  -7    0.60    1.00
   2   0  -7    0.60    1.10
  -2   0   7   -0.20    1.00
   2   0  -6  109.59    4.70
  -2   0   6  100.39    4.50
   2   0  -6  108.49    4.60
  -2   0   5   -0.80    0.70
  -2   0   5    0.30    0.30
   2   0  -5   -0.50    0.70
   2   0  -5    0.40    0.80
  -2   0   5    0.30    0.80
  -2   0   4  869.01   26.90
   2   0  -4  847.12   26.80
  -2   0   3   -0.20    0.50
   2   0  -3   -0.10    0.50
  -2   0   3    0.60    0.60
   2   0  -3    0.20    0.60
  -2   0   3    0.30    0.30
   2   0  -2    2.50    0.60
  -2   0   2    3.10    0.70
   2   0  -2    3.80    0.70
  -2   0   2    3.80    0.60
  -2   0   1    0.00    0.20
  -2   0   1    0.10    0.20
  -2   0   1    0.00    0.20
   2   0  -1    0.00    0.10
   2   0  -1    0.00    0.20
   2   0  -1    0.10    0.20
   2   0   1   -0.20    0.20
  -2   0  -1   -0.20    0.30
   2   0   1    0.40    0.20
   2   0   1    0.50    0.30
  -2   0  -1   -0.10    0.30
  -2   0  -1    0.70    0.20
  -2   0  -3    0.00    0.60
  -2   0  -3    0.00    0.50
   2   0   3   -0.50    0.60
   2   0   3    0.00    0.50
   2   0   4  842.72   27.80
  -2   0  -4  883.41   28.30
   2   0   5    0.00    0.90
  -2   0  -5   -0.70    0.90
  -2   0  -5   -0.40    1.00
   2   0   5   -0.40    0.90
  -2   0  -6  426.06   10.00
  -2   0  -6  402.56   11.50
  -2   0  -6  407.46   11.40
   2   0   6  398.56   11.20
   2   0   6  413.96   11.20
   2   0   7    2.00    1.20
  -2   0  -7   -1.50    0.90
  -2   0  -7   -1.90    0.70
  -2   0  -7    0.60    0.60
  -2   0  -8 2177.58   67.49
   2   0   8 2400.86   68.89
   2   0   9    0.30    1.20
  -2   0  -9   -0.40    0.60
   2   0   9   -0.10    1.00
  -2   0  -9    1.40    1.40
  -2   0  -9    0.00    1.40
   2   0  10  100.49    5.50
   2   0  10   96.89    5.60
  -2   0 -10  100.09    5.80
  -2   0 -10  100.99    4.00
  -2   0 -10   86.99    5.60
  -2   0 -11   -1.50    1.30
  -2   0 -11   -1.20    1.30
  -2   0 -11    0.90    0.80
   2   0  11   -0.80    1.40
   2   0  11   -2.80    1.00
  -2   0 -12  632.24   15.10
   2   0  12  642.74   19.10
  -2   0 -12  615.64   19.60
  -2   0 -12  655.53   19.60
   2   0  12  647.34   18.70
   2   0  13    0.30    1.70
  -2   0 -13   -1.80    1.40
   2   0  13    0.50    1.50
  -2   0 -13    0.30    1.60
  -2   0 -14   59.19    6.40
   2   0  14   60.89    6.00
  -2   0 -14   53.09    6.00
   2   0  14   57.79    5.80
   2   0  15   -1.10    1.60
   2   0  15   -0.50    1.80
   2   0  16   32.40    4.00
   2   0  16   34.10    5.00
  -2   0 -16   30.70    5.20
   2   0  16   19.40    3.90
  -2   1  16   40.10    5.20
   2   1 -16   36.20    5.30
  -2  -1  16   46.80    5.80
  -2  -1  16   45.30    3.40
  -2  -1  16   44.50    5.50
   2   1 -15    2.20    2.20
   2   1 -15    1.70    2.10
  -2   1  15    2.60    2.00
  -2   1  15   -0.40    1.80
  -2  -1  15    1.40    2.00
  -2  -1  15    2.60    2.30
  -2  -1  15    1.40    1.20
   2  -1 -15    0.80    2.20
   2   1 -14   34.70    4.90
   2   1 -14   27.80    4.40
  -2   1  14   21.30    3.70
  -2   1  14   27.20    4.10
  -2  -1  14   23.80    2.50
  -2  -1  14   23.10    4.00
   2  -1 -14   30.00    4.50
   2  -1 -14   23.80    4.10
  -2  -1  14   22.10    3.80
  -2   1  13    2.80    1.90
  -2   1  13   -1.50    1.50
   2   1 -13    3.30    2.10
   2  -1 -13   -0.20    1.70
   2  -1 -13    3.70    2.40
  -2  -1  13    0.70    1.60
  -2  -1  13   -0.90    0.90
  -2  -1  13   -1.00    1.60
   2   1 -12  139.79    7.50
  -2   1  12  132.49    7.20
  -2   1  12  145.69    7.30
   2   1 -12  143.29    7.80
  -2  -1  12  152.78    7.70
   2  -1 -12  148.99    7.70
  -2  -1  12  129.19    7.30
   2  -1 -12  147.89    7.60
  -2   1  11   43.50    4.40
   2   1 -11   54.69    5.10
   2   1 -11   49.30    3.40
  -2   1  11   45.00    4.40
   2   1 -11   43.90    4.70
   2  -1 -11   55.49    4.40
  -2  -1  11   43.60    4.40
   2  -1 -11   54.99    4.50
  -2  -1  11   50.19    4.80
  -2  -1  11   52.99    2.90
   2   1 -10    0.60    1.40
  -2   1  10   -0.20    1.20
   2   1 -10    0.70    1.00
   2   1 -10    4.10    1.80
   2  -1 -10    2.40    1.50
  -2  -1  10    0.80    0.80
  -2  -1  10    2.00    1.50
  -2  -1  10   -2.50    1.10
   2  -1 -10    2.70    1.50
   2   1  -9   10.30    2.20
  -2   1   9   10.20    2.00
  -2   1   9   11.30    2.10
   2   1  -9    9.60    2.10
   2   1  -9    8.30    1.70
  -2  -1   9    8.00    1.20
   2  -1  -9   11.10    2.20
  -2  -1   9   15.40    2.60
  -2  -1   9   10.10    1.70
  -2  -1   9   10.90    2.20
   2   1  -8   71.79    3.90
  -2   1   8   69.99    4.10
   2   1  -8   86.49    4.60
   2   1  -8   78.99    4.50
  -2   1   8   79.09    4.20
   2  -1  -8   77.49    4.40
  -2  -1   8   79.59    4.40
   2  -1  -8   77.99    4.30
  -2  -1   8   76.19    4.50
  -2  -1   8   80.99    4.00
  -2  -1   8   78.09    3.00
   2   1  -7   43.70    3.20
  -2   1   7   42.70    3.00
   2   1  -7   43.70    3.10
  -2   1   7   41.60    3.00
   2   1  -7   43.40    3.00
  -2  -1   7   47.40    3.80
   2  -1  -7   41.20    2.90
  -2  -1   7   36.80    3.00
   2  -1  -7   39.10    2.90
  -2  -1   7   46.70    3.00
  -2  -1   7   46.20    2.10
   2   1  -6 1053.89   23.70
  -2   1   6  990.20   23.30
  -2   1   6 1029.90   23.30
  -2  -1   6  989.90   23.50
   2  -1  -6 1011.00   23.30
   2  -1  -6 1022.00   23.50
   2   1  -5   22.40    2.30
   2   1  -5   29.20    2.30
  -2   1   5   26.80    2.10
  -2   1   5   21.70    2.10
   2   1  -5   26.80    2.60
  -2  -1   5   22.90    2.50
   2  -1  -5   21.30    2.10
  -2  -1   5   21.90    2.20
  -2  -1   5   19.40    2.10
   2  -1  -5   20.30    2.00
  -2  -1   5   24.40    1.30
   2  -1  -5   24.20    1.20
   2   1  -4 1120.09   33.00
  -2   1   4 1073.39   31.10
  -2  -1   4 1110.09   33.00
   2  -1  -4 1095.79   31.50
  -2   1   3  477.45   11.30
  -2   1   3  484.35   11.40
  -2   1   3  514.95   11.60
   2   1  -3  511.65   12.60
   2  -1  -3  520.15   11.40
   2  -1  -3  489.95   11.40
   2  -1  -3  499.85   11.40
  -2  -1   3  509.55   12.70
   2   1  -2  164.78    4.10
  -2   1   2  167.28    4.90
   2   1  -2  168.18    5.50
  -2   1   2  165.48    4.20
   2   1  -2  160.38    4.40
   2   1  -2  169.38    4.60
  -2   1   2  160.18    4.10
   2  -1  -2  170.88    4.10
  -2  -1   2  172.98    5.70
   2  -1  -2  166.08    4.10
   2  -1  -2  161.28    4.80
  -2  -1   2  159.68    4.50
  -2  -1   2  165.88    4.20
  -2  -1   2  161.48    4.90
  -2   1   1   28.20    0.90
   2   1  -1   27.50    1.30
  -2   1   1   27.70    1.90
  -2   1   1   29.70    1.00
   2   1  -1   28.20    2.10
   2   1  -1   27.30    1.30
   2   1  -1   31.10    1.40
  -2  -1   1   27.40    1.20
  -2  -1   1   29.60    1.40
  -2  -1   1   26.30    1.30
  -2  -1   1   28.00    2.50
   2  -1  -1   25.50    1.80
  -2  -1   1   28.50    1.20
   2  -1  -1   30.90    0.80
  -2   1   0 2590.24   51.99
  -2  -1   0 2463.65   54.19
   2   1   1   28.40    1.20
   2   1   1   24.00    1.60
  -2   1  -1   28.40    2.10
   2   1   1   28.80    1.30
  -2   1  -1   30.50    1.00
   2  -1   1   29.20    2.40
   2  -1   1   27.50    1.10
  -2  -1  -1   29.10    1.70
  -2  -1  -1   29.60    1.30
  -2  -1  -1   28.70    2.00
  -2  -1  -1   31.80    1.30
  -2   1  -2 1354.56   32.70
  -2  -1  -2 1245.38   33.90
   2  -1   2 1212.18   34.00
  -2   1  -3 2252.07   54.19
  -2  -1  -3 2191.98   52.79
   2  -1   3 2216.48   54.19
  -2   1  -4    7.30    1.30
   2   1   4    6.90    1.40
   2   1   4    5.90    1.10
  -2   1  -4    7.40    1.30
  -2   1  -4    9.70    1.70
   2  -1   4    6.80    1.20
   2  -1   4    8.90    1.50
   2  -1   4    8.90    0.60
  -2  -1  -4    7.10    1.40
   2  -1   4    9.20    1.40
  -2  -1  -4    6.60    1.20
  -2   1  -5 1681.63   48.90
   2  -1   5 1801.12   49.70
  -2  -1  -5 1694.13   48.80
  -2  -1  -5 1724.13   47.60
  -2   1  -6  864.31   21.10
   2   1   6  842.42   20.40
  -2   1  -6  873.21   21.20
   2   1   6  868.11   20.70
  -2   1  -6  880.81   21.00
  -2  -1  -6  907.51   21.10
  -2  -1  -6  868.91   20.80
   2  -1   6  875.51   20.60
   2  -1   6  907.31   20.90
  -2   1  -7  983.80   23.80
  -2   1  -7 1016.70   24.10
  -2   1  -7  980.70   23.70
   2   1   7  981.60   23.20
   2   1   7  985.20   23.40
  -2  -1  -7  992.10   23.90
   2  -1   7  999.50   23.40
  -2  -1  -7  984.80   23.60
   2  -1   7  968.70   23.60
   2   1   8  600.04   15.70
   2   1   8  571.84   15.30
  -2   1  -8  578.74   15.90
  -2   1  -8  576.34   16.10
  -2   1  -8  557.64   15.40
  -2  -1  -8  559.44   17.40
   2  -1   8  582.74   15.50
   2  -1   8  572.24   15.70
  -2  -1  -8  564.84   15.70
  -2   1  -9    4.40    1.60
   2   1   9    3.10    1.60
  -2   1  -9    7.00    2.10
   2   1   9    4.60    1.60
  -2   1  -9    6.50    2.00
   2  -1   9    5.40    1.80
  -2  -1  -9    9.50    2.10
  -2  -1  -9    7.50    2.10
   2  -1   9    5.20    1.70
  -2   1 -10  735.43   20.40
   2   1  10  733.43   19.60
  -2   1 -10  719.83   19.20
   2   1  10  729.43   19.80
   2  -1  10  752.02   20.20
   2  -1  10  722.23   19.70
  -2  -1 -10  735.33   20.50
  -2  -1 -10  744.13   20.30
  -2  -1 -10  734.93   15.20
  -2   1 -11   -0.70    1.40
  -2   1 -11   -0.80    1.60
   2   1  11    1.90    1.70
  -2   1 -11    0.40    1.30
   2   1  11    0.30    1.40
   2  -1  11    0.30    1.50
  -2  -1 -11    2.50    1.70
  -2  -1 -11    1.80    1.60
   2  -1  11    1.00    1.60
   2   1  12   21.90    3.50
   2   1  12   21.10    3.30
  -2   1 -12   29.20    4.30
  -2   1 -12   28.30    4.10
   2  -1  12   28.80    2.20
   2  -1  12   26.70    3.70
   2  -1  12   26.40    3.80
  -2  -1 -12   23.70    3.70
  -2  -1 -12   22.80    3.60
  -2   1 -13  161.28    7.10
   2   1  13  169.48    8.40
   2   1  13  148.99    7.80
  -2   1 -13  171.18    9.00
  -2   1 -13  153.08    8.80
   2  -1  13  161.48    8.60
  -2  -1 -13  174.08    8.90
   2  -1  13  165.58    6.60
   2  -1  13  170.78    8.40
  -2  -1 -13  145.19    8.50
   2   1  14   18.10    3.50
  -2   1 -14   29.90    5.60
   2   1  14   25.80    3.70
   2   1  14   29.00    4.20
  -2   1 -14   29.00    4.80
  -2   1 -14   25.60    3.20
   2  -1  14   30.00    4.40
  -2  -1 -14   22.50    4.10
   2  -1  14   24.30    2.40
   2  -1  14   22.50    3.80
  -2   1 -15  176.78   10.10
   2   1  15  182.08    8.80
  -2   1 -15  188.48   12.10
   2   1  15  189.68    9.70
   2   1  15  188.58    9.50
   2  -1  15  175.78    9.20
   2  -1  15  188.48    6.60
   2  -1  15  164.38    9.30
  -2   1 -16   96.39    7.90
   2   1  16   93.59    7.70
   2   1  16   99.49    7.40
   2  -1  16   93.49    7.30
   2  -1  16   94.69    4.60
   2   2 -15   -2.30    2.20
  -2   2  15   -1.00    1.80
   2   2 -15    0.50    2.10
  -2   2  15    0.80    2.30
  -2  -2  15    0.30    1.00
  -2  -2  15    0.00    1.90
  -2  -2  15    1.40    2.10
  -2   2  14  104.99    6.70
  -2   2  14  106.09    6.70
   2   2 -14   94.99    7.00
   2   2 -14  101.59    7.40
  -2  -2  14  106.89    7.10
  -2  -2  14  101.19    7.10
  -2  -2  14   97.39    4.20
  -2   2  13   14.00    2.90
   2   2 -13    9.20    2.80
   2   2 -13    8.90    2.80
  -2   2  13    9.60    2.50
   2  -2 -13    9.70    2.70
  -2  -2  13   10.50    1.50
  -2  -2  13   16.10    3.30
  -2  -2  13    8.60    2.60
   2  -2 -13   17.60    3.50
   2   2 -12   -0.70    1.70
  -2   2  12   -0.30    1.40
   2   2 -12    1.70    1.80
  -2   2  12    0.50    1.30
  -2  -2  12    0.50    0.80
  -2  -2  12   -2.20    1.20
  -2  -2  12    0.10    1.70
   2  -2 -12   -0.20    1.40
   2  -2 -12    1.50    1.70
  -2   2  11   15.70    2.70
   2   2 -11   13.00    2.90
  -2   2  11   14.20    2.80
  -2  -2  11   21.70    3.20
  -2  -2  11   16.20    2.90
  -2  -2  11   16.20    2.80
  -2  -2  11   13.50    1.50
   2  -2 -11   14.30    2.60
   2  -2 -11   18.10    3.00
   2   2 -10   56.19    5.20
  -2   2  10   48.80    3.90
  -2   2  10   38.70    3.80
   2   2 -10   44.30    4.40
  -2  -2  10   43.40    4.40
  -2  -2  10   56.19    4.40
  -2  -2  10   48.90    2.40
   2  -2 -10   44.50    3.70
   2  -2 -10   49.10    4.50
  -2  -2  10   53.09    4.10
   2   2  -9   -0.10    1.10
  -2   2   9   -0.50    1.00
   2   2  -9   -0.60    1.20
  -2   2   9   -0.40    1.10
  -2  -2   9   -0.10    0.60
  -2  -2   9   -0.20    1.40
  -2  -2   9   -1.60    1.30
   2  -2  -9   -0.90    1.10
   2  -2  -9    0.50    1.10
  -2  -2   9    0.60    1.30
   2   2  -8  161.28    6.70
  -2   2   8  128.19    5.50
   2   2  -8  127.99    6.70
  -2   2   8  143.19    5.90
   2   2  -8  143.29    6.30
  -2  -2   8  139.39    6.10
  -2  -2   8  130.49    6.10
  -2  -2   8  144.99    4.40
   2  -2  -8  140.69    5.90
   2  -2  -8  138.89    4.40
   2  -2  -8  150.08    6.10
  -2  -2   8  135.79    6.90
  -2   2   7    2.50    1.10
   2   2  -7    0.70    1.30
   2   2  -7    2.10    1.20
  -2   2   7    1.70    1.00
   2   2  -7    2.60    1.20
  -2  -2   7    0.60    1.00
   2  -2  -7    1.80    1.00
  -2  -2   7   -0.90    1.00
  -2  -2   7    0.30    0.50
   2  -2  -7    0.30    0.80
   2  -2  -7    0.30    0.80
  -2  -2   7   -1.10    1.30
  -2   2   6   64.89    3.20
   2   2  -6   61.39    4.40
   2   2  -6   65.89    3.70
  -2   2   6   58.59    3.20
   2   2  -6   75.39    3.80
   2   2  -6   65.19    2.60
   2  -2  -6   65.49    3.30
   2  -2  -6   66.19    3.30
  -2  -2   6   63.69    3.60
  -2  -2   6   62.69    2.50
  -2  -2   6   63.39    4.50
   2  -2  -6   67.29    3.40
   2   2  -5   33.30    3.80
  -2   2   5   33.80    2.20
   2   2  -5   36.70    1.80
   2   2  -5   33.50    2.50
   2   2  -5   35.40    2.50
  -2   2   5   28.10    2.00
   2  -2  -5   38.60    2.30
   2  -2  -5   40.30    2.70
  -2  -2   5   36.50    3.90
  -2  -2   5   38.10    2.50
  -2  -2   5   36.90    2.60
   2  -2  -5   37.10    2.30
  -2  -2   5   39.20    1.90
  -2   2   4   42.10    2.90
  -2   2   4   43.70    2.10
   2   2  -4   42.10    4.70
   2   2  -4   42.50    2.60
   2   2  -4   43.90    1.90
  -2   2   4   45.60    2.20
   2   2  -4   42.00    2.50
  -2  -2   4   41.60    2.10
   2  -2  -4   42.40    3.00
  -2  -2   4   39.80    2.50
  -2  -2   4   41.40    4.30
   2  -2  -4   42.70    2.10
   2  -2  -4   41.00    2.10
  -2  -2   4   39.50    2.50
   2   2  -3    5.90    1.10
  -2   2   3    5.90    0.80
  -2   2   3    5.60    0.80
   2   2  -3    5.90    1.10
  -2   2   3    7.40    1.60
   2   2  -3    7.40    2.00
   2   2  -3    6.50    0.90
  -2  -2   3    6.60    1.10
   2  -2  -3    5.20    0.70
  -2  -2   3    6.00    2.00
  -2  -2   3    7.60    1.10
  -2  -2   3    5.80    1.10
   2  -2  -3    6.30    0.70
   2  -2  -3    5.80    1.60
   2   2  -2   13.60    2.50
   2   2  -2   18.50    1.40
  -2   2   2   19.30    2.60
  -2   2   2   24.30    2.20
   2   2  -2   16.70    1.30
   2   2  -2   18.50    1.40
  -2   2   2   17.50    0.80
   2  -2  -2   17.10    2.50
  -2  -2   2   18.70    2.90
  -2  -2   2   17.70    1.20
  -2  -2   2   15.60    1.40
  -2  -2   2   15.30    1.50
  -2  -2   2   17.70    1.20
   2   2  -1   71.19    2.30
   2   2  -1   68.39    2.80
  -2   2   1   70.09    3.10
   2   2  -1   72.69    2.40
   2   2  -1   72.19    4.30
  -2   2   1   74.19    4.30
  -2  -2   1   70.09    2.10
  -2  -2   1   69.29    2.40
  -2  -2   1   69.39    3.10
   2  -2  -1   60.19    3.90
  -2  -2   1   64.89    4.40
  -2  -2   1   71.99    2.40
  -2  -2   1   68.09    2.10
  -2   2   0  147.69    4.50
   2   2   0  136.59    5.90
  -2   2   0  144.09    6.20
   2  -2   0  137.49    6.10
  -2  -2   0  137.99    4.90
  -2  -2   0  144.19    3.70
  -2  -2   0  144.79    3.60
  -2  -2   0  148.09    6.40
  -2  -2   0  144.79    3.80
  -2  -2   0  141.09    3.60
  -2   2  -1    3.30    0.70
  -2   2  -1    5.00    0.60
  -2   2  -1    3.70    0.50
   2   2   1    5.00    0.70
  -2   2  -1    5.50    1.80
   2   2   1    1.50    1.00
  -2  -2  -1    2.50    1.50
  -2  -2  -1    4.30    0.60
  -2  -2  -1    4.00    0.60
  -2  -2  -1    4.20    0.60
  -2  -2  -1    4.10    0.70
   2  -2   1    2.40    1.60
  -2   2  -2  271.07    6.90
   2   2   2  286.37    6.80
  -2   2  -2  273.07    6.50
  -2   2  -2  259.77    9.50
   2   2   2  262.07    7.90
   2   2   2  292.07    6.70
  -2   2  -2  287.77    6.90
  -2  -2  -2  279.47    9.20
  -2  -2  -2  273.87    6.90
  -2  -2  -2  285.67    6.90
   2  -2   2  277.27    9.50
   2  -2   2  280.17    6.50
   2  -2   2  276.07    6.40
   2   2   3   89.39    4.10
  -2   2  -3   84.19    3.40
  -2   2  -3   89.99    3.40
  -2   2  -3   84.39    5.10
   2   2   3   87.59    3.10
  -2   2  -3   88.59    2.50
   2   2   3   93.89    3.20
  -2  -2  -3   85.29    3.30
  -2  -2  -3   83.59    4.50
  -2  -2  -3   91.29    3.40
   2  -2   3   87.49    5.00
   2  -2   3   90.79    3.10
   2   2   4  236.48    7.70
  -2   2  -4  220.68    9.00
   2   2   4  241.28    6.60
   2   2   4  229.98    6.60
  -2   2  -4  229.68    7.00
  -2   2  -4  247.88    7.10
  -2   2  -4  234.78    5.40
  -2  -2  -4  231.38    6.90
   2  -2   4  238.58    6.80
   2  -2   4  229.08    5.60
  -2  -2  -4  246.68    8.20
  -2  -2  -4  222.68    6.70
   2  -2   4  235.38    8.80
   2  -2   4  239.98    6.60
  -2   2  -5  208.68    6.80
   2   2   5  215.38    7.40
   2   2   5  215.38    6.50
  -2   2  -5  194.38    8.30
   2   2   5  200.08    6.20
  -2   2  -5  220.58    7.00
  -2  -2  -5  195.78    7.10
   2  -2   5  204.68    4.90
   2  -2   5  200.48    6.40
  -2  -2  -5  213.88    6.80
   2  -2   5  210.68    6.60
  -2  -2  -5  209.58    6.60
   2  -2   5  192.98    8.00
   2   2   6    9.70    1.50
  -2   2  -6   14.10    2.00
   2   2   6    9.40    1.60
  -2   2  -6    8.40    2.20
   2   2   6   13.50    2.30
  -2   2  -6   11.10    1.90
  -2  -2  -6    9.60    1.70
  -2  -2  -6   11.60    1.90
   2  -2   6   10.50    1.00
   2  -2   6   10.70    2.20
   2  -2   6   13.80    1.90
  -2  -2  -6   11.80    1.80
  -2   2  -7   58.59    3.80
   2   2   7   54.99    3.40
  -2   2  -7   61.29    6.30
   2   2   7   57.69    4.00
   2   2   7   62.99    3.60
  -2   2  -7   53.09    3.70
   2  -2   7   60.69    3.60
  -2  -2  -7   63.19    3.90
   2  -2   7   57.29    4.20
   2  -2   7   59.59    2.00
  -2  -2  -7   54.29    3.60
   2  -2   7   53.79    3.60
  -2  -2  -7   60.39    3.40
  -2   2  -8   62.09    4.30
   2   2   8   66.19    3.80
  -2   2  -8   70.89    4.50
   2   2   8   61.69    4.30
   2   2   8   66.99    4.00
  -2  -2  -8   70.59    4.40
  -2  -2  -8   58.99    3.40
  -2  -2  -8   71.09    4.30
   2  -2   8   70.09    2.20
   2  -2   8   68.19    4.10
   2  -2   8   72.69    5.10
  -2   2  -9  327.07   11.40
  -2   2  -9  314.27   11.10
   2   2   9  312.77   10.90
   2   2   9  306.77   10.10
   2   2   9  322.67   10.50
   2  -2   9  323.37   10.60
  -2  -2  -9  331.97    8.90
  -2  -2  -9  303.97   10.60
  -2  -2  -9  318.97   11.00
   2  -2   9  312.17   10.70
   2  -2   9  317.87    7.50
  -2   2 -10   11.80    2.60
  -2   2 -10    8.20    2.30
   2   2  10    7.30    2.60
   2   2  10    5.30    1.80
   2   2  10    4.90    2.00
   2  -2  10    5.40    2.00
  -2  -2 -10    4.80    1.90
   2  -2  10    4.40    2.00
  -2  -2 -10    6.50    1.10
   2  -2  10    6.40    0.90
  -2  -2 -10    6.20    2.10
   2   2  11   82.49    5.20
   2   2  11   74.29    5.20
   2   2  11   66.09    4.80
  -2   2 -11   66.29    5.40
  -2   2 -11   78.79    5.60
  -2  -2 -11   66.39    5.20
   2  -2  11   71.39    2.70
   2  -2  11   69.09    5.10
  -2  -2 -11   70.39    5.30
   2  -2  11   78.59    5.10
   2   2  12    2.40    1.70
  -2   2 -12    2.90    2.10
  -2   2 -12    7.70    2.50
   2   2  12    1.20    1.70
   2   2  12    3.40    2.00
   2  -2  12    3.30    2.00
  -2  -2 -12    7.00    2.40
   2  -2  12    3.40    0.80
  -2  -2 -12    5.60    2.30
   2  -2  12    3.10    1.90
  -2   2 -13   12.30    3.10
   2   2  13   15.20    3.00
  -2   2 -13   10.60    3.00
   2   2  13   21.40    3.60
   2   2  13   12.00    2.90
   2  -2  13   16.00    1.50
   2  -2  13   19.10    3.50
   2  -2  13   21.20    3.60
   2   2  14    2.80    2.00
  -2   2 -14    2.00    2.20
   2   2  14    1.00    1.80
   2   2  14   -0.10    1.50
  -2   2 -14    0.70    2.00
   2  -2  14    1.10    0.80
   2  -2  14   -0.70    1.80
   2  -2  14    0.60    1.90
  -2   2 -15   13.20    3.70
  -2   2 -15   14.60    3.80
   2   2  15   19.70    3.60
   2   2  15    8.60    3.40
   2   2  15   12.90    3.00
   2  -2  15    9.00    3.00
   2  -2  15   17.90    4.00
   2  -2  15   15.00    1.60
   2  -2  15   14.20    1.90
   2   3 -13    7.40    2.70
   2   3 -13   11.20    2.90
  -2   3  13    9.60    2.40
  -2  -3  13    5.20    2.30
  -2  -3  13    6.80    1.20
  -2  -3  13    8.90    2.60
  -2   3  12   32.70    3.80
  -2   3  12   43.70    5.10
  -2   3  12   29.40    3.50
   2   3 -12   36.30    4.60
   2   3 -12   33.70    4.40
  -2  -3  12   41.50    2.40
  -2  -3  12   39.50    4.60
  -2  -3  12   31.50    4.10
  -2  -3  12   31.70    4.70
   2  -3 -12   39.10    5.00
   2   3 -11    1.00    1.50
   2   3 -11   -2.20    1.30
  -2   3  11   -0.10    1.10
  -2   3  11   -0.40    1.30
  -2   3  11   -0.40    1.60
  -2  -3  11   -0.10    0.70
  -2  -3  11   -0.30    1.40
  -2  -3  11   -1.40    1.60
   2  -3 -11   -0.50    1.10
  -2  -3  11    1.00    1.40
  -2   3  10   -0.40    0.90
   2   3 -10   -0.20    1.30
  -2   3  10   -0.80    1.70
  -2   3  10    0.00    1.10
   2   3 -10    0.30    1.30
  -2  -3  10    1.10    1.80
   2  -3 -10    0.70    1.20
  -2  -3  10    0.80    1.40
  -2  -3  10   -0.30    0.60
   2  -3 -10    1.70    1.40
   2   3  -9   48.00    4.00
   2   3  -9   59.69    4.40
  -2   3   9   57.59    4.70
  -2   3   9   47.80    3.50
   2  -3  -9   57.49    3.80
   2  -3  -9   53.89    3.70
  -2  -3   9   60.89    2.90
  -2  -3   9   53.69    5.90
   2  -3  -9   61.49    3.60
  -2  -3   9   61.79    4.30
  -2  -3   9   54.39    4.00
  -2   3   8    1.30    1.00
   2   3  -8    1.20    1.20
  -2   3   8   -0.30    1.40
  -2   3   8    0.50    1.00
   2   3  -8   -1.40    0.90
  -2  -3   8    0.50    1.20
   2  -3  -8   -1.20    0.90
  -2  -3   8   -1.10    1.00
   2  -3  -8    1.20    1.00
  -2  -3   8   -0.90    0.60
  -2  -3   8   -1.80    1.70
   2  -3  -8    0.40    1.20
  -2   3   7    9.60    1.60
   2   3  -7    6.90    1.70
   2   3  -7    7.80    1.20
  -2   3   7    5.30    2.10
  -2   3   7    7.70    1.50
   2   3  -7   11.20    2.00
  -2  -3   7   11.30    2.20
  -2  -3   7    8.70    1.70
  -2  -3   7    8.60    1.40
   2  -3  -7   10.10    1.70
  -2  -3   7    4.80    2.90
   2  -3  -7   11.40    2.30
   2  -3  -7   11.20    1.70
   2   3  -6  124.09    4.10
   2   3  -6  119.09    5.10
  -2   3   6  128.29    6.20
  -2   3   6  124.59    4.30
  -2   3   6  117.99    4.30
  -2  -3   6  118.69    4.40
  -2  -3   6  125.39    5.00
  -2  -3   6  123.39    5.10
  -2  -3   6  111.79    7.50
   2  -3  -6  116.89    6.00
   2  -3  -6  120.19    4.20
   2  -3  -6  117.89    4.20
  -2   3   5   46.50    2.20
   2   3  -5   47.90    2.90
   2   3  -5   40.80    2.80
   2   3  -5   45.90    2.30
  -2   3   5   47.50    2.20
  -2   3   5   46.00    4.10
   2  -3  -5   51.19    4.20
  -2  -3   5   52.99    5.80
  -2  -3   5   46.60    2.70
   2  -3  -5   48.50    1.90
  -2  -3   5   43.40    2.80
   2  -3  -5   46.40    1.90
  -2  -3   5   46.90    2.60
  -2  -3   5   45.60    2.80
  -2   3   4  169.38    4.30
   2   3  -4  167.98    5.10
  -2   3   4  171.38    6.80
   2   3  -4  165.08    5.50
  -2   3   4  163.98    7.40
   2   3  -4  168.78    5.40
  -2   3   4  172.58    4.40
  -2  -3   4  162.78    4.90
  -2  -3   4  164.78    5.00
   2  -3  -4  177.68    7.80
  -2  -3   4  168.58    5.20
  -2  -3   4  176.18    5.80
  -2  -3   4  165.78    8.60
  -2  -3   4  164.98    5.30
  -2   3   3   48.20    3.30
  -2   3   3   45.10    4.60
   2   3  -3   45.70    2.20
   2   3  -3   41.70    2.20
   2   3  -3   44.50    2.40
  -2  -3   3   47.40    2.20
  -2  -3   3   49.00    2.90
  -2  -3   3   44.30    1.90
  -2  -3   3   45.70    2.10
  -2  -3   3   43.50    2.10
  -2  -3   3   44.40    5.10
   2  -3  -3   49.90    4.40
   2   3  -2   61.09    2.90
  -2   3   2   59.69    3.50
  -2  -3   2   57.89    1.80
  -2  -3   2   57.69    5.10
  -2  -3   2   55.99    3.30
   2  -3  -2   52.69    4.50
  -2  -3   2   58.49    2.00
  -2  -3   2   57.09    1.90
  -2  -3   2   60.29    1.80
   2   3  -1   45.80    2.70
  -2   3   1   40.60    2.70
  -2  -3   1   36.40    4.60
   2  -3  -1   37.80    4.40
  -2   3   0    4.40    1.10
   2   3   0    3.50    1.10
  -2  -3   0    1.40    2.00
   2  -3   0    2.30    1.90
   2   3   1   13.10    1.90
  -2   3  -1    9.50    1.30
  -2  -3  -1    9.80    2.70
   2  -3   1   10.60    2.80
   2   3   2   54.19    2.10
   2   3   2   59.09    3.60
  -2   3  -2   56.99    1.90
  -2   3  -2   54.99    1.90
   2   3   2   54.39    2.10
   2  -3   2   44.70    4.90
  -2  -3  -2   57.49    1.50
  -2  -3  -2   56.29    4.90
  -2   3  -3  157.88    4.80
  -2   3  -3  167.78    4.60
   2   3   3  167.98    4.60
   2   3   3  148.99    6.20
   2   3   3  159.88    4.60
  -2   3  -3  167.08    4.80
   2  -3   3  160.78    3.90
  -2  -3  -3  157.48    4.20
  -2  -3  -3  149.49    7.60
   2  -3   3  159.58    3.90
   2  -3   3  159.88    3.90
   2  -3   3  158.08    4.00
  -2  -3  -3  155.28    4.40
   2  -3   3  170.58    8.40
   2   3   4  130.29    4.30
  -2   3  -4  138.09    4.70
  -2   3  -4  135.89    3.80
   2   3   4  134.29    6.10
   2   3   4  124.59    4.20
  -2   3  -4  142.79    4.80
   2  -3   4  129.69    4.10
  -2  -3  -4  139.49    7.20
  -2  -3  -4  138.69    4.50
   2  -3   4  132.89    4.10
  -2  -3  -4  128.59    4.30
   2  -3   4  128.69    7.60
   2   3   5 1254.47   27.10
  -2   3  -5 1243.68   25.90
  -2   3  -5 1249.28   27.90
   2   3   5 1246.38   29.70
   2   3   5 1241.08   27.20
  -2   3  -5 1271.77   28.20
  -2  -3  -5 1266.87   30.90
   2  -3   5 1267.27   32.30
  -2  -3  -5 1224.48   27.40
  -2  -3  -5 1222.88   27.50
   2  -3   5 1233.08   27.00
   2   3   6  196.98    8.00
   2   3   6  178.08    6.10
  -2   3  -6  191.38    6.90
   2   3   6  186.28    6.10
  -2   3  -6  182.98    6.90
  -2  -3  -6  194.48    8.40
   2  -3   6  188.88    6.30
  -2  -3  -6  176.98    6.30
  -2  -3  -6  191.08    6.60
   2  -3   6  214.68   14.20
   2  -3   6  187.58    6.30
   2   3   7    3.20    1.80
  -2   3  -7    5.50    1.60
   2   3   7    1.50    1.10
  -2   3  -7    0.10    1.10
   2   3   7    3.20    1.50
  -2  -3  -7    0.80    1.50
   2  -3   7    1.80    1.20
   2  -3   7    2.70    1.20
  -2  -3  -7    2.10    1.30
   2  -3   7    0.50    1.70
  -2  -3  -7    3.60    1.30
  -2   3  -8  206.88    8.10
   2   3   8  211.08    7.20
   2   3   8  204.48    8.70
  -2   3  -8  199.78    8.10
   2   3   8  202.08    7.20
   2  -3   8  205.98    7.50
  -2  -3  -8  205.38    8.10
   2  -3   8  194.78    9.40
  -2  -3  -8  192.38    7.50
  -2  -3  -8  202.58    7.70
   2  -3   8  198.18    8.10
   2   3   9    4.90    1.60
   2   3   9    6.80    1.70
   2   3   9    4.90    2.10
  -2   3  -9    3.60    1.60
  -2   3  -9    3.60    1.80
  -2  -3  -9    5.40    1.80
   2  -3   9    7.00    1.90
  -2  -3  -9    5.60    1.90
  -2  -3  -9    6.90    1.90
   2  -3   9    5.60    1.80
   2   3  10  170.58    7.20
   2   3  10  175.48    8.40
  -2   3 -10  156.18    7.80
   2   3  10  147.49    6.60
  -2   3 -10  170.88    8.00
  -2  -3 -10  149.39    7.20
   2  -3  10  167.18    7.20
  -2  -3 -10  166.78    6.40
   2  -3  10  165.48    7.30
  -2  -3 -10  166.18    8.50
  -2   3 -11   23.90    3.70
   2   3  11   28.10    3.50
  -2   3 -11   29.00    4.10
   2   3  11   23.10    3.10
   2   3  11   24.20    3.80
  -2  -3 -11   24.60    2.20
  -2  -3 -11   24.00    3.50
   2  -3  11   34.30    3.90
   2   3  12  126.19    7.60
  -2   3 -12  124.99    7.70
   2   3  12  133.79    6.90
   2   3  12  118.09    6.50
  -2   3 -12  131.59    7.80
   2  -3  12  137.19    7.10
   2  -3  12  146.69    7.50
   2   3  13   83.29    6.50
  -2   3 -13   74.69    7.10
  -2   3 -13   63.79    6.50
   2   3  13   64.29    5.30
   2   3  13   67.99    5.20
   2  -3  13   79.89    5.80
  -2   4  10    5.90    1.50
   2   4 -10    6.80    2.20
   2   4 -10    7.80    2.20
  -2   4  10    9.20    1.80
  -2  -4  10    2.90    1.20
  -2  -4  10    6.50    3.20
  -2  -4  10   10.90    2.20
   2  -4 -10    7.50    1.60
   2   4  -9    0.00    1.30
  -2   4   9   -0.10    1.00
   2   4  -9   -0.40    1.10
  -2   4   9   -1.40    0.70
  -2   4   9    0.20    1.80
   2  -4  -9   -0.70    0.80
  -2  -4   9    0.80    1.30
  -2  -4   9    1.20    1.10
  -2  -4   9    1.30    1.10
  -2  -4   9    3.20    2.90
   2  -4  -9   -0.40    0.80
   2   4  -8    1.90    1.50
  -2   4   8    0.70    1.00
   2   4  -8    0.60    1.90
  -2   4   8    1.90    2.00
  -2  -4   8    1.00    2.70
  -2  -4   8    2.40    1.30
   2  -4  -8    0.50    1.80
  -2  -4   8    4.10    1.20
  -2   4   7   10.30    1.30
   2   4  -7   11.60    1.90
  -2   4   7   10.80    1.30
  -2   4   7    9.20    2.60
   2   4  -7   13.70    1.60
   2   4  -7   11.10    2.00
  -2  -4   7    8.80    1.50
  -2  -4   7    9.20    1.50
   2  -4  -7   15.00    3.40
  -2  -4   7    8.90    1.50
  -2  -4   7   11.80    3.90
  -2  -4   7   10.60    1.80
  -2   4   6   44.40    1.70
   2   4  -6   43.10    2.90
   2   4  -6   42.90    2.50
   2   4  -6   45.60    2.90
  -2   4   6   42.60    1.70
  -2   4   6   53.19    4.90
   2  -4  -6   26.60    5.40
  -2  -4   6   45.00    2.30
  -2  -4   6   40.10    2.60
  -2  -4   6   38.10    2.20
  -2  -4   6   43.00    6.20
  -2  -4   6   43.20    2.40
   2   4  -5   39.40    2.50
  -2   4   5   40.50    4.10
   2   4  -5   40.40    2.50
   2   4  -5   42.60    2.50
  -2  -4   5   35.90    1.60
   2  -4  -5   37.20    5.00
  -2  -4   5   47.20    6.50
  -2  -4   5   41.30    1.80
  -2  -4   5   37.20    1.70
   2   4  -4    1.80    0.90
   2  -4  -4   -1.30    1.90
  -2  -4   4    0.00    2.60
  -2   4   3   40.10    3.80
   2   4  -3   44.20    2.80
   2  -4  -3   39.30    5.00
  -2  -4   3   32.30    5.30
  -2   4   2   13.50    2.30
   2   4  -2    9.70    1.70
  -2  -4   2   13.80    3.70
   2  -4  -2   11.70    3.30
  -2   4   1    1.90    1.20
   2   4  -1    1.00    1.10
  -2  -4   1   -0.40    2.20
   2  -4  -1    1.30    2.20
  -2   4   0   48.10    3.10
   2   4   0   44.10    3.20
  -2  -4   0   50.19    6.20
   2  -4   0   41.70    5.60
   2   4   1   41.30    3.30
  -2   4  -1   33.30    2.50
  -2  -4  -1   32.80    5.00
   2  -4   1   35.00    5.10
   2   4   2   52.99    3.90
  -2   4  -2   51.89    2.80
   2  -4   2   49.99    6.00
  -2  -4  -2   51.99    6.00
   2   4   3   10.00    2.20
  -2   4  -3    8.50    1.30
   2  -4   3   12.30    3.50
  -2  -4  -3    7.60    3.00
  -2   4  -4   50.79    2.40
   2   4   4   49.80    4.10
  -2   4  -4   51.69    2.10
  -2   4  -4   52.49    2.00
   2   4   4   50.59    2.00
  -2  -4  -4   52.39    5.90
   2  -4   4   49.70    6.10
  -2   4  -5  319.77    8.30
   2   4   5  312.97    7.80
   2   4   5  304.37   11.00
  -2   4  -5  315.57    8.40
  -2   4  -5  306.27    7.80
   2   4   5  309.37    7.90
   2  -4   5  315.97   13.70
  -2  -4  -5  310.97   12.90
   2   4   6   34.70    2.20
   2   4   6   30.00    3.90
  -2   4  -6   31.30    2.50
   2   4   6   33.20    2.20
  -2   4  -6   32.00    2.60
   2  -4   6   29.60    1.80
  -2  -4  -6   32.50    1.40
   2  -4   6   33.70    1.80
   2  -4   6   33.10    5.40
   2  -4   6   31.30    1.80
  -2  -4  -6   34.00    1.30
   2  -4   6   34.40    1.80
  -2  -4  -6   34.00    1.40
  -2  -4  -6   36.30    4.90
   2   4   7 1110.29   24.50
  -2   4  -7 1061.29   25.70
  -2   4  -7 1090.89   25.60
   2   4   7 1064.69   24.50
   2   4   7 1067.29   28.30
  -2  -4  -7 1104.59   23.50
   2  -4   7 1144.39   31.60
  -2  -4  -7 1077.89   24.00
   2  -4   7 1168.28   26.60
  -2  -4  -7 1076.29   23.70
  -2  -4  -7 1086.19   23.90
  -2   4  -8   25.80    3.00
   2   4   8   27.50    2.60
   2   4   8   33.10    4.30
  -2   4  -8   27.90    3.20
   2   4   8   33.70    2.60
  -2  -4  -8   31.90    4.20
   2  -4   8   25.50    2.40
   2  -4   8   31.00    2.50
   2  -4   8   29.10    4.90
  -2  -4  -8   32.20    2.60
  -2   4  -9    1.50    1.50
  -2   4  -9    1.30    1.40
   2   4   9    1.60    1.10
   2   4   9    0.80    1.90
   2   4   9    0.90    1.10
  -2  -4  -9    2.80    2.00
   2  -4   9    1.30    1.00
   2  -4   9    2.10    1.30
   2   4  10   -1.20    0.90
   2   4  10   -0.70    1.70
  -2   4 -10   -0.20    1.40
   2   4  10   -0.80    1.10
  -2   4 -10    2.20    1.80
   2  -4  10    0.80    0.60
  -2  -4 -10    0.20    1.40
  -2  -4 -10    0.40    1.20
   2  -4  10   -0.90    1.10
  -2   5   4   15.50    2.80
   2   5  -4   13.10    1.90
  -2  -5   4   13.60    4.30
   2  -5  -4   21.20    4.20
  -2   5   3    4.50    1.90
  -2  -5   3    3.90    3.20
   2  -5  -3    4.20    2.80
  -2   5   2    5.70    1.90
   2   5  -2    3.40    1.50
  -2  -5   2   10.00    4.20
   2  -5  -2    8.80    3.50
  -2   5   1   15.00    2.50
   2   5  -1   10.30    2.10
   2  -5  -1   13.90    4.20
  -2  -5   1   12.60    4.40
  -2   5   0   11.40    2.00
   2   5   0   13.20    2.30
  -2  -5   0   16.30    4.50
   2  -5   0   13.60    4.20
  -2   5  -1    2.00    1.30
   2   5   1   -1.10    1.40
   2  -5   1   -3.50    2.40
  -2  -5  -1   -0.90    2.60
  -2   5  -2    7.20    1.50
   2   5   2    6.20    2.00
  -2  -5  -2    8.10    3.40
   2  -5   2    6.80    3.40
   2   5   3   13.20    2.70
  -2   5  -3    9.90    1.60
  -2  -5  -3    6.60    3.40
   2  -5   3    8.60    3.80
   2   5   4    0.10    1.70
  -2   5  -4    0.10    0.80
   2  -5   4    0.00    2.80
  -2  -5  -4    2.20    2.70
  -3   0  17   -0.70    2.00
  -3   0  17   -0.30    2.20
  -3   0  16    9.40    3.00
  -3   0  16    3.20    2.50
   3   0 -16    5.30    2.80
  -3   0  15    1.70    2.10
   3   0 -15    1.40    2.40
  -3   0  15   -2.00    1.50
   3   0 -15   -1.00    1.70
  -3   0  14    5.70    2.50
  -3   0  14    6.00    2.40
   3   0 -14   11.40    3.10
   3   0 -14   14.30    3.30
   3   0 -13    3.40    2.00
  -3   0  13    5.70    2.40
   3   0 -13    3.20    2.00
  -3   0  13    4.40    2.10
  -3   0  12    5.30    2.10
  -3   0  12    8.80    2.40
   3   0 -12    5.80    2.10
   3   0 -12    4.50    2.00
  -3   0  11    3.80    1.80
  -3   0  11   -1.00    1.20
   3   0 -11    4.90    1.90
   3   0 -11    2.90    1.70
   3   0 -10   79.69    5.00
  -3   0  10   73.59    4.70
   3   0 -10   71.69    4.80
  -3   0  10   78.09    5.00
  -3   0   9    1.10    1.20
   3   0  -9    0.70    1.20
  -3   0   9   -0.80    0.90
   3   0  -9    0.00    1.00
  -3   0   8   44.40    3.20
   3   0  -8   37.10    3.10
   3   0  -8   41.80    3.30
  -3   0   8   37.80    3.20
   3   0  -7    0.10    0.80
  -3   0   7   -1.10    0.90
   3   0  -7   -1.40    0.80
  -3   0   7   -1.10    1.00
  -3   0   6  237.98    7.50
   3   0  -6  237.78    7.50
  -3   0   6  240.48    5.70
   3   0  -6  244.38    7.70
  -3   0   5   -0.20    0.70
   3   0  -5   -0.50    0.70
   3   0  -5    0.00    0.70
  -3   0   5    0.90    1.00
  -3   0   5   -0.10    0.30
  -3   0   4 2672.03   64.99
   3   0  -4 2737.33   65.49
   3   0  -3   -0.10    0.50
  -3   0   3    0.40    0.60
  -3   0   3   -0.20    0.60
   3   0  -3   -0.30    0.60
   3   0  -1    0.00    0.20
   3   0  -1    0.00    0.30
  -3   0   1    0.10    0.20
  -3   0   1   -0.10    0.30
  -3   0   1   -0.30    0.20
  -3   0   1    0.10    0.30
   3   0  -1   -0.30    0.30
  -3   0   1   -0.10    0.20
   3   0   0   39.00    1.20
  -3   0   0   41.50    1.40
  -3   0  -1    0.10    0.30
   3   0   1    0.50    0.40
  -3   0  -1   -0.20    0.30
   3   0   1    0.20    0.30
  -3   0  -1   -0.10    0.40
   3   0   1   -0.20    0.30
   3   0   3    0.70    0.50
  -3   0  -3   -0.80    0.50
   3   0   3    0.10    0.50
  -3   0  -3    0.20    0.60
   3   0   3    0.10    0.40
   3   0   4   40.30    2.40
  -3   0  -4   44.00    2.50
   3   0   4   40.10    2.30
  -3   0  -4   43.30    2.50
  -3   0  -5   -1.30    0.60
   3   0   5    0.20    0.90
   3   0   5   -1.00    0.90
  -3   0  -5    0.50    1.00
  -3   0  -6  565.74   14.40
  -3   0  -6  515.05   14.20
   3   0   6  518.75   13.90
   3   0   6  563.64   14.00
  -3   0  -7   -0.50    0.90
  -3   0  -7    0.80    1.20
   3   0   7   -0.90    1.00
   3   0   7   -0.50    0.90
  -3   0  -7    0.10    0.60
  -3   0  -8   60.79    4.00
  -3   0  -8   51.99    3.90
   3   0   8   51.29    3.70
   3   0   8   50.89    3.60
  -3   0  -8   56.89    2.90
  -3   0  -9   -0.10    1.30
  -3   0  -9    0.80    0.80
   3   0   9   -1.30    1.00
   3   0   9    0.00    1.10
  -3   0  -9    0.30    1.20
   3   0  10    7.80    2.10
   3   0  10    8.80    2.20
  -3   0 -10    7.50    1.50
  -3   0 -10    7.30    2.20
  -3   0 -10    7.20    2.30
  -3   0 -11    1.60    1.80
   3   0  11    0.10    1.60
  -3   0 -11   -0.30    1.50
  -3   0 -11    0.20    0.90
   3   0  11   -1.00    1.30
  -3   0 -12  286.97   11.70
  -3   0 -12  282.07    8.40
   3   0  12  301.57   11.20
  -3   0 -12  292.67   11.90
   3   0  12  289.77   12.80
   3   0  13    1.70    1.80
  -3   0 -13    0.50    1.90
   3   0  13    0.30    1.70
  -3   0 -13    0.90    0.80
  -3   0 -13    2.20    2.30
   3   0  14  861.21   24.80
  -3   0 -14  835.62   25.80
   3   0  14  868.11   24.80
  -3   0 -14  881.01   25.80
   3   0  15    1.10    1.60
  -3   0 -15   -0.20    2.10
   3   0  15    1.00    1.90
   3   0  15   -1.10    1.70
   3   0  16   43.40    4.60
   3   0  16   54.69    6.10
   3   0  16   35.90    5.30
  -3   1  16   -0.70    2.00
   3   1 -16    7.30    3.10
  -3   1  16    1.60    2.60
  -3  -1  16    0.80    1.30
  -3  -1  16    0.50    2.40
  -3  -1  16    0.70    2.00
  -3   1  15   15.20    3.40
  -3   1  15   10.40    2.90
   3   1 -15   17.60    4.00
   3   1 -15   11.90    3.30
  -3  -1  15   14.20    3.50
  -3  -1  15   10.80    2.00
  -3  -1  15   12.00    3.20
   3  -1 -15    7.60    2.80
   3   1 -14   49.10    5.70
   3   1 -14   43.30    5.40
  -3   1  14   40.80    4.90
  -3   1  14   54.29    5.70
   3  -1 -14   40.60    5.10
  -3  -1  14   49.50    5.50
  -3  -1  14   43.10    3.10
   3  -1 -14   50.19    5.60
  -3  -1  14   38.20    4.70
   3   1 -13   11.70    2.90
  -3   1  13    9.10    2.60
  -3   1  13    8.20    2.60
  -3  -1  13    7.70    2.60
   3  -1 -13   10.10    2.70
  -3  -1  13    9.60    2.70
  -3  -1  13    6.80    1.50
   3   1 -12  276.47   11.20
  -3   1  12  261.27   10.40
   3   1 -12  265.77   10.80
  -3   1  12  261.47   10.30
  -3  -1  12  272.47    8.10
  -3  -1  12  259.27   10.40
   3  -1 -12  268.77   10.80
   3  -1 -12  258.77   10.50
  -3  -1  12  278.17   10.90
  -3   1  11   -1.00    1.20
   3   1 -11   -0.50    1.40
   3   1 -11    0.10    1.40
  -3   1  11   -0.50    1.40
  -3  -1  11   -2.30    1.10
  -3  -1  11   -0.70    1.40
   3  -1 -11    1.00    1.50
   3  -1 -11   -0.60    1.20
  -3  -1  11   -0.70    0.70
  -3   1  10   10.50    2.30
  -3   1  10   11.50    2.30
   3   1 -10   19.30    3.10
   3   1 -10   12.60    2.50
  -3  -1  10   14.40    1.70
  -3  -1  10   12.50    1.90
   3  -1 -10    9.90    2.20
  -3  -1  10   12.40    2.50
   3  -1 -10   15.30    2.60
  -3  -1  10   15.00    2.60
   3   1  -9   54.89    3.40
   3   1  -9   50.99    3.90
  -3   1   9   56.39    4.00
   3   1  -9   60.99    4.30
  -3   1   9   58.69    4.00
  -3  -1   9   55.89    4.00
  -3  -1   9   59.09    4.20
   3  -1  -9   62.69    4.10
  -3  -1   9   52.79    2.70
  -3  -1   9   55.29    3.40
   3   1  -8   58.49    3.80
  -3   1   8   60.39    3.80
   3   1  -8   58.19    3.50
   3   1  -8   53.99    3.80
  -3   1   8   55.99    3.70
  -3  -1   8   60.89    4.00
  -3  -1   8   62.49    2.70
   3  -1  -8   55.59    3.60
  -3  -1   8   63.59    3.50
  -3  -1   8   54.39    3.70
   3  -1  -8   57.79    3.70
   3   1  -7  113.49    5.00
   3   1  -7  113.59    5.20
   3   1  -7  107.79    4.70
  -3   1   7   89.19    4.40
  -3   1   7  107.89    4.80
   3  -1  -7  100.99    4.60
  -3  -1   7  104.99    4.90
  -3  -1   7  107.59    3.60
   3  -1  -7  102.09    4.70
  -3  -1   7  115.19    4.80
  -3   1   6  153.08    5.50
  -3   1   6  137.79    5.30
   3   1  -6  145.79    5.50
   3   1  -6  144.39    5.60
   3   1  -6  140.19    5.50
  -3  -1   6  143.39    4.20
  -3  -1   6  138.89    5.50
  -3  -1   6  134.69    5.50
   3  -1  -6  153.38    5.40
   3  -1  -6  145.29    5.40
  -3  -1   6  147.39    5.70
  -3   1   5  157.88    5.70
  -3   1   5  163.98    5.50
   3   1  -5  177.58    5.90
   3   1  -5  175.18    6.00
  -3   1   5  173.08    4.50
   3   1  -5  173.28    5.90
   3  -1  -5  174.38    5.60
  -3  -1   5  175.48    5.90
  -3  -1   5  173.78    4.60
  -3  -1   5  178.08    6.20
   3  -1  -5  183.18    5.70
  -3  -1   5  176.88    6.00
   3   1  -4   61.79    2.90
   3   1  -4   59.79    3.20
  -3   1   4   62.79    2.40
  -3   1   4   61.39    2.70
   3   1  -4   60.39    2.90
   3   1  -4   60.59    2.20
  -3   1   4   57.69    2.70
  -3  -1   4   61.29    3.30
  -3  -1   4   64.69    2.20
  -3  -1   4   58.79    3.00
  -3  -1   4   68.69    3.00
   3  -1  -4   65.29    2.80
   3  -1  -4   64.49    2.80
  -3   1   3  341.97    8.40
  -3   1   3  339.37    8.60
   3   1  -3  352.76    8.80
   3   1  -3  345.97    8.80
   3   1  -3  373.66    9.60
  -3   1   3  345.07    8.50
   3   1  -3  358.46    8.00
   3  -1  -3  360.96    8.40
   3  -1  -3  359.86    8.50
  -3  -1   3  347.97    8.90
  -3  -1   3  356.96    9.70
   3  -1  -3  362.96    8.50
  -3   1   2 2854.21   60.69
  -3  -1   2 2729.33   63.49
   3  -1  -2 2786.12   60.39
  -3   1   1  527.85   13.40
   3  -1  -1  540.25   12.50
  -3   1  -1 1296.47   29.70
  -3  -1  -1 1232.38   31.00
   3   1   2  319.87    8.10
  -3   1  -2  326.47    9.00
   3   1   2  305.17    7.60
   3   1   2  314.47    7.70
  -3   1  -2  310.47    7.70
  -3   1  -2  302.37    7.70
  -3  -1  -2  325.27    7.80
   3  -1   2  329.27    8.70
  -3  -1  -2  337.47    7.90
   3  -1   2  320.77    7.50
  -3   1  -3  335.47    8.60
   3   1   3  333.97    8.80
  -3   1  -3  325.27    9.40
   3   1   3  325.97    8.30
   3   1   3  318.37    8.40
  -3   1  -3  338.77    8.70
   3  -1   3  335.17    9.20
  -3  -1  -3  349.37    8.60
   3  -1   3  370.96    8.60
  -3  -1  -3  342.97    8.70
  -3   1  -4   48.40    2.80
   3   1   4   46.20    2.80
  -3   1  -4   46.20    2.70
  -3   1  -4   49.30    3.30
   3   1   4   48.90    3.00
   3   1   4   61.79    2.90
   3  -1   4   49.30    2.60
  -3  -1  -4   45.70    2.60
  -3  -1  -4   53.69    2.90
   3  -1   4   50.09    1.40
   3  -1   4   47.10    2.50
   3   1   5    6.80    1.30
   3   1   5    4.80    1.20
  -3   1  -5    3.70    1.40
  -3   1  -5    5.90    1.40
   3   1   5    3.70    1.20
  -3   1  -5    6.10    1.40
   3  -1   5    5.20    1.20
  -3  -1  -5    5.50    1.30
   3  -1   5    5.20    0.60
   3  -1   5    3.30    1.10
  -3  -1  -5    5.40    1.40
  -3   1  -6  100.59    4.70
  -3   1  -6   91.59    4.50
  -3   1  -6  102.39    4.80
   3   1   6   96.59    4.30
   3   1   6  101.29    4.40
   3  -1   6  103.39    4.60
  -3  -1  -6   93.29    4.50
  -3  -1  -6   97.59    4.60
   3  -1   6   93.79    4.30
   3   1   7   46.20    3.20
  -3   1  -7   50.39    3.60
  -3   1  -7   43.20    3.30
  -3   1  -7   44.40    3.30
   3   1   7   45.20    3.10
   3  -1   7   46.30    3.20
   3  -1   7   48.00    3.30
  -3  -1  -7   51.99    3.50
  -3  -1  -7   42.70    3.30
   3   1   8  115.89    5.30
  -3   1  -8  124.79    6.00
  -3   1  -8  106.79    5.40
   3   1   8  108.49    5.30
  -3   1  -8  115.29    5.70
   3  -1   8  117.59    5.60
  -3  -1  -8  109.49    5.50
   3  -1   8  115.29    5.40
  -3  -1  -8  112.09    5.70
   3   1   9   53.29    3.90
  -3   1  -9   57.89    4.40
   3   1   9   55.79    3.90
  -3   1  -9   57.89    4.00
  -3   1  -9   59.99    4.40
   3  -1   9   59.29    4.10
  -3  -1  -9   60.99    4.50
  -3  -1  -9   62.09    4.30
   3  -1   9   54.99    4.10
   3   1  10   27.70    3.50
  -3   1 -10   27.30    3.70
  -3   1 -10   22.60    3.50
   3   1  10   30.20    3.50
  -3   1 -10   37.30    3.40
   3  -1  10   24.90    3.30
  -3  -1 -10   27.90    3.70
   3  -1  10   33.70    3.90
  -3  -1 -10   31.80    1.70
  -3  -1 -10   33.20    3.90
  -3   1 -11  382.26   13.50
  -3   1 -11  391.26   13.20
  -3   1 -11  386.46   13.80
   3   1  11  389.56   12.70
  -3  -1 -11  384.46    8.40
  -3  -1 -11  382.76    8.40
  -3  -1 -11  368.56   13.40
   3  -1  11  371.96   12.90
  -3  -1 -11  382.26   13.30
   3  -1  11  382.86   12.80
   3   1  12  148.99    8.50
  -3   1 -12  140.59    8.10
  -3   1 -12  138.69    6.70
   3   1  12  145.79    7.50
   3   1  12  162.48    7.50
  -3   1 -12  146.79    8.00
  -3  -1 -12  153.18    8.10
   3  -1  12  155.88    7.80
  -3  -1 -12  135.29    8.00
   3  -1  12  133.29    7.20
   3   1  13  194.48    9.20
  -3   1 -13  193.98   10.00
   3   1  13  206.28    8.70
   3   1  13  191.98    9.00
  -3   1 -13  183.98    8.10
  -3   1 -13  192.38    9.70
  -3  -1 -13  210.38   11.50
   3  -1  13  213.18    9.30
  -3  -1 -13  192.58   10.00
   3   1  14   96.79    6.10
   3   1  14   94.19    6.60
  -3   1 -14   84.69    6.90
  -3   1 -14   84.39    6.80
   3   1  14   80.89    6.10
  -3   1 -14   91.69    5.40
   3  -1  14   98.99    6.60
  -3  -1 -14   93.59    6.90
   3  -1  14   89.39    4.20
   3  -1  14  112.69    7.20
  -3   1 -15   -0.70    2.10
   3   1  15   -0.70    1.70
   3   1  15    3.30    2.20
  -3   1 -15    0.60    1.50
   3   1  15   -0.80    1.90
   3  -1  15    3.10    2.40
   3  -1  15   -2.10    1.60
   3  -1  15    1.30    1.20
   3  -1  15   -0.70    1.00
   3   2 -15   60.79    6.90
   3   2 -15   75.59    7.40
  -3   2  15   79.29    6.00
  -3  -2  15   83.89    6.70
  -3  -2  15   70.19    3.70
  -3  -2  15   70.79    6.70
  -3   2  14   74.29    5.50
   3   2 -14   72.89    6.10
  -3   2  14   60.09    5.80
   3   2 -14   65.49    6.70
  -3  -2  14   68.99    3.50
  -3  -2  14   77.19    6.20
  -3  -2  14   61.19    6.20
   3   2 -13    2.60    2.00
  -3   2  13    2.60    1.70
   3   2 -13    0.90    1.80
  -3   2  13    3.00    1.70
   3  -2 -13    4.80    2.10
  -3  -2  13    2.20    2.10
  -3  -2  13    3.20    2.00
   3  -2 -13    0.10    1.40
  -3  -2  13    2.30    1.00
  -3   2  12   10.80    2.50
   3   2 -12    7.90    2.60
  -3   2  12   13.40    2.70
   3   2 -12   14.40    3.10
   3  -2 -12   10.20    2.60
  -3  -2  12   15.20    1.70
  -3  -2  12   12.90    2.90
  -3  -2  12   14.60    2.70
  -3  -2  12   17.80    3.20
  -3   2  11   29.60    3.50
  -3   2  11   32.40    3.70
   3   2 -11   32.20    4.00
  -3  -2  11   35.70    4.20
   3  -2 -11   33.10    4.00
   3  -2 -11   36.70    3.90
  -3  -2  11   29.90    3.80
  -3  -2  11   31.50    2.10
  -3  -2  11   41.40    4.40
   3   2 -10  254.57    9.90
  -3   2  10  249.18    9.20
   3   2 -10  252.17    9.70
  -3   2  10  257.47    9.10
  -3  -2  10  243.28    9.40
  -3  -2  10  259.77    9.90
  -3  -2  10  252.57    9.70
   3  -2 -10  245.78    9.30
  -3  -2  10  238.78    6.90
   3  -2 -10  237.38    9.10
   3   2  -9   -0.70    1.10
  -3   2   9   -0.60    1.20
   3   2  -9   -1.90    0.90
  -3   2   9    0.60    1.10
   3  -2  -9   -0.60    1.00
  -3  -2   9    0.70    0.70
  -3  -2   9    0.60    1.30
   3  -2  -9   -0.20    1.10
  -3  -2   9   -0.40    1.20
  -3  -2   9   -1.40    1.20
  -3   2   8   -2.10    0.70
   3   2  -8   -1.30    0.80
   3   2  -8    1.20    1.30
   3   2  -8    0.20    1.10
  -3   2   8   -0.30    0.90
  -3  -2   8    0.00    1.30
  -3  -2   8    1.50    1.60
   3  -2  -8   -1.40    0.90
  -3  -2   8    0.30    0.60
   3  -2  -8   -0.10    0.90
  -3  -2   8   -1.50    0.90
   3   2  -7    0.70    1.00
  -3   2   7   -0.30    0.80
   3   2  -7   -1.00    1.10
  -3   2   7   -0.30    1.00
   3   2  -7   -0.20    0.90
  -3  -2   7    0.50    0.60
   3  -2  -7    0.30    1.00
   3  -2  -7    0.00    0.70
  -3  -2   7    0.80    1.10
  -3  -2   7   -1.60    0.80
   3  -2  -7    0.00    0.80
  -3  -2   7    1.30    1.60
  -3   2   6   22.60    2.10
   3   2  -6   23.50    2.50
   3   2  -6   22.90    1.60
   3   2  -6   28.70    2.80
   3   2  -6   24.90    3.30
  -3   2   6   22.50    2.20
   3  -2  -6   30.30    2.20
   3  -2  -6   27.80    2.20
  -3  -2   6   29.60    3.70
  -3  -2   6   19.50    2.30
  -3  -2   6   28.50    1.70
   3  -2  -6   32.70    2.30
   3   2  -5   -0.70    1.10
  -3   2   5   -0.40    0.60
   3   2  -5   -0.40    0.50
   3   2  -5   -0.40    0.80
  -3   2   5   -1.20    0.60
  -3   2   5    0.10    0.70
   3   2  -5   -0.60    0.60
  -3  -2   5   -3.10    0.90
  -3  -2   5   -0.50    0.70
  -3  -2   5   -0.10    0.50
   3  -2  -5    0.70    0.80
  -3  -2   5    0.60    0.80
   3  -2  -5    0.00    0.70
   3  -2  -5   -0.20    0.60
  -3   2   4  865.51   18.60
   3   2  -4  864.91   19.30
   3   2  -4  853.41   19.40
  -3   2   4  869.31   20.50
   3   2  -4  823.02   23.10
  -3   2   4  844.82   18.50
  -3  -2   4  824.82   19.30
  -3  -2   4  842.32   19.50
   3  -2  -4  839.52   18.40
   3  -2  -4  862.61   18.30
  -3  -2   4  818.12   21.90
   3  -2  -4  869.21   20.30
  -3  -2   4  829.92   18.60
  -3   2   3   -0.20    0.40
  -3   2   3   -0.80    0.40
   3   2  -3   -0.30    0.50
   3   2  -3    0.50    0.70
  -3   2   3    0.90    1.10
   3   2  -3   -1.60    1.00
   3   2  -3   -0.30    0.50
  -3  -2   3    0.60    0.70
   3  -2  -3    0.40    1.00
  -3  -2   3   -0.70    0.50
  -3  -2   3   -3.20    1.10
   3  -2  -3   -0.50    0.40
  -3  -2   3   -0.30    0.40
  -3  -2   3   -0.30    0.70
   3  -2  -3    0.00    0.30
   3   2  -2 1429.36   33.20
  -3   2   2 1439.06   32.70
   3   2  -1   52.69    2.10
   3   2  -1   60.79    3.10
  -3   2   1   55.69    3.80
  -3   2   1   51.79    2.60
  -3  -2   1   57.59    2.80
   3  -2  -1   55.39    3.70
  -3  -2   1   54.59    4.00
  -3  -2   1   60.59    2.00
  -3  -2   1   61.19    2.30
  -3  -2   1   55.69    2.00
   3   2   0    0.00    0.40
   3   2   0    0.80    0.80
  -3   2   0    0.10    0.50
   3   2   0   -0.10    0.50
  -3   2   0    0.60    1.10
  -3  -2   0    0.10    0.40
  -3  -2   0   -0.30    0.40
  -3  -2   0   -0.60    1.20
  -3  -2   0   -0.30    0.50
  -3  -2   0    0.20    0.40
  -3  -2   0    1.10    0.90
   3  -2   0   -0.60    1.30
   3   2   1  483.85   10.70
  -3   2  -1  481.05   13.80
   3   2   1  473.15   10.60
  -3   2  -1  486.65   10.30
  -3   2  -1  466.85   10.30
  -3   2  -1  484.55   10.80
   3   2   1  484.05   11.90
  -3  -2  -1  461.75   13.50
  -3  -2  -1  469.95   10.60
   3  -2   1  469.45    9.70
  -3  -2  -1  467.65   10.70
  -3  -2  -1  466.75   12.10
   3  -2   1  481.15   13.60
   3  -2   1  461.55    9.80
  -3  -2  -1  473.85   10.60
   3   2   2  290.67    7.10
   3   2   2  276.97    8.20
  -3   2  -2  275.57    7.20
  -3   2  -2  290.97    7.20
   3   2   2  296.17    7.10
  -3   2  -2  288.27    6.60
  -3   2  -2  277.47    9.80
   3  -2   2  266.17    9.40
  -3  -2  -2  279.67    9.40
  -3  -2  -2  298.37    7.30
   3  -2   2  291.07    6.70
  -3  -2  -2  287.27    7.30
   3  -2   2  287.47    6.70
   3   2   3  218.58    7.10
   3   2   3  216.68    6.00
  -3   2  -3  220.58    6.20
  -3   2  -3  219.78    6.30
  -3   2  -3  221.38    4.90
   3   2   3  224.38    6.00
  -3  -2  -3  211.88    6.20
   3  -2   3  220.38    8.30
   3  -2   3  202.68    6.10
  -3  -2  -3  226.58    6.30
  -3  -2  -3  211.08    7.80
  -3   2  -4   50.99    4.10
   3   2   4   53.19    3.40
  -3   2  -4   60.09    3.10
   3   2   4   58.89    2.80
  -3   2  -4   63.79    3.10
   3   2   4   54.19    2.70
   3  -2   4   67.69    4.40
  -3  -2  -4   58.29    3.00
  -3  -2  -4   61.39    3.00
  -3  -2  -4   49.99    3.70
   3  -2   4   68.79    2.90
   3  -2   4   61.59    2.80
   3   2   5   97.09    4.70
  -3   2  -5   94.69    5.60
  -3   2  -5   96.99    4.30
  -3   2  -5   88.89    4.20
   3   2   5   95.39    4.00
   3   2   5   91.19    3.80
  -3  -2  -5   91.49    4.20
   3  -2   5   96.09    3.90
  -3  -2  -5  101.09    4.30
   3  -2   5   97.09    4.00
   3  -2   5   89.29    5.20
  -3  -2  -5   96.89    4.70
   3   2   6    0.80    1.20
   3   2   6    5.40    1.40
   3   2   6    3.20    1.10
  -3   2  -6    0.70    1.10
  -3   2  -6    2.30    1.10
  -3   2  -6    3.10    1.70
  -3  -2  -6    2.30    1.20
   3  -2   6    1.40    1.10
  -3  -2  -6    2.20    1.10
  -3  -2  -6    1.90    1.20
   3  -2   6    1.30    1.40
   3   2   7    2.60    1.20
   3   2   7    1.50    1.30
  -3   2  -7    2.50    1.30
  -3   2  -7    5.20    1.60
   3   2   7    4.90    1.40
  -3  -2  -7    5.00    1.60
  -3  -2  -7    1.60    1.30
   3  -2   7    4.00    1.50
  -3  -2  -7    5.20    1.50
   3  -2   7    3.30    1.30
   3  -2   7    3.70    0.50
  -3   2  -8   10.10    2.20
   3   2   8    7.70    1.80
   3   2   8    8.10    2.10
  -3   2  -8   10.30    2.40
   3   2   8   10.30    1.90
  -3  -2  -8    9.40    1.70
  -3  -2  -8    8.20    2.00
  -3  -2  -8    7.70    2.00
   3  -2   8    9.00    2.00
  -3   2  -9  676.93   19.10
   3   2   9  679.13   17.80
   3   2   9  676.23   18.00
   3   2   9  691.23   18.70
  -3   2  -9  655.13   18.70
  -3  -2  -9  672.53   18.80
   3  -2   9  675.43   18.10
   3  -2   9  666.73   14.30
  -3  -2  -9  673.03   16.40
   3  -2   9  690.63   18.40
  -3  -2  -9  668.83   18.50
   3   2  10   15.50    2.60
  -3   2 -10   17.10    3.00
   3   2  10   14.20    2.60
  -3   2 -10   14.20    2.80
   3   2  10   16.40    2.80
   3  -2  10   16.00    1.10
   3  -2  10   13.60    2.60
   3  -2  10   19.60    3.00
  -3  -2 -10   10.60    2.40
  -3  -2 -10   13.90    2.80
   3   2  11  531.75   16.10
   3   2  11  540.35   15.90
   3   2  11  541.25   16.50
  -3   2 -11  515.75   17.10
  -3   2 -11  535.15   17.00
  -3  -2 -11  554.04   12.10
   3  -2  11  533.55   16.30
   3  -2  11  537.15   12.00
   3  -2  11  550.34   16.20
  -3   2 -12    0.20    1.60
   3   2  12   -0.70    1.20
   3   2  12   -1.20    1.40
   3   2  12   -1.10    1.20
  -3   2 -12    1.30    1.80
   3  -2  12   -0.20    1.50
  -3  -2 -12    0.40    1.60
  -3  -2 -12   -2.70    1.10
   3  -2  12    0.20    0.50
   3  -2  12    1.90    1.60
   3   2  13   35.30    4.40
   3   2  13   22.90    3.60
   3   2  13   21.70    3.50
  -3   2 -13   20.50    4.00
  -3   2 -13   21.10    4.00
   3  -2  13   23.80    3.90
   3  -2  13   22.60    3.50
   3  -2  13   20.30    1.50
  -3   2 -14  163.38    9.70
   3   2  14  176.48   10.50
  -3   2 -14  186.88   10.00
   3   2  14  168.48    8.50
   3   2  14  175.18    9.00
   3  -2  14  175.28    5.10
   3  -2  14  185.68    9.10
   3  -2  14  171.08    9.10
   3  -2  14  167.48    5.60
  -3  -3  14   16.00    3.50
   3   3 -13    2.60    2.00
  -3   3  13    6.50    3.70
   3   3 -13    2.70    2.00
  -3   3  13    2.20    1.50
  -3  -3  13    0.10    1.90
  -3  -3  13    2.50    1.00
  -3  -3  13    4.00    2.30
  -3   3  12   69.59    4.80
   3   3 -12   56.69    5.70
  -3   3  12   74.29    5.90
   3   3 -12   57.69    5.60
  -3   3  12   71.19    4.90
  -3  -3  12   80.79    5.70
  -3  -3  12   75.69    3.40
   3  -3 -12   66.49    5.10
  -3  -3  12   73.19    5.30
  -3  -3  12   78.69    6.20
  -3   3  11    0.90    1.70
   3   3 -11   -1.10    1.30
  -3   3  11    0.30    1.30
   3   3 -11   -0.40    1.40
  -3   3  11   -1.00    1.10
  -3  -3  11   -0.10    1.50
  -3  -3  11    1.30    1.40
   3  -3 -11    1.90    1.40
  -3  -3  11   -0.10    0.70
   3  -3 -11    0.10    1.50
  -3  -3  11    3.10    2.10
  -3   3  10   22.50    2.80
   3   3 -10   19.90    3.10
  -3   3  10   17.70    2.50
  -3   3  10   19.30    3.30
   3   3 -10   20.60    3.30
   3  -3 -10   22.80    2.90
   3  -3 -10   20.20    2.80
  -3  -3  10   16.20    2.80
  -3  -3  10   23.60    2.20
  -3  -3  10   16.00    3.40
   3   3  -9    6.80    1.90
   3   3  -9    4.00    1.60
  -3   3   9    4.50    1.40
  -3   3   9    7.70    2.30
  -3   3   9    2.40    1.40
   3  -3  -9    2.40    1.30
  -3  -3   9    5.40    1.70
  -3  -3   9    1.90    1.40
   3  -3  -9    2.20    1.30
  -3  -3   9    6.90    2.60
  -3  -3   9    2.80    1.00
   3   3  -8   71.19    4.30
  -3   3   8   63.09    4.80
  -3   3   8   73.79    3.80
  -3   3   8   67.99    3.70
   3   3  -8   60.59    4.20
  -3  -3   8   62.39    5.70
   3  -3  -8   70.49    4.00
   3  -3  -8   66.59    3.70
  -3  -3   8   69.49    3.30
   3  -3  -8   71.09    3.70
  -3  -3   8   64.09    4.20
  -3  -3   8   71.99    4.20
   3   3  -7   52.29    3.50
  -3   3   7   57.69    4.50
  -3   3   7   47.90    2.90
   3   3  -7   53.29    3.60
   3   3  -7   47.90    2.60
  -3   3   7   50.49    2.90
  -3  -3   7   51.59    2.80
  -3  -3   7   53.69    3.60
   3  -3  -7   47.70    2.80
   3  -3  -7   53.09    2.90
  -3  -3   7   52.79    6.90
   3  -3  -7   58.39    3.90
   3   3  -6   32.10    2.90
  -3   3   6   33.20    3.60
   3   3  -6   33.40    3.10
  -3   3   6   30.40    2.10
  -3   3   6   31.20    2.10
   3   3  -6   31.00    2.00
  -3  -3   6   33.80    3.00
  -3  -3   6   33.90    2.80
   3  -3  -6   34.90    2.00
  -3  -3   6   33.80    5.00
   3  -3  -6   29.50    3.40
   3  -3  -6   33.10    2.00
  -3  -3   6   40.50    2.50
  -3   3   5   24.70    3.30
  -3   3   5   22.30    2.90
   3   3  -5   23.70    2.30
   3   3  -5   24.30    1.80
  -3   3   5   19.60    1.50
   3   3  -5   23.70    2.30
  -3   3   5   22.00    1.60
   3  -3  -5   27.20    3.50
  -3  -3   5   24.50    4.10
  -3  -3   5   19.70    2.10
  -3  -3   5   21.20    2.00
  -3  -3   5   22.90    2.30
   3  -3  -5   20.10    1.50
  -3  -3   5   26.20    2.40
   3  -3  -5   21.60    1.10
  -3   3   4   86.29    5.30
   3   3  -4   95.19    3.70
  -3   3   4   91.79    2.60
   3   3  -4   95.09    3.60
  -3   3   4   87.49    4.70
  -3   3   4   92.79    2.60
   3   3  -4   90.29    3.80
   3  -3  -4   86.29    5.40
  -3  -3   4   93.09    4.10
  -3  -3   4   91.29    3.40
  -3  -3   4   91.29    3.40
  -3  -3   4   82.59    6.30
  -3  -3   4   90.79    3.70
   3   3  -2  298.77    8.30
  -3   3   2  316.57    9.10
  -3  -3   2  298.07    6.90
  -3  -3   2  306.47    7.00
  -3  -3   2  292.77    9.00
   3  -3  -2  296.37   10.90
  -3  -3   2  306.37    7.30
  -3  -3   2  297.97    7.40
  -3  -3   2  284.57   11.70
  -3   3   1   21.20    2.20
   3   3  -1   23.00    2.20
  -3  -3   1   24.60    1.10
  -3  -3   1   26.60    4.30
  -3  -3   1   25.90    1.10
   3  -3  -1   24.30    3.60
  -3  -3   1   26.20    1.20
  -3  -3   1   26.70    1.30
  -3   3   0  360.46    9.40
   3   3   0  339.77    9.80
  -3  -3   0  355.96    7.70
  -3  -3   0  352.66   12.80
  -3  -3   0  353.86    7.60
   3  -3   0  344.87   12.30
  -3  -3   0  345.77    7.60
  -3  -3   0  353.56    7.50
  -3   3  -1    4.90    1.00
   3  -3   1    2.80    2.10
  -3  -3  -1    5.80    2.40
  -3  -3  -1    7.50    0.70
  -3  -3  -1    7.10    0.70
  -3  -3  -1    5.60    0.60
  -3  -3  -1    7.80    0.70
  -3   3  -2   10.30    0.90
   3   3   2    9.60    1.10
   3   3   2   15.00    2.20
   3   3   2    9.50    1.10
  -3   3  -2   10.60    1.20
  -3   3  -2   11.10    0.90
  -3  -3  -2   11.50    2.80
  -3  -3  -2   10.50    1.10
  -3  -3  -2   11.70    1.00
   3  -3   2    7.50    2.60
  -3  -3  -2   11.40    1.10
  -3   3  -3  408.86    9.80
   3   3   3  384.96    9.50
   3   3   3  395.26    9.60
   3   3   3  396.16   11.70
  -3   3  -3  401.46   10.20
  -3   3  -3  383.76    9.20
   3  -3   3  398.26   13.90
  -3  -3  -3  419.16   13.80
  -3  -3  -3  388.66    9.30
   3  -3   3  400.66    8.60
  -3  -3  -3  407.56    9.80
   3  -3   3  407.36    8.70
  -3  -3  -3  390.66    9.40
  -3  -3  -3  403.56    9.70
   3   3   4    0.50    0.70
   3   3   4    0.90    0.70
   3   3   4    1.30    1.40
  -3   3  -4    1.20    0.50
  -3   3  -4   -0.30    0.80
  -3   3  -4    0.30    0.70
   3  -3   4    0.60    0.70
  -3  -3  -4    0.60    0.80
   3  -3   4    0.00    2.10
  -3  -3  -4    0.60    0.80
   3  -3   4    1.00    0.60
  -3  -3  -4    0.20    1.70
   3   3   5    0.50    0.90
  -3   3  -5    2.00    1.10
   3   3   5    3.10    1.00
  -3   3  -5    2.10    1.10
   3   3   5    2.50    1.70
  -3  -3  -5    1.90    2.10
   3  -3   5    2.40    2.20
  -3  -3  -5    2.30    1.30
  -3  -3  -5    0.20    1.00
   3  -3   5    0.00    0.80
  -3   3  -6  176.38    6.90
  -3   3  -6  191.78    7.00
   3   3   6  188.18    6.20
   3   3   6  191.48    7.90
   3   3   6  189.98    6.30
   3  -3   6  196.68    6.30
  -3  -3  -6  197.98    8.50
   3  -3   6  199.58    6.40
   3  -3   6  196.28    9.20
  -3  -3  -6  192.08    6.80
  -3  -3  -6  188.48    6.70
   3   3   7  113.69    6.20
  -3   3  -7  122.39    5.70
   3   3   7  109.69    4.90
  -3   3  -7  115.59    5.60
   3   3   7  108.49    4.70
  -3  -3  -7  117.39    6.30
  -3  -3  -7  118.39    5.30
  -3  -3  -7  113.99    5.30
   3  -3   7  103.89    4.80
   3  -3   7  116.39    4.90
   3  -3   7  109.69    6.90
   3   3   8   18.30    3.10
  -3   3  -8   14.40    2.60
   3   3   8   16.90    2.80
  -3   3  -8   15.50    2.50
   3   3   8   13.00    2.00
   3  -3   8   15.20    2.30
  -3  -3  -8   10.80    2.10
  -3  -3  -8   15.20    2.50
  -3  -3  -8   13.90    2.70
  -3   3  -9  267.77   10.40
   3   3   9  276.37   10.80
   3   3   9  290.87    9.30
  -3   3  -9  267.77   10.20
   3   3   9  283.27    9.50
  -3  -3  -9  291.97   10.30
   3  -3   9  268.57    9.50
  -3  -3  -9  298.47    9.90
   3  -3   9  273.77    9.40
  -3  -3  -9  269.67    9.80
  -3   3 -10    0.50    1.40
   3   3  10   -0.70    1.10
   3   3  10   -0.60    1.10
   3   3  10   -2.00    1.30
  -3   3 -10    0.00    1.40
   3  -3  10   -0.30    1.20
  -3  -3 -10    1.30    1.80
  -3  -3 -10    3.30    1.40
  -3  -3 -10   -1.20    1.30
   3  -3  10   -0.30    1.20
   3   3  11  113.49    6.10
  -3   3 -11  127.89    7.50
   3   3  11  123.19    6.40
   3   3  11  133.59    7.50
  -3   3 -11  129.79    7.20
   3  -3  11  135.39    6.80
  -3  -3 -11  109.99    8.70
  -3  -3 -11  114.09    4.90
  -3   3 -12  106.39    6.90
   3   3  12   99.39    6.00
   3   3  12   92.79    6.60
  -3   3 -12  104.49    7.10
   3   3  12   97.29    6.00
   3  -3  12   97.99    6.20
   3  -3  12   94.59    5.80
   3   3  13   11.50    2.80
  -3   3 -13   14.20    3.60
   3   3  13   12.70    2.70
  -3   3 -13   13.50    3.40
   3   3  13   15.80    3.60
   3  -3  13   12.00    2.80
  -3   4  10   18.60    2.30
  -3   4  10   16.50    4.40
   3   4 -10   17.70    2.90
  -3   4  10   15.00    2.10
   3   4 -10   12.10    2.60
  -3  -4  10   10.70    2.10
  -3  -4  10   16.60    2.00
   3  -4 -10   18.10    2.00
  -3  -4  10   16.90    4.20
  -3  -4  10   20.20    2.80
  -3   4   9   14.70    3.20
   3   4  -9   16.50    2.60
  -3   4   9   17.20    2.00
   3   4  -9   17.60    2.80
  -3   4   9   14.00    1.80
   3  -4  -9   13.90    1.40
  -3  -4   9   15.50    2.40
  -3  -4   9   13.50    2.10
  -3  -4   9   16.00    2.30
  -3  -4   9   16.40    4.20
   3  -4  -9   14.10    1.40
  -3  -4   9   15.40    2.00
  -3   4   8   43.70    2.50
   3   4  -8   42.50    3.40
  -3   4   8   45.00    2.50
  -3   4   8   36.40    4.60
   3   4  -8   39.50    5.30
   3  -4  -8   46.20    4.60
  -3  -4   8   48.10    3.10
  -3  -4   8   40.60    3.10
  -3  -4   8   45.30    3.00
  -3  -4   8   38.20    6.00
   3   4  -7    7.80    2.00
   3   4  -7    8.00    1.30
  -3   4   7   10.00    1.10
  -3   4   7    5.70    2.20
  -3   4   7    8.20    1.10
   3   4  -7    9.50    1.80
  -3  -4   7    4.30    1.30
  -3  -4   7    9.00    1.70
  -3  -4   7    4.50    3.60
  -3  -4   7    7.40    1.60
  -3  -4   7    8.50    1.50
  -3  -4   7    8.00    1.60
   3  -4  -7    6.10    2.50
  -3   4   6   -2.60    1.20
   3   4  -6   -0.60    0.90
   3   4  -6    0.50    0.80
   3   4  -6   -0.50    0.80
  -3  -4   6   -0.50    0.60
  -3  -4   6    0.40    0.90
  -3  -4   6   -1.50    2.10
   3  -4  -6   -1.50    2.80
   3   4  -5    2.50    1.00
   3   4  -5    2.10    1.00
   3   4  -5    3.30    1.10
  -3   4   5    2.80    1.50
  -3  -4   5    3.50    0.80
  -3  -4   5    3.20    0.70
   3  -4  -5    0.20    2.20
  -3  -4   5    3.00    0.70
  -3  -4   5   -0.70    2.60
  -3   4   4  104.59    6.30
   3   4  -4  100.59    4.20
  -3  -4   4  100.39    8.00
   3  -4  -4   91.39    6.70
   3   4  -3    6.50    1.40
  -3   4   3    4.60    1.60
  -3  -4   3    0.30    2.60
   3  -4  -3    5.90    2.50
   3   4  -2  147.99    5.60
  -3   4   2  157.58    6.30
   3  -4  -2  134.89    8.20
  -3  -4   2  150.88    9.30
  -3   4   1   16.70    2.30
   3   4  -1   18.60    2.30
  -3  -4   1   19.40    4.10
   3  -4  -1   15.90    3.60
   3   4   0    6.50    1.70
  -3   4   0    6.90    1.50
   3  -4   0    6.30    2.90
  -3  -4   0    5.40    2.90
  -3   4  -1    5.90    1.30
   3   4   1    5.10    1.60
   3  -4   1    1.80    2.20
  -3  -4  -1    6.00    2.90
  -3   4  -2    9.00    1.30
   3  -4   2    3.00    2.50
  -3  -4  -2    8.30    3.10
  -3   4  -3    5.50    1.00
   3   4   3    7.10    2.00
  -3  -4  -3    7.10    3.00
   3  -4   3    7.30    3.00
   3   4   4   26.60    1.70
   3   4   4   19.60    3.00
  -3   4  -4   24.10    1.40
  -3   4  -4   25.60    1.40
   3   4   4   23.50    1.60
  -3  -4  -4   22.30    4.10
   3  -4   4   24.30    4.40
  -3   4  -5  308.07    8.20
  -3   4  -5  309.27    8.30
   3   4   5  306.17   11.00
  -3   4  -5  300.27    7.20
   3   4   5  310.77    8.00
   3   4   5  295.17    7.90
   3  -4   5  297.57   13.30
  -3  -4  -5  302.77   12.60
  -3   4  -6    3.00    1.10
  -3   4  -6    1.00    1.10
   3   4   6    1.90    0.90
   3   4   6    0.70    1.70
   3   4   6    2.20    1.10
   3  -4   6    0.60    0.60
  -3  -4  -6    3.20    2.40
   3  -4   6    2.10    0.70
  -3  -4  -6    1.10    0.70
  -3  -4  -6    0.70    0.70
  -3  -4  -6    0.20    0.70
   3  -4   6    3.30    0.80
   3  -4   6    2.50    2.40
  -3  -4  -6    1.80    0.80
   3  -4   6    1.70    0.80
   3   4   7  274.57   10.80
   3   4   7  265.87    7.90
   3   4   7  272.17    8.10
  -3   4  -7  260.37    8.80
  -3   4  -7  270.07    8.70
  -3  -4  -7  267.97    7.80
   3  -4   7  265.87   12.50
  -3  -4  -7  263.37    7.90
  -3  -4  -7  273.47    7.50
   3  -4   7  251.87    9.10
  -3  -4  -7  263.17   11.60
  -3   4  -8   20.70    2.90
  -3   4  -8   18.70    2.70
   3   4   8   19.50    2.30
   3   4   8   20.40    2.30
   3   4   8   24.90    3.70
   3  -4   8   22.20    2.20
   3  -4   8   20.20    2.10
  -3  -4  -8   20.70    2.40
  -3   4  -9   18.50    4.20
   3   4   9   15.70    2.30
  -3   4  -9   18.90    2.90
   3   4   9   17.20    2.30
  -3  -4  -9   17.90    2.50
   3  -4   9   20.30    2.40
  -3  -4  -9   14.90    3.10
  -3   4 -10   13.00    2.60
   3   4  10   19.10    2.60
   3   4  10   16.00    3.30
   3   4  10   12.20    2.10
  -3   4 -10   13.00    2.80
   3  -4  10   13.30    2.20
  -3  -4 -10   21.90    3.30
  -3   5   4    6.00    2.10
  -3  -5   4   17.90    4.70
   3  -5  -4   11.50    3.60
   3   5  -3   -0.70    1.00
  -3   5   3    1.60    1.60
  -3  -5   3    1.10    2.90
   3  -5  -3   -0.40    2.30
   3   5  -2   -0.20    1.10
  -3   5   2   -0.60    1.30
  -3  -5   2    3.20    3.10
   3  -5  -2    2.80    2.80
   3   5  -1    4.20    1.60
  -3   5   1    1.10    1.30
  -3  -5   1   -1.10    2.90
   3  -5  -1    4.10    2.90
   3   5   0   27.50    3.20
  -3   5   0   25.00    3.20
  -3  -5   0   22.30    5.10
   3  -5   0   28.00    5.40
   3   5   1   19.60    2.90
  -3   5  -1   20.50    2.30
  -3  -5  -1   17.90    4.80
   3  -5   1   17.50    4.90
  -3   5  -2    3.60    1.20
   3   5   2    0.50    1.50
  -3  -5  -2    1.00    3.00
   3  -5   2    3.70    3.10
  -3   5  -3   47.00    2.60
   3   5   3   46.40    4.60
  -3  -5  -3   48.70    6.60
   3  -5   3   47.50    6.50
  -4   0  17   -0.60    1.80
  -4   0  16   31.20    5.00
  -4   0  16   45.10    5.70
   4   0 -16   38.10    5.30
  -4   0  15    2.00    2.10
  -4   0  15    4.30    2.30
   4   0 -15   -1.10    1.50
   4   0 -15    0.10    1.90
  -4   0  14   59.79    6.00
  -4   0  14   70.99    5.70
   4   0 -14   76.99    8.20
   4   0 -14   61.49    6.20
   4   0 -13    0.30    1.50
   4   0 -13    0.40    1.70
  -4   0  13    0.90    1.80
  -4   0  13   -1.30    1.50
  -4   0  12  263.57   10.40
   4   0 -12  254.07   10.70
   4   0 -12  270.47   10.60
  -4   0  12  258.57   10.50
  -4   0  11   -1.40    1.40
  -4   0  11   -0.40    1.30
   4   0 -11   -1.90    1.30
   4   0 -11   -0.20    1.40
   4   0 -10    7.50    2.10
  -4   0  10   11.40    2.30
  -4   0  10    8.60    2.20
   4   0 -10   11.70    2.40
  -4   0   9   -1.30    0.90
   4   0  -9   -1.10    0.90
  -4   0   9   -0.70    1.00
   4   0  -9    0.90    1.30
   4   0  -8  220.58    7.90
  -4   0   8  214.18    8.00
   4   0  -8  218.58    8.00
  -4   0   8  228.68    8.00
  -4   0   7   -0.90    1.00
   4   0  -7   -1.60    0.70
   4   0  -7   -0.10    1.00
  -4   0   7    0.20    1.00
  -4   0   7    0.10    0.40
  -4   0   6  224.98    7.20
   4   0  -6  217.98    7.20
  -4   0   6  199.48    7.90
   4   0  -6  224.08    7.10
  -4   0   6  216.98    5.50
  -4   0   5   -0.20    0.70
   4   0  -5   -0.60    0.70
   4   0  -5    0.60    0.70
  -4   0   5   -0.20    0.40
  -4   0   5   -0.20    0.80
   4   0  -4  174.78    5.30
  -4   0   4  166.08    5.20
   4   0  -4  166.18    5.10
  -4   0   4  161.18    5.20
  -4   0   3   -0.30    0.50
  -4   0   3   -1.10    0.50
  -4   0   3   -0.50    0.40
   4   0  -3    0.00    0.50
   4   0  -3   -0.10    0.50
   4   0  -2  372.86   13.00
  -4   0   2  372.86   13.10
  -4   0   1    0.60    0.40
   4   0  -1    0.40    0.40
  -4   0   1    0.60    0.40
  -4   0   1    0.00    0.30
   4   0  -1    1.20    0.50
   4   0  -1    0.00    0.40
  -4   0   1   -0.10    0.40
   4   0  -1    0.20    0.40
   4   0  -1    0.00    0.30
  -4   0   1    0.00    0.30
   4   0   1    0.00    0.40
  -4   0  -1    0.40    0.50
   4   0   1   -0.20    0.30
   4   0   1    0.20    0.40
  -4   0  -1    0.00    0.30
  -4   0  -3    0.70    0.60
   4   0   3    0.10    0.50
   4   0   3   -0.20    0.60
  -4   0  -3   -0.40    0.60
   4   0   3    0.20    0.40
  -4   0  -4 1130.19   35.00
  -4   0  -4 1085.59   33.30
   4   0   5    0.00    1.10
   4   0   5    0.40    1.00
  -4   0  -5    0.60    0.90
  -4   0  -5   -0.60    0.70
   4   0   6  403.06   10.80
   4   0   6  378.46   10.80
  -4   0  -6  393.56   11.30
  -4   0  -6  376.66   11.00
  -4   0  -7   -0.80    1.00
   4   0   7   -0.50    0.90
  -4   0  -7   -0.80    1.00
  -4   0  -7    0.40    0.70
   4   0   7   -0.70    0.90
  -4   0  -8   53.29    3.90
   4   0   8   49.50    3.50
  -4   0  -8   51.19    3.80
  -4   0  -8   49.20    2.80
   4   0   8   57.39    3.80
  -4   0  -9   -0.40    1.20
  -4   0  -9   -1.10    1.20
  -4   0  -9    0.80    0.90
   4   0   9   -0.70    1.10
   4   0   9    0.30    1.10
   4   0  10  139.39    6.80
  -4   0 -10  140.09    7.10
  -4   0 -10  138.29    5.40
   4   0  10  126.49    6.40
  -4   0 -10  133.79    7.10
   4   0  11   -3.30    1.20
  -4   0 -11   -1.30    1.60
  -4   0 -11    1.30    1.70
   4   0  11   -3.00    1.00
  -4   0 -11    0.30    0.90
  -4   0 -12  194.48    9.60
   4   0  12  222.58    9.40
   4   0  12  233.38   11.40
  -4   0 -12  222.98   10.30
  -4   0 -12  223.68    7.30
   4   0  13    1.00    1.30
  -4   0 -13    1.90    2.60
  -4   0 -13    0.10    0.90
   4   0  13   -3.40    1.20
  -4   0 -13    2.80    2.30
   4   0  13    2.80    2.00
  -4   0 -14   40.30    5.50
  -4   0 -14   53.89    2.90
  -4   0 -14   47.90    6.10
   4   0  14   55.99    4.40
   4   0  14   49.99    5.50
   4   0  15   -0.60    1.60
  -4   0 -15    1.50    2.40
   4   0  15   -0.10    1.40
   4   0  15   -1.70    1.70
   4   0  16    1.00    1.60
   4   0  16   -1.80    1.90
  -4   1  16   60.09    6.10
   4   1 -16   56.39    6.60
  -4   1  16   61.39    6.60
  -4  -1  16   47.30    3.60
  -4  -1  16   52.79    6.10
  -4  -1  16   59.19    6.50
  -4   1  15   -0.20    1.80
   4   1 -15   -3.30    1.50
  -4   1  15   -0.60    1.60
   4   1 -15   -0.30    2.40
   4  -1 -15   -0.20    1.80
  -4  -1  15   -1.70    1.60
  -4  -1  15   -2.50    1.70
  -4  -1  15   -0.30    1.10
  -4   1  14   13.00    3.00
   4   1 -14   12.20    3.10
   4   1 -14   14.40    3.40
  -4   1  14   22.90    3.90
  -4  -1  14   15.30    2.20
  -4  -1  14   20.70    3.80
   4  -1 -14   18.20    3.80
  -4  -1  14   16.00    3.30
   4  -1 -14   14.60    3.30
  -4   1  13   71.39    5.40
   4   1 -13   72.99    5.80
  -4   1  13   70.59    5.50
   4  -1 -13   65.19    5.30
   4  -1 -13   79.99    7.90
  -4  -1  13   67.89    5.40
  -4  -1  13   73.29    3.80
  -4  -1  13   71.19    5.60
   4   1 -12  137.29    7.40
  -4   1  12  113.69    7.10
  -4   1  12  124.79    6.70
   4   1 -12  125.69    7.10
   4  -1 -12  130.39    7.00
   4  -1 -12  125.59    7.10
  -4  -1  12  137.59    7.40
  -4  -1  12  114.89    4.80
  -4  -1  12  127.09    7.10
   4   1 -11   61.99    4.80
   4   1 -11   67.29    5.00
  -4   1  11   53.39    4.40
  -4   1  11   53.29    4.30
   4  -1 -11   61.99    4.70
   4  -1 -11   58.99    4.50
  -4  -1  11   59.09    3.20
  -4  -1  11   57.29    5.30
  -4  -1  11   56.29    4.50
  -4  -1  11   56.49    3.40
  -4   1  10   31.10    3.70
   4   1 -10   31.60    3.70
  -4   1  10   22.10    3.10
   4   1 -10   27.60    3.60
  -4  -1  10   30.60    3.60
  -4  -1  10   28.40    2.20
  -4  -1  10   27.00    2.80
   4  -1 -10   25.90    3.20
   4  -1 -10   25.90    3.30
  -4  -1  10   28.70    3.50
  -4   1   9   19.80    2.70
  -4   1   9   23.30    3.00
   4   1  -9   19.70    2.90
   4   1  -9   21.00    2.90
  -4  -1   9   24.60    3.10
  -4  -1   9   25.40    2.70
  -4  -1   9   20.40    1.90
  -4  -1   9   25.80    3.20
   4  -1  -9   24.20    3.00
   4   1  -8   63.99    4.10
  -4   1   8   62.19    3.90
  -4   1   8   51.69    3.50
   4   1  -8   64.99    4.00
   4  -1  -8   70.79    4.10
  -4  -1   8   66.49    4.20
  -4  -1   8   58.19    3.80
  -4  -1   8   59.69    2.70
  -4  -1   8   66.69    3.70
   4  -1  -8   67.39    3.90
   4   1  -7   27.50    2.80
  -4   1   7   25.90    2.60
   4   1  -7   24.10    2.70
  -4   1   7   25.40    2.60
   4  -1  -7   32.40    3.00
  -4  -1   7   28.80    2.60
  -4  -1   7   25.90    4.20
  -4  -1   7   24.40    2.70
  -4  -1   7   27.10    1.70
   4  -1  -7   21.40    2.50
   4   1  -6   98.59    4.50
  -4   1   6  107.49    2.90
  -4   1   6  104.29    4.50
   4   1  -6  116.09    4.90
  -4   1   6  111.69    4.60
   4  -1  -6  119.29    4.70
  -4  -1   6  102.59    4.70
  -4  -1   6  100.49    3.40
  -4  -1   6  109.09    4.70
  -4  -1   6  103.49    4.70
   4  -1  -6  103.99    4.30
   4   1  -5   62.89    2.50
  -4   1   5   64.29    2.40
  -4   1   5   61.69    3.10
  -4   1   5   55.69    3.00
   4   1  -5   65.89    3.40
   4   1  -5   62.99    3.20
  -4  -1   5   61.29    2.40
  -4  -1   5   60.39    3.20
  -4  -1   5   59.89    3.40
   4  -1  -5   62.29    3.10
   4  -1  -5   58.59    2.90
  -4  -1   5   60.49    3.30
  -4   1   4   24.60    1.80
   4   1  -4   31.80    2.10
  -4   1   4   25.50    1.80
  -4   1   4   29.60    1.70
   4   1  -4   27.70    2.10
   4   1  -4   28.30    1.50
  -4  -1   4   24.40    1.90
  -4  -1   4   26.70    1.40
  -4  -1   4   26.50    2.40
   4  -1  -4   25.40    1.80
   4  -1  -4   25.70    1.80
  -4  -1   4   28.20    2.10
   4   1  -3  226.98    5.60
  -4   1   3  224.88    5.90
  -4   1   3  220.78    5.90
   4   1  -3  225.98    6.20
  -4   1   3  223.68    6.20
  -4  -1   3  226.08    6.30
  -4  -1   3  225.88    6.40
   4  -1  -3  230.88    5.80
  -4  -1   3  231.08    7.10
  -4  -1   3  232.18    5.70
   4  -1  -3  231.08    5.90
   4   1  -2   53.49    2.20
  -4   1   2   51.29    1.90
  -4   1   2   53.09    2.00
   4   1  -2   54.49    2.30
  -4  -1   2   56.39    2.40
  -4  -1   2   53.19    2.20
  -4  -1   2   52.69    2.90
   4  -1  -2   54.29    1.90
  -4  -1   2   56.49    2.10
  -4  -1   2   53.59    2.10
   4  -1  -2   55.09    1.80
  -4   1   1  213.98    5.00
  -4   1   1  223.28    5.10
  -4   1   1  211.98    5.10
   4   1  -1  223.08    5.60
   4   1  -1  210.18    5.50
   4   1  -1  222.48    5.50
  -4   1   1  218.68    5.00
  -4   1   1  227.18    6.40
   4   1  -1  226.28    5.60
  -4  -1   1  223.38    5.70
  -4  -1   1  221.68    5.70
  -4  -1   1  227.98    5.50
  -4  -1   1  223.08    5.50
   4   1   1   67.09    2.30
   4   1   1   67.39    2.70
  -4   1  -1   66.39    2.30
  -4   1  -1   66.89    2.30
   4   1   1   61.59    2.30
  -4   1  -1   68.59    3.20
   4  -1   1   67.89    2.20
   4  -1   1   70.69    2.20
  -4  -1  -1   69.29    2.40
  -4  -1  -1   71.19    2.80
  -4  -1  -1   73.79    2.50
  -4   1  -2  118.19    3.70
  -4   1  -2  121.39    4.60
  -4   1  -2  116.89    3.70
   4   1   2  115.49    4.00
   4   1   2  113.79    3.60
   4   1   2  110.29    3.60
  -4  -1  -2  110.79    4.00
  -4  -1  -2  120.79    3.80
   4  -1   2  118.79    3.60
  -4  -1  -2  114.39    3.80
  -4   1  -3  140.39    4.70
  -4   1  -3  146.59    5.50
   4   1   3  147.39    4.70
   4   1   3  147.49    4.90
   4   1   3  152.88    4.60
  -4  -1  -3  159.18    4.90
   4  -1   3  141.79    4.60
  -4  -1  -3  155.88    4.90
  -4   1  -4 1896.21   51.79
  -4   1  -4 1924.71   50.69
  -4  -1  -4 1926.11   50.39
  -4  -1  -4 1931.61   52.49
   4   1   5   62.09    3.30
  -4   1  -5   62.19    3.50
   4   1   5   58.19    3.10
  -4   1  -5   67.59    3.80
   4   1   5   59.59    3.20
  -4   1  -5   69.29    3.60
  -4  -1  -5   58.99    3.30
  -4  -1  -5   64.09    3.50
   4  -1   5   68.79    3.40
   4  -1   5   62.59    3.30
  -4   1  -6  189.48    7.00
   4   1   6  194.58    6.70
   4   1   6  187.78    6.50
   4   1   6  195.08    6.60
  -4   1  -6  191.98    6.90
  -4   1  -6  201.68    7.30
  -4  -1  -6  195.48    6.90
   4  -1   6  189.98    6.60
  -4  -1  -6  197.88    7.10
   4  -1   6  188.28    6.70
   4   1   7  165.68    6.30
  -4   1  -7  179.78    6.90
  -4   1  -7  168.08    6.80
  -4   1  -7  175.28    7.00
   4   1   7  164.18    6.20
   4   1   7  171.08    6.50
  -4  -1  -7  175.28    6.80
   4  -1   7  166.38    6.40
  -4  -1  -7  167.38    6.80
   4  -1   7  170.78    6.60
   4   1   8  122.59    5.80
  -4   1  -8  129.19    6.30
  -4   1  -8  140.69    6.30
   4   1   8  129.29    5.80
  -4   1  -8  124.79    5.90
   4   1   8  127.69    5.60
   4  -1   8  121.69    5.70
   4  -1   8  140.99    6.10
  -4  -1  -8  151.48    7.50
  -4  -1  -8  123.39    6.10
  -4   1  -9   10.70    2.40
  -4   1  -9   10.70    2.40
   4   1   9   10.40    2.20
   4   1   9   12.40    2.20
  -4   1  -9   12.90    2.40
   4   1   9    8.30    2.00
   4  -1   9   13.40    2.50
  -4  -1  -9    7.30    2.10
  -4  -1  -9   11.80    2.50
   4  -1   9   13.20    2.40
   4   1  10   47.70    3.70
  -4   1 -10   39.30    4.40
  -4   1 -10   39.40    4.40
  -4   1 -10   44.80    3.80
   4   1  10   44.90    4.40
   4   1  10   42.70    4.10
  -4  -1 -10   47.00    4.70
  -4  -1 -10   45.70    4.70
   4  -1  10   46.80    4.60
   4  -1  10   43.30    4.20
   4   1  11   96.49    5.50
   4   1  11   95.59    5.70
  -4   1 -11  110.19    6.80
  -4   1 -11  104.49    5.70
  -4   1 -11   84.99    6.00
   4   1  11   97.59    5.90
  -4  -1 -11  101.39    4.00
  -4  -1 -11  100.89    6.30
   4  -1  11   89.69    5.60
   4  -1  11  109.79    6.20
  -4  -1 -11  105.89    6.60
  -4   1 -12   34.80    4.00
  -4   1 -12   35.20    4.70
  -4   1 -12   33.70    4.60
   4   1  12   23.70    3.60
  -4  -1 -12   36.40    4.80
   4  -1  12   32.50    4.10
   4  -1  12   37.50    4.40
   4   1  13  246.98    9.70
   4   1  13  234.88   10.30
  -4   1 -13  237.38   11.00
  -4   1 -13  235.38   11.20
   4   1  13  233.18   10.00
  -4   1 -13  219.68    9.20
  -4  -1 -13  234.28   11.10
   4  -1  13  230.58   10.30
   4  -1  13  244.68    7.40
   4  -1  13  260.77   10.50
   4  -1  13  234.78    7.90
   4   1  14   20.50    3.70
  -4   1 -14   22.30    4.20
  -4   1 -14   29.60    4.60
   4   1  14   13.40    2.70
   4   1  14   25.00    4.00
  -4  -1 -14   28.10    4.60
   4  -1  14   19.50    2.20
   4  -1  14   21.60    2.60
   4  -1  14   15.90    3.40
   4  -1  14   19.40    3.60
   4   1  15  334.57   13.20
   4   1  15  332.97   16.80
   4   1  15  340.77   12.40
  -4   1 -15  343.47   14.70
   4  -1  15  319.07   13.40
   4  -1  15  317.37   10.30
   4  -1  15  325.57   13.20
   4  -1  15  312.67    9.50
   4   2 -15    8.10    2.90
   4   2 -15    5.10    2.70
  -4   2  15    2.70    2.10
  -4   2  15    5.10    3.70
  -4  -2  15    2.50    2.20
  -4  -2  15    6.60    2.90
  -4  -2  15    2.00    1.20
  -4   2  14  335.17   12.60
  -4   2  14  330.97   12.90
   4   2 -14  331.87   13.80
   4   2 -14  338.87   13.70
  -4  -2  14  368.86   13.70
  -4  -2  14  344.47   13.60
  -4  -2  14  333.87    9.60
   4   2 -13   50.79    5.50
  -4   2  13   43.80    4.70
  -4   2  13   47.30    4.80
   4   2 -13   50.69    5.70
   4  -2 -13   38.20    4.60
  -4  -2  13   44.80    2.80
  -4  -2  13   43.70    5.10
   4  -2 -13   34.60    4.40
  -4  -2  13   49.90    5.30
   4   2 -12   14.20    3.20
   4   2 -12   12.90    2.90
  -4   2  12   14.50    2.80
  -4   2  12   10.00    2.40
  -4  -2  12   17.80    3.30
  -4  -2  12   16.10    2.90
  -4  -2  12   16.00    1.90
   4  -2 -12   12.80    2.70
  -4  -2  12   16.40    3.20
  -4   2  11    5.30    2.00
   4   2 -11    3.20    2.00
  -4   2  11    4.00    1.80
  -4  -2  11    3.80    1.80
  -4  -2  11    5.20    1.10
   4  -2 -11    5.00    2.00
  -4  -2  11    6.30    2.20
   4  -2 -11    5.20    1.80
  -4  -2  11   -0.10    1.60
  -4   2  10   12.80    2.40
   4   2 -10   15.40    2.90
   4   2 -10   16.70    2.80
  -4   2  10   13.20    2.40
  -4  -2  10   19.10    1.80
   4  -2 -10   13.90    2.50
   4  -2 -10   18.20    2.70
  -4  -2  10   14.70    2.70
  -4  -2  10   17.50    3.10
  -4  -2  10   13.20    2.60
  -4   2   9   28.20    3.00
  -4   2   9   35.20    3.50
   4   2  -9   27.10    3.40
   4   2  -9   29.90    3.50
   4  -2  -9   27.50    3.00
  -4  -2   9   28.60    3.40
  -4  -2   9   29.40    2.00
  -4  -2   9   34.30    4.10
   4  -2  -9   25.20    3.00
  -4  -2   9   26.70    3.40
   4   2  -8   -0.40    1.10
   4   2  -8    0.10    1.20
  -4   2   8    0.60    1.00
   4   2  -8   -1.40    0.90
  -4   2   8    0.80    1.10
   4  -2  -8   -0.50    1.00
  -4  -2   8    0.30    1.60
  -4  -2   8    3.20    1.50
   4  -2  -8    0.80    1.00
  -4  -2   8   -0.10    0.60
   4   2  -7    8.70    1.90
  -4   2   7    7.90    1.50
  -4   2   7    8.90    1.60
   4   2  -7    7.30    1.70
   4   2  -7    7.90    2.10
   4  -2  -7   10.10    1.70
   4  -2  -7    7.70    1.50
  -4  -2   7    9.30    1.20
  -4  -2   7   10.40    2.50
  -4  -2   7    9.20    1.90
  -4  -2   7   10.50    2.00
   4   2  -6  166.18    5.00
   4   2  -6  164.48    6.10
  -4   2   6  168.08    5.70
   4   2  -6  162.38    7.20
  -4   2   6  169.78    5.70
   4   2  -6  186.68    6.50
  -4   2   6  175.78    5.90
   4  -2  -6  165.28    5.50
  -4  -2   6  170.78    6.40
   4  -2  -6  159.48    5.50
  -4  -2   6  165.68    5.00
   4  -2  -6  182.58    5.80
  -4  -2   6  157.38    7.40
   4   2  -5    1.90    0.90
  -4   2   5    1.20    0.80
  -4   2   5    0.80    0.70
   4   2  -5    1.30    1.30
  -4   2   5   -0.50    0.70
   4   2  -5    1.10    0.80
  -4  -2   5   -0.60    1.40
   4  -2  -5    2.00    0.80
  -4  -2   5    2.40    0.70
  -4  -2   5    1.20    1.20
   4  -2  -5    0.60    0.70
   4  -2  -5    3.20    1.10
  -4  -2   5    2.10    1.00
  -4   2   4   55.09    2.40
   4   2  -4   55.09    2.70
  -4   2   4   50.09    3.30
   4   2  -4   54.69    2.80
   4   2  -4   51.19    2.80
  -4   2   4   55.19    2.40
   4  -2  -4   56.09    3.30
  -4  -2   4   57.09    2.60
  -4  -2   4   54.39    3.00
   4  -2  -4   51.69    2.20
   4  -2  -4   54.59    2.20
  -4  -2   4   55.69    4.40
  -4  -2   4   52.79    2.90
   4   2  -3  155.48    5.00
  -4   2   3  138.89    3.90
   4   2  -3  148.99    4.70
   4   2  -3  151.98    4.60
  -4   2   3  141.99    3.90
  -4   2   3  136.09    5.80
   4  -2  -3  141.09    3.50
  -4  -2   3  140.99    6.60
  -4  -2   3  146.59    4.80
   4  -2  -3  139.39    3.50
  -4  -2   3  139.69    4.60
  -4  -2   3  144.49    4.40
  -4  -2   3  136.29    4.30
   4  -2  -3  138.79    5.60
  -4  -2   3  138.79    4.70
  -4   2   2   62.29    1.80
   4   2  -2   59.09    2.50
  -4   2   2   63.99    1.70
   4   2  -2   60.89    2.60
  -4   2   2   60.59    1.70
  -4   2   2   62.69    1.80
  -4   2   2   63.39    3.90
   4   2  -2   63.49    3.10
  -4  -2   2   59.99    2.70
  -4  -2   2   62.69    2.40
   4  -2  -2   63.59    3.80
  -4  -2   2   59.39    2.80
  -4  -2   2   60.29    2.70
  -4  -2   2   59.99    4.40
  -4  -2   2   62.89    2.40
  -4   2   1   48.70    3.50
   4   2  -1   50.99    2.50
  -4  -2   1   56.99    2.10
  -4  -2   1   46.40    3.70
   4  -2  -1   50.99    3.50
  -4  -2   1   47.30    2.60
  -4  -2   1   52.19    2.50
  -4  -2   1   52.09    2.00
   4   2   0  200.18    5.50
   4   2   0  214.58    6.30
  -4   2   0  211.38    8.00
  -4   2   0  214.68    4.70
  -4   2   0  208.48    5.80
  -4   2   0  211.78    4.60
  -4   2   0  221.98    4.80
  -4  -2   0  211.98    6.60
  -4  -2   0  219.18    5.40
  -4  -2   0  213.08    5.50
   4  -2   0  211.08    7.70
  -4  -2   0  205.38    8.00
  -4   2  -1   12.20    1.10
  -4   2  -1    9.30    2.10
   4   2   1   11.40    1.10
  -4   2  -1   11.70    1.00
  -4   2  -1   11.60    1.00
   4   2   1    9.00    1.00
   4   2   1   12.10    1.70
  -4  -2  -1    9.50    1.10
  -4  -2  -1    9.90    1.60
  -4  -2  -1   10.30    1.10
   4  -2   1   11.10    0.60
   4  -2   1   11.50    2.10
  -4  -2  -1    7.30    0.90
   4  -2   1   10.70    0.60
  -4  -2  -1   11.20    1.10
  -4  -2  -1    9.60    2.00
  -4   2  -2 3465.95   76.69
   4   2   2 3535.95   80.09
  -4   2  -2 3499.85   78.19
  -4  -2  -2 3532.85   79.29
  -4   2  -3  161.98    5.00
  -4   2  -3  154.28    5.00
   4   2   3  147.99    4.70
  -4   2  -3  146.39    6.80
  -4   2  -3  151.08    3.40
   4   2   3  149.69    5.70
   4   2   3  156.38    4.80
   4  -2   3  151.38    4.50
   4  -2   3  147.49    6.50
  -4  -2  -3  150.08    4.90
  -4  -2  -3  146.59    6.30
  -4  -2  -3  154.88    5.00
  -4   2  -4   34.70    3.90
   4   2   4   35.90    2.20
  -4   2  -4   32.30    2.30
   4   2   4   35.10    2.20
  -4   2  -4   31.00    2.30
   4   2   4   31.30    2.90
  -4  -2  -4   35.60    2.40
   4  -2   4   38.40    3.40
   4  -2   4   33.30    2.10
  -4  -2  -4   36.20    3.10
  -4  -2  -4   35.50    2.40
   4  -2   4   35.20    2.10
   4   2   5    8.20    1.80
   4   2   5    7.80    1.30
  -4   2  -5    9.20    1.70
  -4   2  -5    9.80    1.70
  -4   2  -5   10.50    2.50
   4   2   5   10.10    1.50
  -4  -2  -5    7.90    1.50
   4  -2   5    8.20    1.40
  -4  -2  -5    6.10    1.60
   4  -2   5    8.60    1.40
   4  -2   5    8.20    2.00
  -4  -2  -5    8.70    1.60
  -4   2  -6  219.28   10.30
  -4   2  -6  237.38    8.10
   4   2   6  240.68    7.40
   4   2   6  230.48    7.50
   4   2   6  219.88    8.00
  -4   2  -6  217.38    7.70
  -4  -2  -6  236.18    9.10
  -4  -2  -6  230.48    7.80
   4  -2   6  227.58    7.40
  -4  -2  -6  224.58    7.90
  -4   2  -7   27.70    3.20
   4   2   7   27.30    2.70
   4   2   7   26.10    2.60
   4   2   7   24.20    2.90
  -4   2  -7   25.40    3.10
   4  -2   7   26.20    2.80
   4  -2   7   24.50    2.70
  -4  -2  -7   24.00    2.80
  -4  -2  -7   26.20    2.80
  -4  -2  -7   28.40    3.20
  -4   2  -8   58.89    4.30
   4   2   8   50.09    3.60
  -4   2  -8   43.20    3.60
   4   2   8   49.30    3.40
   4   2   8   46.80    3.90
  -4  -2  -8   55.49    4.10
  -4  -2  -8   49.50    3.80
  -4  -2  -8   48.50    3.30
   4  -2   8   48.30    3.60
   4  -2   8   50.79    3.50
  -4   2  -9  188.78    8.30
   4   2   9  191.88    7.30
   4   2   9  186.28    7.80
   4   2   9  179.28    7.30
  -4   2  -9  180.28    7.90
  -4  -2  -9  154.18    7.30
   4  -2   9  176.98    4.30
  -4  -2  -9  163.58    7.70
   4  -2   9  179.88    4.20
   4  -2   9  174.68    7.40
  -4  -2  -9  169.18    6.30
   4  -2   9  168.08    7.10
  -4   2 -10   30.60    4.00
   4   2  10   30.60    3.50
   4   2  10   32.70    3.80
  -4   2 -10   27.10    3.80
   4   2  10   28.20    3.30
   4  -2  10   28.80    3.50
   4  -2  10   25.80    1.40
   4  -2  10   29.20    1.30
  -4  -2 -10   26.50    3.60
   4  -2  10   32.40    3.70
  -4  -2 -10   24.70    3.50
  -4  -2 -10   26.00    2.30
   4   2  11   47.20    4.60
  -4   2 -11   41.30    4.90
   4   2  11   38.00    4.20
   4   2  11   43.90    4.30
  -4   2 -11   42.40    4.70
  -4  -2 -11   41.80    4.80
   4  -2  11   44.50    2.00
  -4  -2 -11   41.90    4.70
  -4  -2 -11   47.30    3.50
   4  -2  11   44.40    4.60
   4  -2  11   52.39    4.20
   4  -2  11   44.10    1.70
   4   2  12   12.50    2.60
   4   2  12   10.00    2.50
  -4   2 -12    9.00    2.70
   4   2  12   13.10    2.80
  -4   2 -12   17.40    3.60
  -4  -2 -12   11.70    3.00
   4  -2  12   12.70    1.30
   4  -2  12   13.40    1.10
   4  -2  12   15.50    2.90
  -4  -2 -12   12.00    3.00
   4  -2  12   16.50    3.10
   4   2  13   -0.20    1.50
   4   2  13    1.60    1.70
  -4   2 -13    1.30    1.90
  -4   2 -13   -1.00    2.00
   4   2  13    1.50    1.90
   4  -2  13   -0.50    0.60
   4  -2  13    0.60    0.50
   4  -2  13    0.90    2.00
   4  -2  13    0.90    1.80
   4   2  14   24.40    3.90
  -4   2 -14   27.20    4.70
   4   2  14   21.30    4.40
   4   2  14   25.80    4.00
   4  -2  14   25.50    1.60
   4  -2  14   24.70    4.00
   4  -2  14   24.20    4.00
  -4   3  14    8.50    2.60
   4   3 -14   14.80    3.70
   4   3 -14   11.10    3.20
  -4   3  14   17.00    3.10
  -4   3  14   12.20    3.40
  -4  -3  14   14.90    1.90
  -4  -3  14   10.90    3.10
  -4   3  13   13.00    3.70
  -4   3  13   14.40    3.30
   4   3 -13   16.00    3.60
   4   3 -13   12.30    3.10
  -4   3  13   13.00    2.60
  -4  -3  13    8.60    2.60
  -4  -3  13   10.40    3.10
  -4  -3  13   11.80    2.90
  -4   3  12   10.00    2.40
  -4   3  12   10.00    2.30
   4   3 -12    8.10    2.50
   4   3 -12    7.90    2.40
   4  -3 -12    8.10    2.20
  -4  -3  12    9.50    1.50
  -4  -3  12    8.10    2.40
  -4  -3  12    4.60    2.40
  -4  -3  12   12.00    2.80
   4   3 -11   42.90    4.70
  -4   3  11   26.70    3.20
  -4   3  11   33.50    3.50
   4   3 -11   37.60    4.30
  -4  -3  11   41.00    5.20
   4  -3 -11   31.70    5.50
  -4  -3  11   31.70    2.40
  -4  -3  11   36.10    4.10
  -4  -3  11   39.40    4.30
   4  -3 -11   37.80    3.80
   4   3 -10   37.20    4.00
  -4   3  10   41.90    3.40
  -4   3  10   39.90    3.60
   4   3 -10   39.60    4.20
   4  -3 -10   35.40    3.50
  -4  -3  10   48.40    5.70
  -4  -3  10   42.20    2.60
  -4  -3  10   35.40    3.90
   4  -3 -10   38.50    3.70
  -4   3   9   19.60    2.40
   4   3  -9   20.60    2.90
   4   3  -9   18.40    2.80
  -4   3   9   20.60    2.50
  -4  -3   9   18.50    2.90
  -4  -3   9   22.40    3.00
  -4  -3   9   23.50    4.30
   4  -3  -9   14.20    2.10
  -4  -3   9   18.00    2.00
   4  -3  -9   23.00    2.70
   4   3  -8    9.30    1.90
   4   3  -8   11.70    2.10
  -4   3   8   10.10    1.70
  -4   3   8   12.50    1.90
  -4  -3   8   14.40    2.40
  -4  -3   8    6.80    2.90
  -4  -3   8   11.20    1.60
   4  -3  -8   11.80    1.70
  -4  -3   8   13.10    2.30
   4  -3  -8   10.30    1.70
  -4   3   7    0.80    0.80
  -4   3   7    2.20    1.00
   4   3  -7    0.60    1.00
   4   3  -7    1.50    0.90
   4   3  -7    0.80    1.10
  -4  -3   7    1.00    2.50
   4  -3  -7    1.70    1.40
  -4  -3   7    0.90    1.20
  -4  -3   7    2.20    1.30
   4  -3  -7    3.70    1.00
  -4  -3   7    1.60    0.90
   4  -3  -7    2.00    0.90
   4   3  -6    7.60    1.60
  -4   3   6    9.20    1.30
  -4   3   6    3.30    1.70
   4   3  -6   10.10    1.40
  -4   3   6    8.50    1.30
  -4   3   6    9.80    2.20
   4   3  -6    8.60    1.70
  -4  -3   6    9.20    1.80
   4  -3  -6   11.60    2.30
  -4  -3   6   10.10    1.60
  -4  -3   6   10.20    1.90
  -4  -3   6    3.80    2.80
  -4  -3   6   11.40    1.70
   4  -3  -6    9.70    1.20
   4  -3  -6    8.50    1.10
  -4   3   5  163.08    4.50
   4   3  -5  156.88    5.00
  -4   3   5  162.58    6.80
   4   3  -5  157.68    5.60
  -4   3   5  152.18    7.10
   4   3  -5  160.98    5.80
  -4   3   5  158.18    4.50
  -4  -3   5  158.58    5.70
  -4  -3   5  139.39    8.20
   4  -3  -5  153.88    3.60
  -4  -3   5  164.68    5.30
   4  -3  -5  151.48    6.90
  -4  -3   5  157.88    5.40
  -4  -3   5  159.78    5.70
  -4  -3   5  155.68    5.60
  -4   3   4   33.80    3.30
  -4   3   4   30.10    1.20
   4   3  -4   27.30    2.00
   4   3  -4   29.20    2.20
  -4   3   4   28.10    1.20
  -4   3   4   32.40    3.90
   4   3  -4   27.00    2.10
   4  -3  -4   26.80    3.60
  -4  -3   4   35.80    5.00
  -4  -3   4   27.00    2.50
  -4  -3   4   28.30    2.20
  -4  -3   4   28.70    1.90
  -4  -3   4   28.80    1.90
  -4   3   3   84.29   10.00
   4   3  -3   75.19    3.30
   4   3  -3   79.79    3.20
  -4   3   3   78.99    4.20
   4   3  -3   72.89    3.00
  -4  -3   3   71.69    3.80
   4  -3  -3   77.49    5.20
  -4  -3   3   74.49    3.20
  -4  -3   3   77.69    2.80
  -4  -3   3   78.09    3.20
  -4  -3   3   72.69    2.80
  -4  -3   3   73.69    5.80
  -4   3   2  150.68    5.80
   4   3  -2  157.08    5.30
  -4  -3   2  152.68    4.70
  -4  -3   2  155.28    4.30
  -4  -3   2  144.29    8.10
  -4  -3   2  155.28    4.60
   4  -3  -2  167.88    7.60
  -4  -3   2  152.48    4.60
  -4  -3   2  157.88    5.90
  -4   3   1   28.60    2.30
   4   3  -1   26.40    2.40
  -4  -3   1   24.60    1.40
  -4  -3   1   27.70    1.60
  -4  -3   1   27.10    2.80
  -4  -3   1   27.10    1.40
   4  -3  -1   27.40    3.70
  -4  -3   1   24.40    3.90
  -4  -3   1   26.00    1.60
  -4   3   0   84.59    3.50
   4   3   0   80.49    4.00
  -4  -3   0   75.79    5.70
  -4  -3   0   82.99    2.70
  -4  -3   0   82.69    2.60
  -4  -3   0   78.99    2.90
  -4  -3   0   84.49    2.80
   4  -3   0   85.09    5.60
   4   3   1    8.00    1.60
   4   3   1    8.10    1.00
  -4  -3  -1    4.40    2.30
  -4  -3  -1   10.80    1.10
   4  -3   1    5.20    2.40
  -4  -3  -1    8.10    1.00
  -4  -3  -1    9.60    1.60
  -4  -3  -1    8.30    1.00
   4   3   2   59.09    3.70
  -4   3  -2   62.79    2.20
   4   3   2   62.19    2.60
  -4   3  -2   59.89    2.40
  -4   3  -2   62.89    2.20
   4   3   2   57.89    2.50
   4  -3   2   64.79    5.10
  -4  -3  -2   59.69    2.50
  -4  -3  -2   62.59    2.60
  -4  -3  -2   61.89    2.40
  -4  -3  -2   61.69    5.00
  -4  -3  -2   59.09    2.50
   4   3   3    0.40    0.70
  -4   3  -3    0.30    0.80
   4   3   3   -0.30    1.10
  -4   3  -3    1.00    0.50
  -4   3  -3    0.20    0.60
   4   3   3    0.90    0.70
  -4  -3  -3    2.90    1.00
   4  -3   3    1.20    0.50
  -4  -3  -3   -0.30    1.80
   4  -3   3    0.80    0.40
   4  -3   3    1.60    1.90
  -4  -3  -3    2.40    0.80
  -4  -3  -3    0.50    0.70
  -4  -3  -3    0.20    0.50
   4   3   4  849.12   19.70
   4   3   4  899.91   19.90
  -4   3  -4  899.51   20.20
   4   3   4  897.81   22.10
  -4   3  -4  876.41   18.30
  -4   3  -4  889.81   20.30
  -4  -3  -4  905.81   20.40
  -4  -3  -4  892.11   20.20
  -4  -3  -4  928.11   24.20
   4  -3   4  852.91   19.20
   4  -3   4  824.42   24.00
   4  -3   4  874.01   19.10
  -4   3  -5  227.18    7.40
   4   3   5  213.98    8.40
   4   3   5  226.28    6.90
   4   3   5  238.88    6.90
  -4   3  -5  231.98    7.50
  -4  -3  -5  220.88    9.50
   4  -3   5  224.38    6.50
  -4  -3  -5  223.98    7.30
  -4  -3  -5  236.88    7.50
  -4   3  -6    1.80    1.20
   4   3   6    1.50    1.10
   4   3   6    1.10    1.00
   4   3   6   -0.50    1.40
  -4   3  -6    1.60    1.20
   4  -3   6   -1.00    1.70
   4  -3   6    2.60    1.10
  -4  -3  -6   -1.40    1.50
  -4  -3  -6    1.70    1.10
  -4  -3  -6    0.50    1.20
   4  -3   6    4.20    1.10
  -4   3  -7  115.79    5.60
  -4   3  -7  113.09    5.60
   4   3   7  125.79    5.10
   4   3   7  120.59    6.30
   4   3   7  108.89    5.00
   4  -3   7  106.59    4.80
   4  -3   7  121.89    5.00
  -4  -3  -7  119.79    5.60
  -4  -3  -7  112.19    5.50
  -4  -3  -7  129.09    6.60
   4   3   8    5.40    2.00
  -4   3  -8    7.90    2.00
   4   3   8    5.00    1.50
  -4   3  -8    5.20    1.80
   4   3   8    5.00    1.60
  -4  -3  -8    7.60    2.10
  -4  -3  -8    5.60    2.10
   4  -3   8    6.10    1.60
  -4  -3  -8    7.60    2.30
   4   3   9   12.10    2.20
   4   3   9   12.70    2.20
  -4   3  -9   12.60    2.50
  -4   3  -9   14.50    2.80
   4   3   9   14.70    2.90
   4  -3   9   14.00    2.30
  -4  -3  -9   11.30    2.30
  -4  -3  -9   12.50    2.50
   4  -3   9    7.80    1.90
  -4  -3  -9   14.20    2.70
   4   3  10   24.00    3.70
  -4   3 -10   19.40    3.20
  -4   3 -10   23.50    3.50
   4   3  10   18.90    2.80
   4   3  10   19.90    2.90
  -4  -3 -10   20.70    2.80
   4  -3  10   21.00    2.90
  -4  -3 -10   17.60    3.00
   4  -3  10   20.00    2.90
   4   3  11   13.10    2.90
   4   3  11   14.50    2.60
  -4   3 -11   10.70    2.70
   4   3  11    7.20    2.00
  -4   3 -11   14.30    2.90
  -4  -3 -11   12.50    2.00
   4  -3  11   13.90    2.60
  -4   3 -12   30.00    4.60
   4   3  12   37.40    7.00
  -4   3 -12   24.30    4.00
   4   3  12   24.20    3.50
   4  -3  12   29.10    3.90
   4  -3  12   14.90    2.80
  -4  -3 -12   25.50    2.70
  -4   4  11    4.60    2.40
  -4   4  11    6.70    1.70
  -4   4  11    6.40    1.60
   4   4 -11    7.30    2.30
   4   4 -11    9.70    2.50
  -4  -4  11    9.70    3.80
   4  -4 -11    8.10    1.70
  -4  -4  11    4.50    1.30
   4   4 -10    3.70    1.80
  -4   4  10    4.70    2.40
  -4   4  10    4.80    1.40
   4   4 -10    7.10    2.10
  -4   4  10    7.20    1.60
   4  -4 -10    7.70    1.40
  -4  -4  10    5.40    3.10
  -4  -4  10    6.30    1.40
  -4  -4  10    4.40    1.60
  -4  -4  10    6.70    2.00
   4   4  -9    2.00    1.40
  -4   4   9    0.20    0.90
   4   4  -9    1.20    1.30
  -4   4   9    2.90    2.00
  -4   4   9    1.30    0.90
  -4  -4   9    0.90    1.10
  -4  -4   9    1.30    1.30
   4  -4  -9    0.70    0.60
   4  -4  -9    0.50    0.60
  -4  -4   9    1.40    1.30
  -4  -4   9   -0.90    2.40
  -4  -4   9    0.20    1.00
   4   4  -8    2.80    1.50
  -4   4   8    1.20    0.80
   4   4  -8    2.90    1.10
  -4   4   8    0.40    1.70
   4   4  -8    2.60    1.30
  -4   4   8    0.30    0.90
  -4  -4   8    0.80    2.90
  -4  -4   8    0.90    1.10
  -4  -4   8    0.00    1.00
  -4  -4   8    1.20    1.00
  -4  -4   8    0.40    1.20
  -4   4   7  125.09    3.70
   4   4  -7  128.89    4.80
  -4   4   7  137.39    7.10
   4   4  -7  124.69    5.50
  -4   4   7  121.49    3.70
  -4  -4   7  130.99    9.50
   4  -4  -7  126.39    7.00
  -4  -4   7  126.49    5.20
  -4  -4   7  125.69    4.80
  -4  -4   7  124.19    5.10
  -4  -4   7  128.89    4.80
   4   4  -6   64.59    3.50
   4   4  -6   61.99    3.20
  -4   4   6   61.59    4.80
   4   4  -6   63.59    3.50
  -4  -4   6   55.39    6.90
  -4  -4   6   65.89    3.00
  -4  -4   6   65.99    3.40
  -4  -4   6   67.49    4.00
  -4  -4   6   61.49    3.20
  -4  -4   6   57.89    3.10
  -4   4   5   27.80    3.40
   4   4  -5   28.00    2.30
   4   4  -5   27.20    2.20
   4   4  -5   29.30    2.20
  -4  -4   5   22.70    2.70
  -4  -4   5   20.20    4.60
  -4  -4   5   24.10    1.60
  -4  -4   5   26.60    1.60
   4  -4  -5   21.60    4.00
  -4  -4   5   25.60    1.80
  -4   4   4    0.60    1.40
   4   4  -4    2.40    1.10
  -4  -4   4    1.80    0.50
  -4  -4   4    4.40    2.80
   4  -4  -4    5.80    2.50
  -4   4   3   27.70    3.00
   4   4  -3   26.20    2.50
  -4  -4   3   23.40    4.60
   4  -4  -3   25.10    4.00
   4   4  -2   -1.30    0.90
  -4   4   2    0.70    1.10
   4  -4  -2   -0.30    1.90
  -4  -4   2    0.40    2.70
  -4   4   1    6.00    1.50
   4   4  -1    4.50    1.50
   4  -4  -1    3.20    2.50
  -4  -4   1    3.00    2.70
  -4   4   0   25.50    2.50
   4   4   0   19.10    2.50
  -4  -4   0   32.70    5.30
   4  -4   0   20.40    4.00
  -4   4  -1   14.70    1.80
   4   4   1   16.70    2.60
  -4  -4  -1   17.30    4.10
   4  -4   1   18.80    3.80
   4   4   2   69.49    4.40
  -4   4  -2   78.59    3.20
  -4  -4  -2   68.09    7.20
   4  -4   2   79.59    6.60
   4   4   3    1.50    1.50
  -4   4  -3    0.60    0.60
   4  -4   3    1.80    2.10
  -4  -4  -3    3.80    2.70
  -4   4  -4  119.49    3.60
  -4   4  -4  126.49    3.60
   4   4   4  127.39    4.20
  -4   4  -4  121.79    3.60
   4   4   4  115.29    6.20
   4   4   4  120.89    4.20
   4  -4   4  125.59    8.10
  -4  -4  -4  126.79    8.10
   4   4   5  157.38    5.20
   4   4   5  169.48    7.80
  -4   4  -5  151.68    5.20
   4   4   5  156.98    5.20
  -4   4  -5  164.08    5.20
  -4  -4  -5  154.58    4.60
   4  -4   5  167.98    9.50
  -4  -4  -5  147.79    4.40
  -4  -4  -5  142.99    8.70
  -4  -4  -5  159.38    4.30
  -4  -4  -5  159.18    4.40
   4   4   6   19.20    2.10
   4   4   6   17.30    1.90
   4   4   6   17.90    3.30
  -4   4  -6   16.80    2.10
  -4   4  -6   17.50    2.10
   4  -4   6   17.30    1.30
   4  -4   6   15.80    1.40
  -4  -4  -6   19.60    1.90
  -4  -4  -6   16.30    3.70
  -4  -4  -6   19.10    1.90
   4  -4   6   18.60    1.40
  -4  -4  -6   17.30    1.70
   4  -4   6   18.30    4.10
   4   4   7   20.30    2.30
  -4   4  -7   19.60    2.50
   4   4   7   18.00    3.30
   4   4   7   19.20    2.20
  -4   4  -7   22.90    2.70
  -4  -4  -7   18.50    2.20
  -4  -4  -7   14.10    3.50
  -4  -4  -7   23.20    2.40
  -4   4  -8    5.40    1.70
   4   4   8    7.00    2.40
   4   4   8    4.70    1.40
  -4   4  -8    6.50    1.80
   4   4   8    5.50    1.60
  -4  -4  -8    6.10    1.60
  -4  -4  -8    7.90    2.80
   4  -4   8    4.30    1.20
   4  -4   8    5.50    1.40
   4   4   9   26.00    4.10
   4   4   9   27.00    2.90
  -4   4  -9   21.60    3.00
  -4  -4  -9   21.30    2.70
  -4  -4  -9   27.00    4.50
  -4   5   4   32.60    3.90
   4   5  -4   43.00    3.20
   4  -5  -4   35.40    5.30
  -4  -5   4   39.50    6.70
   4   5  -3    1.10    1.30
  -4   5   3    2.90    1.70
   4  -5  -3    1.20    2.80
  -4  -5   3    1.80    3.00
  -4   5   2   -2.10    1.10
   4   5  -2   -0.80    1.10
  -4  -5   2    0.00    2.80
   4  -5  -2   -1.20    2.20
   4   5  -1    1.80    1.50
  -4   5   1    2.10    1.40
   4  -5  -1    5.90    3.10
  -4  -5   1   -0.80    3.20
   4   5   0   61.09    4.30
  -4   5   0   51.99    3.50
   4  -5   0   56.79    6.90
  -4  -5   0   70.19    8.50
   4   5   1   30.70    3.60
  -4   5  -1   27.10    2.50
  -4  -5  -1   24.30    5.10
   4  -5   1   24.00    4.90
   4   5   2    3.40    2.00
  -4   5  -2    3.00    1.20
  -4  -5  -2    5.70    3.70
   4  -5   2    7.90    3.50
   4   5   3    2.60    1.90
  -4   5  -3    1.50    0.90
  -4  -5  -3   -1.50    2.30
   4  -5   3    1.30    2.60
  -5   0  17    0.20    2.30
  -5   0  16   92.29    5.30
  -5   0  16   84.69    6.80
   5   0 -16   98.49    7.40
  -5   0  16   85.99    6.90
  -5   0  15    0.00    1.80
   5   0 -15    0.80    1.90
  -5   0  15    0.80    2.00
   5   0 -15    0.30    1.90
  -5   0  14   50.89    5.60
   5   0 -14   45.70    7.10
   5   0 -14   49.90    5.50
  -5   0  14   44.30    5.10
  -5   0  13    1.60    1.90
  -5   0  13    2.20    1.90
   5   0 -13    1.90    1.80
   5   0 -13    3.00    2.00
  -5   0  12  385.76   13.10
   5   0 -12  353.46   12.90
   5   0 -12  365.66   13.20
  -5   0  12  383.76   13.30
   5   0 -11   -1.80    1.00
  -5   0  11    0.60    1.60
   5   0 -11    0.00    1.50
  -5   0  11   -0.10    1.40
   5   0 -10 1572.14   37.40
  -5   0  10 1613.24   37.20
   5   0 -10 1581.54   37.10
   5   0  -9   -1.00    1.00
  -5   0   9   -1.10    0.90
   5   0  -9   -0.60    1.00
  -5   0   9    0.30    1.20
   5   0  -8  395.96   12.10
  -5   0   8  430.26   12.30
  -5   0   8  429.76   12.50
   5   0  -8  425.76   12.40
  -5   0   8  425.36    9.70
   5   0  -7    0.20    1.00
  -5   0   7   -0.10    1.00
  -5   0   7   -0.30    0.50
   5   0  -7   -0.90    0.80
  -5   0   6  110.49    3.50
  -5   0   6  110.19    4.80
   5   0  -6  108.09    4.70
   5   0  -6  114.19    4.70
  -5   0   6  118.39    4.80
   5   0  -5   -0.90    0.60
  -5   0   5    0.60    0.90
   5   0  -5    0.40    0.80
  -5   0   5    0.00    0.80
  -5   0   4   76.59    3.20
   5   0  -4   77.59    3.20
  -5   0   4   74.59    2.70
  -5   0   4   79.89    3.40
   5   0  -4   79.99    3.30
  -5   0   3   -0.40    0.40
  -5   0   3    0.30    0.60
   5   0  -3    0.10    0.50
  -5   0   3    0.00    0.40
   5   0  -3   -0.50    0.50
  -5   0   2 2508.15   57.59
  -5   0   1   -0.50    0.40
  -5   0   1    0.20    0.40
   5   0  -1   -0.70    0.40
  -5   0   1    0.60    0.50
   5   0  -1    0.30    0.50
  -5   0   1   -0.20    0.40
   5   0  -1    0.20    0.40
   5   0  -1   -0.20    0.40
  -5   0   1    0.20    0.50
   5   0  -1    0.00    0.30
   5   0   0  106.59    3.10
   5   0   0  104.29    3.10
  -5   0   0  102.49    3.40
   5   0   0  104.19    2.80
  -5   0   0  106.19    2.80
  -5   0   0  109.59    3.10
  -5   0  -1    0.50    0.40
   5   0   1    0.10    0.30
  -5   0  -1   -0.40    0.40
   5   0   1    1.10    0.50
   5   0   1   -0.30    0.40
  -5   0  -2  682.83   21.30
   5   0   2  673.43   21.40
   5   0   3    0.00    0.40
   5   0   3   -0.80    0.50
   5   0   3    0.70    0.60
  -5   0  -3    0.30    0.60
  -5   0  -3    1.10    0.70
   5   0   4   11.20    1.20
   5   0   4    8.80    1.40
  -5   0  -4   10.60    1.60
  -5   0  -4   12.40    1.70
   5   0   4    8.60    1.30
  -5   0  -5    5.70    1.30
  -5   0  -5    6.10    1.40
  -5   0  -6 1071.09   25.20
  -5   0  -6 1059.09   25.00
  -5   0  -7   -0.30    1.00
  -5   0  -7    0.30    1.10
   5   0   7    0.20    0.70
   5   0   7   -0.40    1.00
   5   0   7    0.20    0.90
   5   0   8    9.80    1.50
  -5   0  -8   14.10    2.50
  -5   0  -8   12.80    1.80
   5   0   8   12.90    2.20
   5   0   8   14.60    2.40
  -5   0  -8   18.30    2.80
   5   0   9   -0.20    1.20
  -5   0  -9    0.00    1.40
  -5   0  -9   -0.70    1.20
   5   0   9   -1.30    0.90
   5   0   9   -0.10    0.90
  -5   0  -9    0.40    0.80
   5   0  10   65.19    4.60
  -5   0 -10   69.29    3.80
   5   0  10   69.19    4.00
   5   0  10   75.89    5.00
  -5   0 -10   74.09    5.40
  -5   0 -10   57.29    4.70
   5   0  11   -2.00    1.10
  -5   0 -11   -0.50    1.60
   5   0  11   -0.50    1.10
  -5   0 -11   -0.50    1.60
   5   0  11   -1.40    1.40
  -5   0 -11    0.20    1.00
  -5   0 -12  165.58    8.60
  -5   0 -12  154.28    8.60
   5   0  12  159.88    6.70
   5   0  12  154.98    7.80
  -5   0 -12  155.38    6.20
   5   0  12  164.68    8.10
  -5   0 -13    0.50    1.80
   5   0  13    0.10    1.10
   5   0  13    2.30    1.90
  -5   0 -13    0.20    1.90
   5   0  13    2.10    2.10
  -5   0 -13    0.70    1.00
  -5   0 -14  151.68    5.80
  -5   0 -14  176.58    9.80
   5   0  14  175.48    9.00
   5   0  14  169.58    8.20
   5   0  14  165.78    8.90
  -5   0 -15   -0.90    2.00
   5   0  15    0.00    2.00
  -5   0 -15    1.00    1.20
   5   0  15    0.00    1.80
   5   0  15    0.70    1.40
  -5   1  16   79.59    6.40
  -5   1  16   63.79    6.60
   5   1 -16   71.19    7.30
  -5  -1  16   74.79    7.20
  -5  -1  16   76.39    7.40
  -5   1  15   11.20    3.10
   5   1 -15   11.10    3.30
   5   1 -15   11.00    3.20
  -5   1  15    8.70    3.10
  -5  -1  15   13.40    3.50
  -5  -1  15   10.00    2.00
  -5  -1  15   12.20    3.30
   5  -1 -15   12.10    3.30
   5   1 -14  164.48    8.90
  -5   1  14  172.78    8.70
  -5   1  14  183.28    9.10
   5   1 -14  173.28    9.30
   5  -1 -14  173.18   10.10
  -5  -1  14  170.88    9.00
  -5  -1  14  171.18    8.80
   5  -1 -14  146.49    8.50
  -5   1  13    1.90    1.90
   5   1 -13   -0.60    1.60
  -5   1  13    1.50    1.80
  -5  -1  13    1.00    2.10
  -5  -1  13    0.50    1.80
   5  -1 -13    1.10    2.00
   5  -1 -13    4.60    2.30
  -5  -1  13    1.00    1.10
  -5   1  12  566.64   17.00
   5   1 -12  543.85   17.60
   5   1 -12  562.34   17.50
  -5   1  12  546.85   18.60
   5  -1 -12  550.44   17.30
  -5  -1  12  572.44   14.40
  -5  -1  12  585.14   17.80
   5  -1 -12  572.94   17.30
  -5  -1  12  578.24   17.40
  -5   1  11    4.60    2.10
   5   1 -11    7.80    2.40
   5   1 -11    4.30    1.90
  -5   1  11    3.20    1.70
  -5  -1  11    5.90    1.60
  -5  -1  11    5.80    2.10
   5  -1 -11    5.40    1.90
  -5  -1  11    2.80    1.40
  -5  -1  11    5.10    2.00
   5  -1 -11    4.90    1.90
   5   1 -10  272.17   10.10
  -5   1  10  298.27   10.20
  -5   1  10  270.97   10.00
   5   1 -10  292.67   10.60
  -5  -1  10  277.17   10.30
  -5  -1  10  279.57    8.90
   5  -1 -10  284.87   10.20
   5  -1 -10  285.47   10.00
  -5  -1  10  273.57    8.00
  -5  -1  10  286.37   10.20
  -5   1   9   41.50    3.40
   5   1  -9   46.60    3.60
  -5   1   9   42.80    3.40
   5   1  -9   34.90    3.70
  -5  -1   9   44.90    4.20
  -5  -1   9   40.90    3.90
  -5  -1   9   40.90    3.10
   5  -1  -9   34.90    3.50
  -5  -1   9   43.30    2.40
   5  -1  -9   37.50    4.30
  -5   1   8  118.29    5.40
   5   1  -8  124.09    5.70
   5   1  -8  131.89    6.00
  -5   1   8  131.19    5.80
  -5  -1   8  133.89    4.40
  -5  -1   8  125.19    5.80
   5  -1  -8  137.69    5.80
  -5  -1   8  132.89    5.50
   5  -1  -8  137.19    5.70
  -5  -1   8  123.19    5.90
  -5   1   7    0.40    1.00
  -5   1   7    0.50    0.90
   5   1  -7    1.20    1.10
   5   1  -7    2.20    1.10
  -5  -1   7    1.90    1.20
   5  -1  -7    2.80    1.10
  -5  -1   7    1.40    1.10
  -5  -1   7    2.00    1.20
  -5  -1   7    1.80    0.70
   5  -1  -7    1.40    1.00
  -5   1   6  190.68    6.40
   5   1  -6  195.38    6.60
   5   1  -6  180.98    6.60
  -5   1   6  178.68    6.30
  -5   1   6  193.48    4.90
  -5  -1   6  199.58    6.90
   5  -1  -6  177.38    6.10
  -5  -1   6  184.18    5.20
   5  -1  -6  182.38    6.30
  -5  -1   6  187.68    6.70
  -5  -1   6  191.98    6.60
  -5   1   5  116.59    4.40
  -5   1   5  117.49    3.70
   5   1  -5  111.09    3.70
  -5   1   5  114.49    4.40
   5   1  -5  106.69    4.50
   5   1  -5  109.09    4.50
   5  -1  -5  115.09    4.20
   5  -1  -5  119.19    4.40
  -5  -1   5  118.59    4.70
  -5  -1   5  109.29    3.60
  -5  -1   5  115.99    4.90
  -5  -1   5  109.89    4.60
  -5   1   4   10.00    1.30
   5   1  -4   14.30    1.20
   5   1  -4   11.70    1.50
  -5   1   4   14.40    1.40
  -5   1   4   14.70    1.60
   5   1  -4   16.70    1.70
  -5  -1   4   11.50    1.50
   5  -1  -4   11.30    1.30
   5  -1  -4   13.90    1.40
  -5  -1   4   15.60    2.00
  -5  -1   4   12.50    1.20
  -5  -1   4   14.00    1.70
   5   1  -3   58.29    2.60
   5   1  -3   57.89    2.20
   5   1  -3   54.59    2.50
  -5   1   3   50.59    2.30
  -5   1   3   54.99    2.40
  -5  -1   3   59.79    2.20
  -5  -1   3   55.59    2.70
  -5  -1   3   61.09    2.70
  -5  -1   3   52.59    3.00
   5  -1  -3   53.59    2.20
   5  -1  -3   53.79    2.20
   5   1  -2    8.10    1.10
  -5   1   2    5.30    0.70
   5   1  -2    6.50    0.80
  -5   1   2    5.20    0.70
   5   1  -2    5.00    0.80
  -5   1   2    5.10    0.70
  -5   1   2    7.50    1.20
   5  -1  -2    5.40    0.70
  -5  -1   2    6.60    0.90
  -5  -1   2    5.50    0.90
   5  -1  -2    6.70    0.70
  -5  -1   2    8.20    1.10
  -5  -1   2    6.10    0.90
  -5  -1   2    6.00    0.80
  -5   1   1  741.13   17.00
   5   1   0   36.60    1.80
  -5   1   0   38.30    1.50
  -5   1   0   34.70    2.30
   5   1   0   36.10    1.70
  -5   1   0   37.30    1.50
   5   1   0   38.00    1.70
   5  -1   0   39.00    1.50
  -5  -1   0   43.10    1.80
  -5  -1   0   41.40    1.80
  -5  -1   0   36.70    1.80
  -5  -1   0   38.90    1.90
   5   1   1  133.39    4.10
  -5   1  -1  134.89    4.80
  -5   1  -1  129.99    2.90
   5   1   1  131.49    3.90
   5   1   1  132.29    3.90
  -5   1  -1  128.09    3.70
  -5   1  -1  125.19    3.70
   5  -1   1  133.39    3.70
  -5  -1  -1  127.39    3.90
  -5  -1  -1  134.49    4.00
  -5  -1  -1  132.39    4.20
   5  -1   1  128.99    3.60
   5   1   2    5.20    0.90
  -5   1  -2    6.00    1.40
  -5   1  -2    8.30    1.10
  -5   1  -2    7.10    1.10
   5   1   2    5.10    0.90
   5   1   2    6.70    1.10
  -5  -1  -2    6.80    1.10
  -5  -1  -2    7.80    1.10
   5  -1   2    5.20    0.90
  -5  -1  -2    5.80    1.00
  -5   1  -3    1.80    0.90
   5   1   3    1.40    0.90
  -5   1  -3    4.50    1.40
  -5   1  -3    2.40    0.90
  -5  -1  -3    1.90    0.90
  -5  -1  -3    1.80    0.80
   5  -1   3    1.20    0.80
   5  -1   3    3.90    0.90
  -5   1  -4  626.54   15.60
   5   1   4  596.54   14.40
  -5   1  -4  592.84   14.70
   5   1   4  590.54   14.60
   5   1   4  586.74   14.60
  -5   1  -4  617.64   14.90
  -5  -1  -4  602.64   14.70
   5  -1   4  610.24   14.40
  -5  -1  -4  638.74   15.00
   5   1   5   33.30    2.40
  -5   1  -5   32.30    2.80
   5   1   5   27.90    2.30
  -5   1  -5   29.40    2.50
   5   1   5   34.50    2.50
  -5   1  -5   26.00    2.60
  -5  -1  -5   30.30    2.50
  -5  -1  -5   24.70    2.50
   5  -1   5   31.40    1.20
   5  -1   5   30.00    2.40
   5  -1   5   31.40    2.40
  -5   1  -6  286.77    9.40
  -5   1  -6  289.67    9.20
  -5   1  -6  289.47    9.40
   5   1   6  293.97    8.90
   5   1   6  297.97    8.80
   5   1   6  297.17    8.80
  -5  -1  -6  280.97    9.10
  -5  -1  -6  313.67    9.50
   5  -1   6  300.57    9.00
   5  -1   6  292.17    8.80
   5  -1   6  295.37    7.00
   5   1   7    8.70    1.70
   5   1   7    7.30    1.60
  -5   1  -7    9.10    2.00
   5   1   7    6.10    1.60
  -5   1  -7    8.10    1.90
  -5   1  -7    8.50    2.00
   5  -1   7    7.90    1.70
  -5  -1  -7    9.70    2.00
   5  -1   7    7.50    1.70
  -5  -1  -7   10.00    2.00
   5  -1   7    8.20    1.00
  -5   1  -8  164.88    7.10
  -5   1  -8  185.98    7.70
   5   1   8  166.58    6.70
   5   1   8  176.28    6.70
   5   1   8  185.38    7.20
  -5   1  -8  164.18    7.20
   5  -1   8  172.98    5.10
   5  -1   8  168.98    7.00
  -5  -1  -8  182.18    7.50
   5  -1   8  169.48    6.80
  -5  -1  -8  166.28    8.20
  -5   1  -9   41.50    4.30
  -5   1  -9   43.40    3.60
   5   1   9   40.00    3.90
   5   1   9   41.70    3.70
  -5   1  -9   46.80    4.60
   5   1   9   42.40    3.50
   5  -1   9   45.30    2.50
  -5  -1  -9   34.80    3.90
   5  -1   9   39.00    3.80
  -5  -1  -9   49.60    4.60
   5  -1   9   38.00    3.80
   5   1  10   19.60    2.90
  -5   1 -10   27.40    3.80
   5   1  10   22.10    3.10
   5   1  10   22.80    3.00
  -5   1 -10   19.40    2.90
  -5   1 -10   30.70    4.00
  -5  -1 -10   18.90    3.20
   5  -1  10   23.00    3.30
   5  -1  10   18.30    1.90
  -5  -1 -10   16.60    3.00
   5  -1  10   17.50    2.80
   5   1  11   -0.60    1.20
  -5   1 -11    0.00    1.70
   5   1  11    0.60    1.70
   5   1  11    1.90    1.70
  -5   1 -11    0.40    1.40
  -5   1 -11    1.00    1.60
  -5  -1 -11    2.60    1.80
   5  -1  11    0.00    0.80
   5  -1  11   -2.10    1.20
  -5  -1 -11   -0.90    1.40
   5  -1  11   -1.70    1.40
  -5  -1 -11    1.70    0.80
  -5   1 -12    5.20    2.20
   5   1  12   11.50    2.90
   5   1  12    4.90    2.00
  -5   1 -12    3.20    2.10
  -5   1 -12    5.70    2.50
   5   1  12    5.90    2.30
  -5  -1 -12    6.30    2.50
   5  -1  12    5.30    2.20
  -5  -1 -12    7.20    2.50
   5  -1  12    4.70    2.10
   5  -1  12    4.50    1.30
  -5   1 -13   18.00    3.70
   5   1  13   21.90    3.70
   5   1  13   14.00    2.70
  -5   1 -13   30.10    4.70
   5   1  13   14.90    3.00
  -5  -1 -13   15.20    3.60
   5  -1  13   19.90    3.60
  -5  -1 -13   22.10    4.00
   5  -1  13   18.00    2.20
   5  -1  13   18.00    3.50
  -5   1 -14   24.40    4.40
  -5   1 -14   16.00    3.90
   5   1  14   18.10    3.20
   5   1  14   26.60    4.10
   5   1  14   21.20    3.70
   5  -1  14   20.50    2.20
   5  -1  14   20.90    2.60
   5  -1  14   23.50    3.90
   5  -1  14   27.20    4.30
  -5  -1 -14   24.50    5.20
   5   1  15    2.90    2.70
   5   1  15   -0.80    1.50
  -5   1 -15    5.70    2.90
   5   1  15    0.60    1.80
   5  -1  15    1.10    1.20
   5  -1  15    0.30    1.00
   5  -1  15   -3.40    1.40
   5  -1  15   -3.40    1.50
  -5   2  15    1.70    1.90
   5   2 -15    0.20    2.20
  -5   2  15    1.50    2.00
   5   2 -15    2.30    2.40
  -5  -2  15    1.20    1.20
  -5  -2  15    4.90    2.60
  -5  -2  15    1.00    2.30
  -5   2  14  214.98    9.50
   5   2 -14  181.78    9.90
   5   2 -14  188.58    9.70
  -5   2  14  199.68    9.50
  -5  -2  14  187.08    9.70
  -5  -2  14  175.78    6.40
  -5  -2  14  201.78    9.80
  -5   2  13    7.30    2.50
  -5   2  13   11.70    2.60
   5   2 -13    8.80    2.70
   5   2 -13    9.00    2.70
  -5  -2  13    4.90    2.20
  -5  -2  13    8.50    2.20
  -5  -2  13    8.80    2.70
   5  -2 -13   11.50    2.80
  -5  -2  13    7.40    1.50
   5  -2 -13    6.70    2.30
   5   2 -12   -2.50    1.40
  -5   2  12    1.30    1.40
   5   2 -12    0.50    1.60
  -5   2  12   -0.40    1.40
   5  -2 -12    1.10    1.80
  -5  -2  12   -1.00    0.70
  -5  -2  12   -0.50    1.40
  -5  -2  12    0.50    1.70
  -5  -2  12   -0.10    1.60
   5  -2 -12    0.90    1.40
  -5   2  11    7.00    2.20
  -5   2  11    4.10    1.80
   5   2 -11    7.00    2.20
  -5  -2  11    5.50    2.30
  -5  -2  11    9.20    2.50
   5  -2 -11    4.60    1.80
   5  -2 -11    6.70    1.90
  -5  -2  11    5.60    2.20
  -5  -2  11    7.50    1.40
  -5   2  10  158.18    7.00
  -5   2  10  143.79    6.60
   5   2 -10  146.49    7.10
   5   2 -10  161.68    7.60
  -5  -2  10  166.18    7.80
  -5  -2  10  160.98    5.20
  -5  -2  10  146.99    7.20
   5  -2 -10  157.58    6.90
  -5  -2  10  151.38    7.20
   5  -2 -10  149.69    6.80
   5   2  -9    2.60    1.50
  -5   2   9    3.10    1.40
   5   2  -9    2.90    1.50
  -5   2   9    2.30    1.50
   5  -2  -9    5.70    1.60
  -5  -2   9    2.20    0.80
   5  -2  -9    3.40    1.40
  -5  -2   9    2.20    1.50
  -5  -2   9    3.00    1.80
  -5  -2   9    2.70    1.60
  -5   2   8  549.74   15.00
  -5   2   8  557.84   14.80
   5   2  -8  588.94   15.90
  -5  -2   8  530.95   17.20
   5  -2  -8  554.44   14.70
  -5  -2   8  566.74   15.60
   5  -2  -8  555.44   14.90
  -5  -2   8  574.14   13.40
  -5  -2   8  571.14   16.80
   5   2  -7   32.90    3.10
  -5   2   7   26.60    2.60
  -5   2   7   34.10    2.30
   5   2  -7   34.90    2.90
  -5   2   7   29.30    2.70
   5   2  -7   33.60    2.10
  -5  -2   7   29.00    2.00
   5  -2  -7   32.20    2.40
  -5  -2   7   28.70    3.00
  -5  -2   7   30.30    3.90
  -5  -2   7   30.20    3.10
   5  -2  -7   30.50    2.50
   5   2  -6    1.80    1.10
  -5   2   6    0.50    0.90
  -5   2   6    1.80    0.90
   5   2  -6    0.90    1.00
  -5   2   6    2.40    1.10
   5   2  -6    1.80    0.80
  -5  -2   6    4.80    1.90
   5  -2  -6    2.20    0.90
  -5  -2   6    1.50    1.10
  -5  -2   6    1.40    0.70
  -5  -2   6    1.60    1.20
   5  -2  -6    2.60    1.00
  -5   2   5   20.80    1.90
  -5   2   5   21.80    2.40
   5   2  -5   20.40    1.50
  -5   2   5   17.30    1.70
   5   2  -5   15.60    1.90
   5   2  -5   16.20    1.90
   5  -2  -5   18.10    1.50
  -5  -2   5   13.50    2.60
  -5  -2   5   18.50    2.20
  -5  -2   5   17.00    1.70
   5  -2  -5   20.50    1.60
   5   2  -4  194.98    6.30
  -5   2   4  201.28    7.20
   5   2  -4  204.38    5.60
  -5   2   4  206.78    5.60
   5   2  -4  201.58    6.20
  -5   2   4  198.78    5.70
  -5  -2   4  192.08    5.80
   5  -2  -4  198.98    6.70
  -5  -2   4  202.48    6.40
  -5  -2   4  197.38    8.20
   5  -2  -4  203.38    5.30
  -5  -2   4  192.88    6.00
   5  -2  -4  200.38    5.20
  -5  -2   4  193.78    6.40
  -5   2   3  127.89    3.60
   5   2  -3  118.89    4.20
  -5   2   3  121.89    3.60
   5   2  -3  128.69    4.10
   5   2  -3  124.79    4.40
  -5   2   3  115.89    5.30
   5  -2  -3  123.39    3.20
  -5  -2   3  121.49    4.40
  -5  -2   3  130.39    4.10
  -5  -2   3  136.09    6.40
  -5  -2   3  118.29    4.10
   5  -2  -3  118.89    5.00
  -5  -2   3  119.99    4.30
  -5  -2   3  119.09    4.40
  -5   2   2  140.09    6.10
  -5   2   2  144.29    3.70
  -5   2   2  144.09    3.40
   5   2  -2  141.89    4.50
  -5   2   2  147.29    3.50
  -5   2   2  145.69    3.70
   5   2  -2  138.49    4.40
   5   2  -2  145.89    4.60
  -5  -2   2  136.59    4.60
  -5  -2   2  131.49    6.50
   5  -2  -2  144.39    5.80
  -5  -2   2  147.99    4.90
  -5  -2   2  145.29    4.60
  -5  -2   2  144.09    4.30
  -5  -2   2  144.39    4.30
  -5   2   1   14.90    0.70
  -5   2   1   15.20    0.80
   5   2  -1   12.50    1.50
  -5   2   1   13.10    0.80
  -5   2   1   15.80    2.50
  -5   2   1   13.10    0.70
  -5  -2   1   12.90    1.30
  -5  -2   1   12.50    1.20
   5  -2  -1   15.60    2.20
  -5  -2   1   11.60    1.20
  -5  -2   1    8.60    2.10
  -5  -2   1   13.10    1.60
  -5  -2   1   13.40    1.30
  -5   2   0  107.19    2.90
  -5   2   0  113.39    3.60
  -5   2   0  111.99    2.90
  -5   2   0   99.49    5.30
   5   2   0  109.69    3.60
  -5   2   0  113.39    3.00
   5   2   0  108.69    3.60
   5   2   0  113.89    4.20
  -5  -2   0  110.19    3.70
  -5  -2   0  100.79    4.30
  -5  -2   0  111.49    3.50
  -5  -2   0  109.39    3.60
   5  -2   0  116.79    5.30
  -5  -2   0  114.39    3.60
  -5  -2   0  107.19    5.50
  -5   2  -1   40.30    1.70
  -5   2  -1   43.10    1.80
   5   2   1   41.50    2.10
  -5   2  -1   37.30    1.80
  -5   2  -1   40.10    3.50
   5   2   1   43.40    2.70
   5   2   1   45.20    2.10
  -5  -2  -1   36.60    3.20
   5  -2   1   39.80    1.40
  -5  -2  -1   42.30    2.10
  -5  -2  -1   45.80    2.80
   5  -2   1   40.80    1.50
  -5  -2  -1   35.10    1.90
  -5  -2  -1   42.70    2.00
  -5  -2  -1   45.50    2.20
   5  -2   1   38.10    3.20
  -5   2  -2    4.10    0.90
  -5   2  -2    3.60    0.50
   5   2   2    2.20    1.20
  -5   2  -2    0.80    0.70
   5   2   2    1.90    0.80
  -5   2  -2    3.70    2.10
   5   2   2    3.90    0.80
  -5  -2  -2    3.40    1.60
   5  -2   2    4.20    0.70
  -5  -2  -2    5.30    1.00
  -5  -2  -2    3.70    0.90
   5  -2   2    2.10    1.40
  -5  -2  -2    3.10    1.20
  -5   2  -3  231.78    6.70
  -5   2  -3  232.38    9.00
   5   2   3  221.68    6.40
   5   2   3  230.48    7.40
  -5   2  -3  233.48    6.80
   5   2   3  234.68    6.60
   5  -2   3  236.28    7.70
   5  -2   3  227.38    6.20
  -5  -2  -3  229.88    6.80
   5  -2   3  236.18    8.50
  -5  -2  -3  233.98    8.30
  -5  -2  -3  229.88    6.90
   5   2   4   12.60    1.60
  -5   2  -4   12.50    1.70
   5   2   4   12.40    1.50
   5   2   4    9.60    1.70
  -5   2  -4   10.20    2.40
  -5   2  -4    8.90    1.50
  -5  -2  -4   11.60    1.70
   5  -2   4   11.10    1.40
  -5  -2  -4    9.80    2.00
  -5  -2  -4   12.00    1.70
   5  -2   4   11.90    1.50
  -5   2  -5   51.69    3.30
   5   2   5   55.29    3.50
  -5   2  -5   47.00    3.10
   5   2   5   51.59    2.90
  -5   2  -5   53.99    4.30
   5   2   5   48.60    2.90
   5  -2   5   43.00    2.70
  -5  -2  -5   48.40    3.10
   5  -2   5   49.30    2.80
  -5  -2  -5   48.60    3.10
  -5  -2  -5   52.99    3.60
   5   2   6  105.59    5.20
   5   2   6  105.19    4.50
  -5   2  -6  101.69    5.00
  -5   2  -6  113.69    5.10
   5   2   6  107.09    4.70
  -5  -2  -6  107.19    5.10
  -5  -2  -6  113.99    5.20
   5  -2   6   99.09    4.60
  -5  -2  -6  101.19    4.90
   5   2   7   11.30    2.20
   5   2   7   10.80    1.90
  -5   2  -7   13.50    2.30
   5   2   7   11.00    1.90
  -5   2  -7   13.80    2.40
  -5  -2  -7    9.40    2.00
   5  -2   7    9.80    1.90
   5  -2   7   11.80    2.00
  -5  -2  -7   13.00    2.30
  -5  -2  -7   13.00    2.10
   5   2   8  141.39    6.20
   5   2   8  166.28    7.10
  -5   2  -8  156.48    7.00
  -5   2  -8  158.18    7.20
   5   2   8  147.89    6.40
   5  -2   8  150.48    6.50
  -5  -2  -8  155.38    6.20
  -5  -2  -8  155.88    6.90
   5  -2   8  147.89    6.30
  -5  -2  -8  150.38    6.90
  -5   2  -9   28.40    3.70
  -5   2  -9   27.30    3.70
   5   2   9   23.90    3.20
   5   2   9   21.20    2.80
  -5  -2  -9   27.40    3.50
   5  -2   9   26.10    3.20
  -5  -2  -9   26.60    2.70
  -5  -2  -9   23.30    3.30
   5  -2   9   22.10    3.10
   5   2  10   16.20    2.80
  -5   2 -10   14.00    2.90
   5   2  10   11.70    2.40
   5   2  10   13.10    2.50
  -5   2 -10   11.60    2.60
   5  -2  10   14.30    2.70
   5  -2  10   14.90    0.70
  -5  -2 -10   15.70    2.10
   5  -2  10   15.90    2.70
  -5  -2 -10   15.60    3.00
   5  -2  10   15.30    0.70
  -5  -2 -10   15.20    2.90
   5   2  11    5.20    2.10
  -5   2 -11   10.20    2.90
   5   2  11   11.50    2.60
   5   2  11   12.80    2.70
  -5   2 -11    7.60    2.60
  -5  -2 -11    8.60    1.50
  -5  -2 -11    9.30    2.70
   5  -2  11   10.10    0.80
   5  -2  11    6.50    2.20
  -5  -2 -11    6.40    2.30
   5  -2  11    9.70    2.40
  -5   2 -12   -0.90    1.60
   5   2  12    1.70    1.80
  -5   2 -12   -1.40    1.50
   5   2  12   -1.90    1.20
   5   2  12    0.30    1.50
  -5  -2 -12    1.00    0.60
   5  -2  12   -2.70    1.10
  -5  -2 -12   -1.20    1.70
   5  -2  12    0.60    0.40
   5  -2  12   -0.40    0.40
   5  -2  12   -1.00    1.70
   5   2  13    4.90    2.40
  -5   2 -13   12.10    3.60
   5   2  13    8.40    2.50
  -5   2 -13    6.80    2.80
   5   2  13    8.10    2.50
   5  -2  13    8.30    0.80
   5  -2  13    8.10    2.50
   5  -2  13   10.80    2.90
   5  -2  13    9.50    1.00
   5   2  14   85.49    6.30
  -5   2 -14   81.69    7.80
   5   2  14   72.89    5.80
   5   2  14   75.39    5.90
  -5   2 -14   85.49    8.60
   5  -2  14   80.89    6.30
   5  -2  14   83.19    6.10
   5   3 -14   14.80    3.50
  -5   3  14   16.80    3.20
   5   3 -14   12.70    3.40
  -5   3  14   12.90    2.90
  -5  -3  14   12.90    3.40
  -5  -3  14   12.10    3.20
  -5  -3  14   12.80    1.90
  -5   3  13    4.90    2.00
   5   3 -13    1.80    2.20
   5   3 -13    2.40    2.00
  -5   3  13    1.70    1.90
  -5  -3  13    2.90    2.40
  -5  -3  13    3.00    1.20
  -5  -3  13   -1.00    1.60
  -5  -3  13    3.20    2.10
   5   3 -12   45.10    4.80
  -5   3  12   34.40    3.90
   5   3 -12   44.00    5.00
  -5   3  12   41.50    4.10
  -5  -3  12   39.80    4.50
  -5  -3  12   38.80    4.40
  -5  -3  12   35.60    2.70
   5  -3 -12   35.30    3.90
  -5  -3  12   39.10    5.20
  -5   3  11    1.00    1.30
  -5   3  11   -0.80    1.30
   5   3 -11   -0.10    1.60
   5   3 -11   -0.60    1.30
   5  -3 -11   -1.40    1.10
  -5  -3  11    1.50    2.10
  -5  -3  11   -1.10    0.80
  -5  -3  11    1.20    1.50
  -5  -3  11    0.80    1.50
  -5   3  10  125.29    5.80
  -5   3  10  130.39    6.00
   5   3 -10  138.49    7.00
   5   3 -10  124.39    6.50
  -5  -3  10  139.19    8.30
  -5  -3  10  120.59    4.80
   5  -3 -10  126.39    5.90
   5  -3 -10  120.19    5.60
  -5  -3  10  134.09    6.80
  -5   3   9   -1.70    0.80
  -5   3   9   -1.90    1.00
   5   3  -9   -0.10    1.20
   5   3  -9    1.10    1.30
  -5  -3   9    2.20    1.50
   5  -3  -9   -0.70    0.90
   5  -3  -9   -1.60    0.80
  -5  -3   9   -0.90    1.10
  -5  -3   9   -1.00    0.70
  -5  -3   9   -0.10    2.00
  -5   3   8   57.49    3.40
   5   3  -8   54.79    4.00
  -5   3   8   61.19    3.50
   5   3  -8   62.59    3.20
   5   3  -8   52.79    3.80
  -5  -3   8   69.99    3.40
   5  -3  -8   59.79    3.20
  -5  -3   8   60.79    4.20
  -5  -3   8   63.39    4.20
   5  -3  -8   59.49    3.30
  -5  -3   8   54.29    6.10
   5   3  -7   12.50    2.10
  -5   3   7   10.50    1.60
   5   3  -7    7.70    1.30
   5   3  -7    9.90    1.90
  -5   3   7    9.30    1.60
  -5  -3   7   11.20    2.10
  -5  -3   7   12.50    1.70
  -5  -3   7    9.30    1.90
  -5  -3   7   10.60    3.20
   5  -3  -7    9.20    1.30
   5   3  -6    9.80    1.50
   5   3  -6    9.70    1.80
  -5   3   6   16.50    2.80
  -5   3   6    8.70    1.30
   5   3  -6    8.30    1.60
  -5   3   6   11.20    1.40
  -5  -3   6   10.40    1.90
   5  -3  -6   12.40    1.20
   5  -3  -6    7.10    2.00
  -5  -3   6   10.30    1.80
  -5  -3   6    9.80    1.60
  -5  -3   6   14.30    1.90
  -5  -3   6   11.10    1.80
   5  -3  -6   12.50    1.20
  -5  -3   6    8.70    3.20
  -5   3   5   32.80    3.90
   5   3  -5   30.70    2.40
   5   3  -5   31.70    2.50
   5   3  -5   34.00    2.20
  -5   3   5   32.60    1.80
  -5   3   5   30.00    1.70
  -5  -3   5   25.80    4.40
  -5  -3   5   29.20    2.50
  -5  -3   5   33.60    2.60
   5  -3  -5   27.60    3.40
  -5  -3   5   29.10    2.20
  -5  -3   5   27.10    2.60
  -5  -3   5   31.40    2.30
   5   3  -4   12.60    1.60
   5   3  -4   11.50    1.60
  -5   3   4   11.50    2.10
  -5   3   4   12.10    0.70
  -5   3   4    5.40    2.00
  -5   3   4   11.90    0.80
  -5   3   4   11.50    0.80
   5   3  -4    9.70    1.50
  -5   3   4   10.90    0.80
  -5  -3   4   12.80    1.50
  -5  -3   4   11.10    3.10
  -5  -3   4   10.50    1.60
   5  -3  -4   10.10    2.50
  -5  -3   4    9.40    1.70
  -5  -3   4    9.70    1.30
  -5  -3   4   12.20    1.70
   5   3  -3   55.99    3.00
   5   3  -3   62.69    2.90
   5   3  -3   55.79    2.70
  -5   3   3   58.49    3.60
  -5  -3   3   44.40    5.10
  -5  -3   3   67.09    3.60
  -5  -3   3   60.49    2.60
  -5  -3   3   55.39    2.90
   5  -3  -3   68.19    4.80
  -5  -3   3   60.79    2.60
   5   3  -2    8.80    1.50
  -5   3   2   10.60    1.70
  -5  -3   2   10.80    1.20
   5  -3  -2   11.40    2.50
  -5  -3   2    3.70    2.30
  -5  -3   2    9.90    1.30
  -5  -3   2   11.60    1.20
  -5  -3   2    9.00    1.30
  -5  -3   2   12.40    2.00
  -5   3   1   -0.90    0.70
   5   3  -1    0.60    0.90
   5  -3  -1   -0.10    1.40
  -5  -3   1    0.20    0.50
  -5  -3   1    1.00    2.00
  -5  -3   1    0.40    0.70
  -5  -3   1    1.70    1.20
  -5  -3   1    1.00    0.60
  -5  -3   1    0.40    0.60
   5   3   0   25.20    2.50
  -5   3   0   19.80    1.90
   5  -3   0   15.80    3.00
  -5  -3   0   18.50    1.40
  -5  -3   0   19.60    1.40
  -5  -3   0   18.30    1.50
  -5  -3   0   16.90    1.40
  -5  -3   0   20.80    4.00
  -5  -3   0   13.50    3.30
   5   3   1  108.19    3.70
   5   3   1  107.89    4.80
   5   3   1   95.69    3.60
  -5   3  -1   99.39    3.60
   5  -3   1  100.99    6.10
  -5  -3  -1  103.09    3.50
  -5  -3  -1  102.59    3.50
  -5  -3  -1  103.19    3.60
  -5  -3  -1   94.69    6.30
  -5  -3  -1  101.99    3.50
   5   3   2    5.10    1.00
  -5   3  -2    3.50    0.70
   5   3   2    4.30    1.00
  -5   3  -2    5.60    0.80
   5   3   2    4.70    1.50
  -5   3  -2    6.50    0.90
  -5  -3  -2    4.90    1.00
  -5  -3  -2    4.00    1.00
  -5  -3  -2    4.30    2.20
  -5  -3  -2    4.10    1.00
  -5  -3  -2    6.00    1.00
   5  -3   2    4.80    2.10
   5   3   3    8.80    2.00
   5   3   3   17.50    1.70
  -5   3  -3   12.60    1.50
  -5   3  -3   13.50    0.90
   5   3   3   11.70    1.50
  -5   3  -3   13.70    1.50
  -5  -3  -3   14.10    1.50
  -5  -3  -3   17.10    1.80
   5  -3   3   18.80    3.30
  -5  -3  -3   10.30    2.80
   5  -3   3   15.30    1.00
   5  -3   3   14.10    1.10
  -5  -3  -3   15.60    1.80
   5   3   4  312.57   10.20
  -5   3  -4  307.87    8.80
   5   3   4  303.37    8.40
   5   3   4  304.07    8.50
  -5   3  -4  313.17    8.80
   5  -3   4  309.57    7.70
   5  -3   4  295.97   11.70
   5  -3   4  312.77    7.80
  -5  -3  -4  315.77    9.00
  -5  -3  -4  302.17   11.60
  -5  -3  -4  321.37    8.90
  -5   3  -5  160.48    6.10
  -5   3  -5  156.18    5.90
   5   3   5  161.48    5.60
   5   3   5  153.88    5.40
   5   3   5  144.49    6.70
  -5  -3  -5  157.98    5.90
  -5  -3  -5  164.38    8.00
   5  -3   5  163.78    5.20
   5  -3   5  161.68    8.30
  -5  -3  -5  152.88    6.00
   5   3   6    1.30    1.80
   5   3   6    0.00    1.40
   5   3   6    1.50    1.10
  -5   3  -6   -0.90    1.00
   5  -3   6    0.90    1.00
   5  -3   6   -0.60    0.70
  -5  -3  -6    2.50    1.40
  -5  -3  -6    0.40    1.10
  -5  -3  -6   -1.70    1.40
  -5   3  -7    9.70    2.20
   5   3   7   12.10    2.50
   5   3   7   11.30    2.00
   5   3   7    7.80    1.70
  -5   3  -7   12.20    2.20
  -5  -3  -7    7.80    1.90
  -5  -3  -7   13.10    2.30
  -5  -3  -7   10.90    2.70
   5  -3   7   12.20    1.90
   5  -3   7   10.90    1.80
  -5   3  -8    2.00    1.50
  -5   3  -8    4.10    1.70
   5   3   8    2.70    1.80
   5   3   8    4.80    1.50
   5   3   8    1.30    1.30
  -5  -3  -8    2.10    1.60
  -5  -3  -8    4.10    1.90
   5  -3   8    4.80    1.50
  -5  -3  -8    6.50    2.00
   5   3   9    1.60    1.50
   5   3   9    1.90    1.40
  -5   3  -9    2.90    1.70
   5   3   9    0.60    1.70
  -5   3  -9    3.40    1.70
   5  -3   9    5.10    1.70
  -5  -3  -9    1.20    1.50
   5  -3   9    1.90    1.30
  -5  -3  -9    4.60    1.90
   5   3  10    9.40    2.60
  -5   3 -10    9.90    2.60
  -5   3 -10    8.50    2.30
   5   3  10    5.80    1.90
   5   3  10    6.60    1.90
   5  -3  10    7.60    2.00
   5  -3  10   11.10    2.20
  -5  -3 -10    9.20    2.40
  -5  -3 -10   11.10    2.30
   5   3  11  115.29    6.10
  -5   3 -11  116.79    7.20
   5   3  11  109.69    6.90
   5   3  11  105.69    6.10
  -5   3 -11  106.79    6.80
   5  -3  11  115.89    6.30
  -5  -3 -11  116.19    5.40
   5   3  12   56.79    5.20
   5   3  12   47.90    6.40
  -5   3 -12   46.10    5.40
  -5   3 -12   43.40    5.30
   5  -3  12   45.20    4.70
  -5  -3 -12   53.09    3.10
  -5   4  11    6.00    1.60
  -5   4  11    5.50    1.60
  -5   4  11    1.30    2.00
   5   4 -11    2.20    1.80
   5   4 -11    2.30    1.70
  -5  -4  11    4.90    1.50
  -5  -4  11    0.30    0.80
  -5  -4  11    0.30    0.70
   5  -4 -11    3.90    1.30
  -5  -4  11    0.80    2.60
  -5   4  10   83.09    4.10
   5   4 -10   79.09    5.20
  -5   4  10   87.69    6.40
   5   4 -10   96.79    5.80
  -5   4  10   90.39    4.20
  -5  -4  10   68.69    4.70
  -5  -4  10   93.79    4.50
  -5  -4  10   84.59    5.10
  -5  -4  10   88.09    7.80
   5  -4 -10   79.09    3.40
   5   4  -9   -0.70    1.10
   5   4  -9    3.90    1.60
  -5   4   9    1.70    1.80
  -5   4   9    0.70    0.90
  -5   4   9    0.50    0.90
  -5  -4   9    1.50    1.20
  -5  -4   9   -0.40    1.00
   5  -4  -9    0.80    0.40
  -5  -4   9   -1.00    2.60
  -5  -4   9   -0.20    1.10
  -5  -4   9    2.90    1.50
   5   4  -8   36.70    3.50
   5   4  -8   30.40    3.20
  -5   4   8   38.70    2.20
  -5   4   8   33.90    4.30
  -5   4   8   37.70    2.20
   5   4  -8   41.70    2.80
  -5  -4   8   38.60    3.20
  -5  -4   8   43.80    3.10
  -5  -4   8   40.50    3.30
  -5  -4   8   41.70    3.20
  -5  -4   8   38.90    6.20
  -5   4   7   17.40    3.10
  -5   4   7   20.50    1.20
   5   4  -7   17.30    2.30
  -5   4   7   21.50    1.30
   5   4  -7   17.60    2.00
   5   4  -7   24.70    2.70
  -5  -4   7   20.90    2.50
  -5  -4   7   20.00    2.10
  -5  -4   7   21.00    2.40
  -5  -4   7   11.10    4.20
  -5  -4   7   17.70    2.00
   5   4  -6   -0.20    1.10
  -5   4   6   -0.40    1.40
   5   4  -6    0.40    0.90
   5   4  -6   -0.60    0.80
  -5  -4   6    0.20    1.00
  -5  -4   6   -0.10    0.70
  -5  -4   6   -0.50    0.80
  -5  -4   6   -0.70    0.70
  -5  -4   6    1.00    1.20
  -5  -4   6   -4.40    1.90
   5   4  -5   87.09    4.00
  -5   4   5   94.69    5.50
   5   4  -5   85.99    3.90
  -5  -4   5   81.89    3.50
  -5  -4   5   85.69    3.20
  -5  -4   5   86.99    4.80
  -5  -4   5   90.29    5.00
   5  -4  -5   92.39    6.30
  -5  -4   5   81.99    7.40
  -5  -4   5   84.39    3.20
  -5   4   4   48.70    4.00
   5   4  -4   48.20    3.10
  -5  -4   4   52.49    2.30
  -5  -4   4   50.39    3.80
   5  -4  -4   51.89    5.60
  -5  -4   4   44.00    6.00
  -5  -4   4   49.10    2.00
  -5  -4   4   51.79    2.50
   5   4  -3    4.50    1.40
  -5   4   3    7.70    1.90
   5  -4  -3    5.90    2.60
  -5  -4   3    6.20    0.50
  -5  -4   3    3.30    2.80
  -5  -4   3    5.90    0.60
  -5   4   2   17.70    2.30
   5   4  -2   19.50    2.30
  -5  -4   2   25.80    4.80
   5  -4  -2   18.60    3.60
  -5   4   1   23.30    2.60
   5   4  -1   25.50    2.70
  -5  -4   1   16.70    4.20
   5  -4  -1   23.30    4.10
   5   4   0    2.20    1.40
  -5   4   0    2.30    1.10
  -5  -4   0   -2.10    2.30
   5  -4   0   -1.30    2.00
  -5   4  -1   64.59    3.10
   5   4   1   69.29    7.20
  -5  -4  -1   64.89    7.10
   5  -4   1   53.99    6.00
   5   4   2   24.70    3.10
  -5   4  -2   23.70    1.80
   5  -4   2   24.70    4.40
  -5  -4  -2   29.20    5.10
   5   4   3   61.99    2.90
   5   4   3   72.59    4.70
  -5   4  -3   63.59    2.50
  -5  -4  -3   62.39    6.90
   5  -4   3   81.79    6.50
   5   4   4    0.00    0.70
  -5   4  -4    2.30    0.50
  -5   4  -4    2.20    0.70
   5   4   4    3.80    1.90
  -5   4  -4    1.30    0.70
   5   4   4    3.80    1.10
   5  -4   4    1.80    2.20
  -5  -4  -4    0.90    0.60
  -5  -4  -4    1.90    0.80
  -5  -4  -4   -0.80    1.90
  -5  -4  -4    1.80    0.60
   5   4   5  103.29    4.20
  -5   4  -5  101.09    4.10
  -5   4  -5  103.09    4.00
   5   4   5  102.99    4.20
   5   4   5  115.49    6.40
  -5  -4  -5   99.79    7.40
  -5  -4  -5  104.59    5.50
  -5  -4  -5  105.49    3.80
  -5  -4  -5  104.09    4.00
   5   4   6  154.98    7.70
  -5   4  -6  152.28    5.70
  -5   4  -6  145.19    5.70
   5   4   6  139.89    5.40
   5   4   6  139.89    5.30
  -5  -4  -6  147.19    5.40
   5  -4   6  147.79    4.20
  -5  -4  -6  141.29    6.40
  -5  -4  -6  148.39    8.80
   5  -4   6  143.69    4.20
  -5  -4  -6  147.89    5.50
   5   4   7    2.80    2.00
  -5   4  -7    1.80    1.40
   5   4   7    2.40    1.10
   5   4   7    2.40    1.20
  -5   4  -7    2.90    1.30
  -5  -4  -7    2.70    1.30
  -5  -4  -7    2.90    1.10
  -5  -4  -7    2.50    2.50
   5   4   8   13.60    3.10
  -5   4  -8   11.70    2.20
  -5   4  -8   17.90    2.70
   5   4   8   13.70    2.20
   5   4   8   13.20    2.10
  -5  -4  -8   15.00    2.30
   5  -4   8   13.50    1.90
  -5  -4  -8   16.90    3.50
   5  -4   8   13.20    1.80
  -5   4  -9   17.10    2.90
   5   4   9   15.90    2.40
   5   4   9   17.70    3.50
   5   4   9   14.70    2.40
   5  -4   9   11.40    1.90
  -5  -4  -9   16.10    3.90
  -5  -4  -9   15.80    2.70
   5   5  -4    4.80    1.50
  -5   5   4    4.80    1.90
  -5  -5   4    7.70    3.80
  -5   5   3   12.70    2.50
   5   5  -3   13.80    2.20
  -5  -5   3   14.50    4.50
   5   5  -2   -1.80    1.10
  -5   5   2   -0.50    1.20
   5  -5  -2   -0.10    2.40
  -5  -5   2    0.40    3.20
   5   5  -1   24.50    3.10
  -5  -5   1   17.50    4.90
   5  -5  -1   32.40    5.40
   5   5   0   -0.80    1.30
  -5   5   0    0.00    1.00
  -5  -5   0   -0.50    2.80
   5  -5   0   -2.30    2.10
  -5   5  -1    0.00    1.00
   5   5   1   -0.50    1.50
  -5  -5  -1    0.90    3.10
   5  -5   1    1.10    2.50
  -5   5  -2   26.40    2.10
   5   5   2   26.40    3.70
  -5  -5  -2   36.60    6.30
  -6   0  17    0.30    2.40
  -6   0  16    3.60    2.40
   6   0 -16    1.00    2.40
  -6   0  16    2.30    1.60
  -6   0  16    5.70    2.80
  -6   0  15    0.60    1.80
   6   0 -15    0.40    2.00
   6   0 -15    1.10    1.90
  -6   0  15    0.10    1.80
  -6   0  15   -0.40    1.40
   6   0 -14   89.19    9.90
  -6   0  14   89.79    6.30
   6   0 -14   79.79    6.10
  -6   0  14   75.89    6.10
   6   0 -13    3.40    2.00
  -6   0  13   -1.00    1.60
   6   0 -13    1.90    1.90
  -6   0  13    2.60    1.90
   6   0 -12 3074.39   68.59
   6   0 -11    2.30    1.50
  -6   0  11    0.30    1.50
  -6   0  11   -1.30    1.20
  -6   0  10  247.98    9.70
   6   0 -10  246.08    9.40
  -6   0  10  271.07    9.70
   6   0 -10  272.17    9.90
  -6   0   9   -0.30    1.10
   6   0  -9    0.00    0.80
   6   0  -9    0.20    1.00
  -6   0   9    0.40    1.20
  -6   0   9    0.20    0.50
  -6   0   8  253.57    8.70
  -6   0   8  231.58    6.20
   6   0  -8  245.48    8.50
  -6   0   8  231.28    8.30
   6   0  -8  240.98    8.30
   6   0  -7    1.60    1.10
  -6   0   7    2.10    1.40
  -6   0   7    0.60    1.00
   6   0  -7    0.40    0.90
  -6   0   7    0.50    0.60
  -6   0   6  403.16   11.10
   6   0  -6  411.16   11.20
   6   0  -6  391.66   10.90
  -6   0   6  405.06   11.20
  -6   0   5    0.60    0.90
   6   0  -5   -0.60    0.70
   6   0  -5   -0.80    0.70
  -6   0   5   -0.30    0.60
  -6   0   5   -0.90    0.80
   6   0  -4 2922.01   70.49
  -6   0   4 2957.70   71.09
  -6   0   3   -0.20    0.50
  -6   0   3    0.00    0.40
   6   0  -3   -0.40    0.50
   6   0  -3    0.10    0.50
  -6   0   3   -0.10    0.60
  -6   0   2    4.20    0.70
  -6   0   2    5.80    0.90
   6   0  -2    5.70    0.80
  -6   0   2    4.70    0.80
  -6   0   2    3.40    0.60
   6   0  -2    5.10    0.70
   6   0  -2    4.50    0.80
  -6   0   2    3.80    0.80
  -6   0   1    0.20    0.30
  -6   0   1   -0.90    0.40
  -6   0   1   -0.30    0.40
   6   0  -1   -0.40    0.30
   6   0  -1    0.00    0.40
   6   0  -1    0.00    0.50
  -6   0   1    0.70    0.50
  -6   0   1    0.30    0.50
   6   0   0  501.15   16.20
  -6   0   0  498.95   16.30
  -6   0  -1    0.30    0.50
   6   0   1    0.00    0.30
   6   0   1   -0.50    0.40
  -6   0  -1    0.20    0.30
  -6   0  -1    0.00    0.50
   6   0   1    0.50    0.50
   6   0   2  907.01   27.30
  -6   0  -2  905.71   26.90
  -6   0  -3   -0.30    0.70
  -6   0  -3   -0.30    0.70
   6   0   3    0.30    0.70
   6   0   3    0.00    0.40
  -6   0  -3    0.20    0.50
   6   0   3   -0.20    0.70
  -6   0  -4   36.30    2.50
   6   0   4   30.30    2.30
   6   0   4   30.10    2.20
  -6   0  -4   29.60    2.40
   6   0   4   29.90    1.80
   6   0   5   -0.30    0.80
  -6   0  -5   -1.40    0.90
  -6   0  -5   -0.50    0.90
   6   0   5    0.00    0.90
   6   0   5   -0.40    0.50
  -6   0  -6   20.80    5.30
  -6   0  -7   -1.40    0.90
   6   0   7   -0.40    1.00
  -6   0  -7    0.70    1.20
   6   0   7    0.90    0.80
   6   0   7    0.10    1.00
   6   0   8   99.19    5.10
   6   0   8  101.79    4.30
  -6   0  -8  103.39    5.60
   6   0   8  105.29    5.30
  -6   0  -8  102.39    5.80
  -6   0  -9   -0.70    0.80
   6   0   9    0.00    0.90
  -6   0  -9    1.10    1.50
   6   0   9    2.70    1.60
   6   0   9    0.00    1.30
  -6   0  -9   -0.80    1.30
  -6   0 -10    4.10    2.10
  -6   0 -10    7.30    2.80
   6   0  10    7.00    2.00
  -6   0 -10    6.30    1.60
   6   0  10    8.60    1.70
   6   0  10    8.30    2.20
   6   0  11   -1.50    1.40
   6   0  11   -1.30    0.90
   6   0  11    1.30    1.70
  -6   0 -11    1.10    1.10
  -6   0 -11   -2.70    1.40
  -6   0 -11   -0.40    1.70
  -6   0 -12   97.59    6.70
   6   0  12  102.29    6.40
  -6   0 -12   96.69    4.90
  -6   0 -12   95.09    6.80
   6   0  12  105.09    6.20
   6   0  12   98.39    5.10
  -6   0 -13    0.50    2.00
   6   0  13    0.70    1.70
   6   0  13   -0.70    1.50
  -6   0 -13    1.40    1.20
   6   0  13    0.80    1.20
  -6   0 -13   -1.30    1.80
   6   0  14   51.89    5.60
  -6   0 -14   50.99    3.40
  -6   0 -14   49.70    6.00
   6   0  14   43.20    5.10
  -6   0 -15    1.40    2.40
   6   0  15    0.70    1.80
  -6   0 -15    0.20    0.90
   6   0  15    0.00    1.90
   6   0  15   -1.70    1.10
  -6   1  16   61.59    6.50
   6   1 -16   58.99    6.70
  -6   1  16   68.19    7.00
  -6  -1  16   68.59    7.00
  -6  -1  16   72.39    7.20
  -6  -1  16   65.19    4.20
   6   1 -15  119.19    7.90
   6   1 -15  131.79    8.50
  -6   1  15  134.79    8.10
  -6   1  15  128.49    7.80
  -6  -1  15  126.29    8.10
  -6  -1  15  122.79    5.60
   6  -1 -15  119.89    7.70
  -6  -1  15  137.89    8.20
   6   1 -14  842.82   25.40
  -6   1  14  857.81   24.90
  -6   1  14  891.81   24.80
   6   1 -14  902.91   25.40
  -6  -1  14  888.21   21.30
   6  -1 -14  824.42   24.80
  -6  -1  14  918.71   25.40
  -6  -1  14  900.11   25.60
   6  -1 -14  885.51   25.30
  -6   1  13    0.50    1.70
  -6   1  13    1.70    1.70
   6   1 -13    0.90    1.70
   6   1 -13   -0.20    1.90
  -6  -1  13    5.20    2.20
   6  -1 -13    5.00    2.10
  -6  -1  13   -0.30    1.70
   6  -1 -13    2.70    1.90
  -6  -1  13    2.10    1.20
   6   1 -12    0.50    1.70
  -6   1  12    4.10    2.30
  -6   1  12    1.90    1.70
   6   1 -12    1.50    1.70
   6  -1 -12    3.10    1.80
  -6  -1  12    1.50    1.80
  -6  -1  12    0.50    1.10
  -6  -1  12   -0.10    1.00
   6  -1 -12    0.50    1.60
  -6  -1  12   -0.80    1.50
   6   1 -11   17.20    3.10
  -6   1  11   21.50    3.20
  -6   1  11   20.70    3.20
   6   1 -11   21.40    3.40
  -6  -1  11   15.10    2.90
  -6  -1  11   17.00    2.10
   6  -1 -11   14.50    2.80
   6  -1 -11   18.70    3.00
  -6  -1  11   18.10    3.10
  -6  -1  11   21.50    2.60
   6   1 -10  619.84   17.60
   6   1 -10  604.34   17.20
  -6   1  10  640.74   17.40
  -6   1  10  595.44   16.90
  -6  -1  10  616.44   14.80
   6  -1 -10  556.94   16.80
  -6  -1  10  621.34   17.40
  -6  -1  10  595.44   15.90
   6  -1 -10  589.84   16.80
  -6  -1  10  622.24   17.70
  -6   1   9   28.20    3.20
   6   1  -9   28.20    3.20
   6   1  -9   31.20    3.50
  -6   1   9   21.50    2.80
  -6  -1   9   26.60    2.00
   6  -1  -9   27.00    3.00
  -6  -1   9   23.80    2.70
  -6  -1   9   27.10    3.30
   6  -1  -9   27.80    3.10
  -6  -1   9   26.80    3.30
  -6   1   8  390.56   11.50
   6   1  -8  375.26   11.80
   6   1  -8  395.26   11.90
  -6   1   8  410.86   11.80
  -6  -1   8  377.96   11.30
  -6  -1   8  406.06   12.20
  -6  -1   8  394.26    9.90
   6  -1  -8  389.16   11.60
   6  -1  -8  379.76   11.30
  -6  -1   8  398.76   11.90
   6   1  -7   10.50    1.90
  -6   1   7    9.20    0.80
  -6   1   7    7.00    1.50
   6   1  -7    8.30    1.70
  -6   1   7    7.70    1.70
   6  -1  -7   12.10    1.90
   6  -1  -7   13.00    1.90
  -6  -1   7    7.20    1.70
  -6  -1   7   10.80    1.30
  -6  -1   7   10.40    1.90
  -6  -1   7   10.30    1.90
  -6   1   6 1302.27   40.80
   6   1  -6 1387.76   42.90
  -6  -1   6 1305.97   42.80
  -6   1   5    2.60    0.90
   6   1  -5    2.20    0.80
  -6   1   5    3.30    0.80
   6   1  -5    1.60    1.00
  -6   1   5    1.90    1.10
   6   1  -5    0.60    1.00
   6  -1  -5    1.20    0.90
  -6  -1   5    3.30    1.20
  -6  -1   5    2.40    1.30
  -6  -1   5    2.20    0.70
   6  -1  -5    2.10    0.90
  -6  -1   5   -0.50    0.90
   6   1  -4    8.80    1.40
  -6   1   4    9.70    1.40
  -6   1   4   11.20    1.50
   6   1  -4   13.10    1.30
   6   1  -4   12.20    1.50
  -6  -1   4   11.70    1.20
   6  -1  -4   10.70    1.30
  -6  -1   4    9.80    1.80
  -6  -1   4   13.20    1.70
   6  -1  -4   13.40    1.50
  -6  -1   4   10.20    1.50
  -6   1   3   51.49    2.30
  -6   1   3   50.09    2.40
   6   1  -3   51.99    2.60
  -6   1   3   49.70    2.30
   6   1  -3   47.30    2.10
   6   1  -3   46.10    2.30
  -6  -1   3   51.89    2.10
  -6  -1   3   51.99    2.40
   6  -1  -3   46.90    2.10
  -6  -1   3   43.00    2.40
  -6  -1   3   46.70    2.50
   6  -1  -3   48.60    2.10
   6   1  -2  102.89    3.50
  -6   1   2  101.59    3.20
  -6   1   2   96.99    3.00
  -6   1   2   95.99    3.00
   6   1  -2  101.29    3.60
  -6   1   2   99.09    3.20
  -6   1   2  112.29    3.90
   6   1  -2   95.59    3.10
  -6  -1   2   95.89    3.40
  -6  -1   2  104.19    3.40
   6  -1  -2   98.59    3.00
  -6  -1   2  103.09    3.30
   6  -1  -2   99.79    3.10
  -6  -1   2  106.09    3.70
  -6  -1   2   98.29    3.50
   6   1  -1  223.38    5.90
   6   1  -1  233.28    6.80
  -6   1   1  229.38    5.70
  -6   1   1  231.98    5.60
   6   1  -1  219.98    6.00
   6   1  -1  234.88    6.20
  -6   1   1  227.28    5.60
  -6   1   1  232.58    6.80
  -6   1   1  227.18    5.70
   6  -1  -1  236.68    5.70
  -6  -1   1  236.68    6.20
   6  -1  -1  234.78    5.70
  -6  -1   1  238.98    6.10
  -6  -1   1  232.88    6.00
  -6  -1   1  230.58    6.30
  -6  -1   1  227.98    6.10
   6   1   0   72.19    2.60
  -6   1   0   69.49    2.30
  -6   1   0   71.39    3.30
  -6   1   0   69.89    2.40
   6   1   0   71.69    2.70
   6   1   0   66.89    2.70
  -6   1   0   70.69    2.10
  -6  -1   0   74.79    2.80
  -6  -1   0   74.89    2.70
  -6  -1   0   69.49    2.80
   6  -1   0   68.89    2.30
  -6  -1   0   71.69    2.60
   6  -1   0   72.29    2.40
  -6   1  -1  139.29    4.10
   6   1   1  137.69    4.20
   6   1   1  133.39    4.30
  -6   1  -1  150.88    4.20
   6   1   1  136.49    4.40
  -6   1  -1  136.39    3.20
  -6   1  -1  144.39    5.10
   6  -1   1  143.99    4.00
   6  -1   1  141.09    4.00
  -6  -1  -1  141.29    4.40
  -6  -1  -1  145.39    4.30
  -6  -1  -1  137.79    4.50
  -6   1  -2    0.90    0.70
  -6   1  -2    1.00    0.70
   6   1   2    1.50    0.70
   6   1   2    1.60    0.80
  -6   1  -2    1.40    0.20
   6   1   2    1.40    0.70
  -6   1  -2    0.80    1.00
   6  -1   2    2.00    0.70
  -6  -1  -2    2.40    0.90
  -6  -1  -2    0.90    0.70
  -6  -1  -2    1.00    0.70
  -6   1  -3  120.29    5.00
   6   1   3  114.49    4.10
   6   1   3  114.79    4.30
  -6   1  -3  122.49    4.40
   6   1   3  116.39    4.30
  -6   1  -3  114.39    4.20
  -6  -1  -3  122.89    4.60
   6  -1   3  114.09    4.10
  -6  -1  -3  121.39    4.50
  -6  -1  -3  121.69    4.40
   6  -1   3  114.39    4.00
   6   1   4   20.80    2.00
  -6   1  -4   27.60    2.20
   6   1   4   28.50    2.20
  -6   1  -4   30.20    2.60
   6   1   4   28.10    2.20
  -6   1  -4   34.10    2.50
   6  -1   4   29.00    2.20
  -6  -1  -4   30.10    2.30
  -6  -1  -4   24.90    2.40
   6  -1   4   26.50    2.00
   6  -1   4   28.90    0.90
  -6   1  -5   45.30    3.10
   6   1   5   49.99    2.90
   6   1   5   49.90    3.00
  -6   1  -5   46.60    3.30
   6   1   5   52.59    3.10
  -6  -1  -5   49.10    3.20
   6  -1   5   54.49    3.10
   6  -1   5   53.29    1.60
  -6  -1  -5   51.29    3.20
   6  -1   5   45.40    2.80
  -6   1  -6   15.80    2.30
   6   1   6   15.80    2.10
  -6   1  -6   15.00    2.20
   6   1   6   15.00    2.00
  -6   1  -6   19.20    2.60
   6   1   6   15.80    2.10
  -6  -1  -6   15.30    2.20
   6  -1   6   14.90    1.00
  -6  -1  -6   16.00    2.30
   6  -1   6   11.00    1.80
   6  -1   6   12.90    2.90
  -6   1  -7   26.70    3.30
   6   1   7   28.10    2.80
   6   1   7   20.40    2.50
  -6   1  -7   23.10    2.90
  -6   1  -7   27.60    3.20
   6   1   7   20.00    2.50
  -6  -1  -7   21.90    2.80
  -6  -1  -7   23.70    2.90
   6  -1   7   23.70    1.40
   6  -1   7   22.20    2.60
   6  -1   7   21.40    2.60
   6   1   8   85.49    4.50
   6   1   8   73.59    4.50
  -6   1  -8   83.49    4.90
  -6   1  -8   83.19    5.10
   6   1   8   71.69    4.30
  -6   1  -8   81.59    5.00
   6  -1   8   93.19    5.00
   6  -1   8   75.49    4.40
   6  -1   8   81.79    3.10
  -6  -1  -8   87.69    5.20
  -6  -1  -8   83.39    5.00
  -6   1  -9   32.50    3.80
   6   1   9   23.90    3.10
  -6   1  -9   28.90    3.90
   6   1   9   31.30    3.50
  -6   1  -9   27.30    3.70
   6   1   9   27.10    3.00
  -6  -1  -9   29.90    3.80
   6  -1   9   27.00    3.30
   6  -1   9   26.50    3.30
   6  -1   9   26.20    1.90
  -6  -1  -9   25.20    3.40
   6   1  10   -0.90    1.10
   6   1  10   -1.30    1.00
  -6   1 -10   -0.40    1.10
  -6   1 -10    0.20    1.60
  -6   1 -10   -1.50    1.40
   6   1  10    0.20    1.30
   6  -1  10    0.10    0.80
   6  -1  10    0.30    1.60
  -6  -1 -10    1.70    1.60
  -6  -1 -10   -1.00    1.50
   6  -1  10    0.00    1.40
   6   1  11   -1.00    1.20
   6   1  11   -2.10    1.00
  -6   1 -11    0.40    1.60
   6   1  11   -1.50    1.30
  -6   1 -11   -1.60    1.50
  -6  -1 -11    0.40    1.70
   6  -1  11   -0.40    0.80
  -6  -1 -11   -0.20    0.80
  -6  -1 -11   -1.60    1.50
   6  -1  11    0.10    1.50
   6  -1  11   -1.50    1.40
  -6   1 -12    5.50    2.50
   6   1  12    4.40    2.10
   6   1  12    0.10    1.60
   6   1  12    6.70    2.10
  -6   1 -12    4.20    2.30
  -6  -1 -12    6.70    1.30
   6  -1  12    3.20    1.20
   6  -1  12    3.50    2.10
   6  -1  12    4.50    2.10
  -6  -1 -12    3.20    2.20
  -6  -1 -12    4.90    2.50
   6   1  13    2.00    2.00
   6   1  13    1.40    1.80
  -6   1 -13   -1.30    1.50
   6   1  13    2.10    1.60
  -6   1 -13    1.10    2.10
   6  -1  13    1.00    1.80
  -6  -1 -13   -3.30    1.90
   6  -1  13    2.20    2.10
   6  -1  13   -0.30    0.90
   6   1  14  122.79    7.50
  -6   1 -14  102.29    7.70
   6   1  14  107.99    6.90
   6   1  14  112.89    6.50
  -6   1 -14  105.59    8.00
   6  -1  14  104.89    6.90
   6  -1  14  115.59    7.40
   6  -1  14  114.19    4.60
   6  -1  14  115.29    5.10
   6   1  15    7.00    2.30
  -6   1 -15    5.30    2.90
   6   1  15    4.80    2.50
   6   1  15   11.90    3.20
   6  -1  15    8.80    1.80
   6  -1  15    7.10    2.90
   6  -1  15    9.10    1.60
   6  -1  15    7.10    2.90
   6   2 -15   10.80    3.30
  -6   2  15    8.40    2.60
   6   2 -15    7.70    3.00
  -6   2  15    8.90    2.90
  -6  -2  15    9.80    1.90
  -6  -2  15   16.50    3.70
  -6  -2  15    7.30    2.80
  -6   2  14  618.44   19.50
   6   2 -14  615.64   20.10
  -6   2  14  661.23   19.50
   6   2 -14  610.14   20.40
  -6  -2  14  652.93   20.10
  -6  -2  14  646.34   20.80
  -6  -2  14  648.14   18.20
  -6  -2  14  618.84   15.90
   6   2 -13   -2.30    1.30
   6   2 -13    1.00    1.90
  -6   2  13   -0.20    1.40
  -6   2  13   -0.60    1.70
  -6  -2  13    0.50    1.80
  -6  -2  13    0.00    1.80
  -6  -2  13    1.20    1.50
   6  -2 -13   -1.10    1.40
   6  -2 -13   -1.30    1.40
  -6  -2  13   -0.60    0.80
   6   2 -12  159.48    8.20
   6   2 -12  154.18    7.80
  -6   2  12  148.89    7.40
  -6   2  12  141.69    7.20
  -6  -2  12  133.29    5.20
  -6  -2  12  146.29    7.80
  -6  -2  12  152.08    8.00
   6  -2 -12  129.09    8.00
   6  -2 -12  140.39    7.10
  -6  -2  12  144.59    7.30
   6   2 -11    1.10    1.60
  -6   2  11   -1.60    1.00
   6   2 -11    1.80    1.60
  -6   2  11    0.20    1.30
   6  -2 -11   -0.60    1.10
  -6  -2  11    0.20    1.70
  -6  -2  11   -0.30    1.50
   6  -2 -11   -0.40    1.30
  -6  -2  11    3.00    1.90
   6   2 -10   42.80    4.40
  -6   2  10   37.40    3.70
   6   2 -10   44.70    4.50
  -6   2  10   47.40    3.90
  -6  -2  10   39.70    4.30
  -6  -2  10   41.70    4.40
  -6  -2  10   39.60    2.50
   6  -2 -10   38.90    3.90
  -6  -2  10   44.00    4.70
   6  -2 -10   35.80    3.60
  -6   2   9    7.80    1.90
  -6   2   9    3.20    1.50
   6   2  -9    7.00    2.00
   6   2  -9    3.30    1.60
  -6  -2   9    5.60    1.90
  -6  -2   9    3.20    1.80
   6  -2  -9    6.80    1.70
  -6  -2   9    5.30    1.90
   6  -2  -9    5.70    1.60
  -6  -2   9    7.40    1.30
   6   2  -8  552.84   15.50
   6   2  -8  570.34   15.80
  -6   2   8  552.64   14.90
  -6   2   8  569.14   14.90
   6  -2  -8  548.25   14.70
  -6  -2   8  548.45   15.50
  -6  -2   8  552.84   13.40
  -6  -2   8  544.95   16.70
  -6  -2   8  563.64   15.80
   6  -2  -8  561.84   14.60
   6   2  -7   19.50    2.50
   6   2  -7   17.40    1.80
  -6   2   7   17.50    2.10
   6   2  -7   21.20    2.50
  -6   2   7   17.00    2.10
  -6   2   7   22.30    2.30
  -6  -2   7   16.30    1.70
   6  -2  -7   17.10    2.00
  -6  -2   7   20.70    3.30
   6  -2  -7   16.00    2.00
  -6  -2   7   16.60    2.40
  -6  -2   7   21.50    2.60
  -6   2   6  330.57    9.50
  -6   2   6  346.97    9.50
   6   2  -6  348.27   10.00
  -6   2   6  329.37    9.80
   6   2  -6  352.06   10.20
   6   2  -6  338.97    8.80
   6  -2  -6  330.17    9.00
  -6  -2   6  341.17   11.80
  -6  -2   6  329.87   10.10
  -6  -2   6  347.17   10.40
   6  -2  -6  349.27    9.20
  -6  -2   6  342.77    8.90
  -6   2   5    0.80    0.90
   6   2  -5   -0.20    0.70
  -6   2   5    0.10    0.70
   6   2  -5    1.10    0.70
   6   2  -5    1.00    0.90
  -6   2   5    1.70    0.70
  -6  -2   5    1.60    0.80
  -6  -2   5    0.90    1.40
   6  -2  -5    1.60    0.70
   6  -2  -5    1.40    0.70
  -6  -2   5   -0.20    0.80
  -6   2   4  347.27    8.90
   6   2  -4  377.36    9.70
   6   2  -4  361.66    9.00
  -6   2   4  378.76    9.10
  -6   2   4  346.47   10.60
   6   2  -4  356.86    9.70
   6  -2  -4  355.56    8.50
  -6  -2   4  354.16    9.40
  -6  -2   4  361.96    9.30
  -6  -2   4  356.66   11.90
  -6  -2   4  357.86   10.00
   6  -2  -4  359.66    8.40
  -6  -2   4  361.66    9.40
  -6  -2   4  348.57    9.90
  -6   2   3   48.60    2.10
   6   2  -3   55.59    2.50
   6   2  -3   47.60    2.50
  -6   2   3   53.39    2.20
   6   2  -3   56.99    3.30
  -6   2   3   47.10    3.40
  -6   2   3   52.59    2.00
  -6   2   3   52.79    2.00
  -6  -2   3   52.19    2.70
  -6  -2   3   50.49    2.50
  -6  -2   3   52.39    2.50
  -6  -2   3   42.10    3.80
  -6  -2   3   55.19    2.80
  -6  -2   3   49.20    2.80
  -6   2   2   11.60    0.80
   6   2  -2   14.10    1.50
   6   2  -2   14.10    1.50
   6   2  -2   12.50    1.40
  -6   2   2   14.90    2.40
  -6   2   2   12.80    1.00
  -6   2   2   13.50    1.00
  -6   2   2   12.40    0.80
  -6  -2   2   11.80    1.50
  -6  -2   2   11.80    1.30
  -6  -2   2   11.00    1.40
  -6  -2   2    8.90    1.40
  -6  -2   2   11.30    1.20
  -6  -2   2   13.40    2.50
  -6   2   1  988.80   24.50
  -6  -2   1 1009.40   22.80
  -6  -2   1 1023.40   25.10
   6   2   0  150.78    4.60
  -6   2   0  153.58    6.60
   6   2   0  149.69    5.10
  -6   2   0  156.28    4.00
   6   2   0  151.88    4.70
  -6   2   0  151.18    4.00
  -6   2   0  157.98    4.00
  -6  -2   0  138.29    5.30
  -6  -2   0  143.39    4.40
  -6  -2   0  150.18    4.60
  -6  -2   0  152.28    6.70
  -6  -2   0  146.79    4.60
  -6  -2   0  146.39    4.70
  -6   2  -1   45.40    1.80
   6   2   1   43.70    2.70
  -6   2  -1   47.30    2.10
   6   2   1   47.00    2.30
  -6   2  -1   48.70    2.10
   6   2   1   45.50    2.30
  -6  -2  -1   45.50    3.60
   6  -2   1   48.90    1.80
   6  -2   1   46.90    1.80
  -6  -2  -1   45.50    3.00
  -6  -2  -1   51.59    2.40
  -6  -2  -1   49.10    2.40
  -6  -2  -1   46.50    2.30
  -6  -2  -1   49.10    2.40
  -6   2  -2   94.69    2.40
   6   2   2   98.19    3.60
   6   2   2   95.29    3.60
  -6   2  -2   98.69    3.50
  -6   2  -2  101.79    5.50
  -6   2  -2   93.79    3.50
   6   2   2   91.89    4.20
   6  -2   2   98.09    3.10
  -6  -2  -2   91.89    3.60
  -6  -2  -2   96.49    4.50
  -6  -2  -2   92.49    5.00
  -6  -2  -2   89.89    3.70
   6   2   3   12.80    1.50
  -6   2  -3   20.50    1.90
   6   2   3   15.50    1.60
   6   2   3   13.40    1.90
  -6   2  -3   17.40    2.90
  -6   2  -3   15.70    1.80
   6  -2   3   13.10    1.30
  -6  -2  -3   14.80    1.70
  -6  -2  -3   16.80    2.50
  -6  -2  -3   19.20    2.00
   6  -2   3   15.10    1.40
  -6   2  -4   23.20    2.40
   6   2   4   23.10    2.50
  -6   2  -4   22.00    3.30
   6   2   4   20.30    2.00
   6   2   4   23.30    2.20
  -6  -2  -4   24.30    2.40
  -6  -2  -4   22.90    2.90
   6  -2   4   21.10    1.80
  -6  -2  -4   19.40    2.10
   6  -2   4   24.50    1.80
   6   2   5    0.60    0.80
   6   2   5    1.70    1.20
  -6   2  -5    1.00    1.00
   6   2   5    0.30    0.90
  -6   2  -5    0.70    1.00
   6  -2   5   -0.30    0.70
   6  -2   5    1.70    0.90
  -6  -2  -5    1.00    1.10
  -6  -2  -5    2.10    1.30
   6   2   6  123.69    5.60
  -6   2  -6  122.79    5.60
  -6   2  -6  123.99    5.50
   6   2   6  110.59    4.90
   6   2   6  119.89    5.10
  -6  -2  -6  123.49    5.50
   6  -2   6  120.09    5.00
  -6  -2  -6  115.39    5.50
  -6  -2  -6  121.09    5.60
  -6   2  -7    3.60    1.50
   6   2   7    4.40    1.70
   6   2   7    1.30    1.20
   6   2   7    4.50    1.50
  -6   2  -7    1.90    1.40
   6  -2   7    4.40    1.50
   6  -2   7    3.20    1.40
  -6  -2  -7    2.00    1.50
  -6  -2  -7    4.80    1.60
  -6  -2  -7    2.70    1.50
  -6   2  -8    8.00    2.40
  -6   2  -8    9.40    2.30
   6   2   8    8.30    1.90
   6   2   8   11.30    2.30
   6   2   8    9.00    2.00
   6  -2   8    8.80    1.90
  -6  -2  -8   10.70    2.40
  -6  -2  -8   10.30    2.30
  -6  -2  -8   10.90    2.10
   6  -2   8    8.60    2.00
  -6   2  -9   93.99    5.90
  -6   2  -9   97.79    5.80
   6   2   9   95.69    5.30
  -6  -2  -9   95.09    5.80
  -6  -2  -9   85.89    5.40
  -6  -2  -9   92.79    4.70
   6  -2   9   91.59    5.30
   6  -2   9   92.39    5.10
   6   2  10    5.10    1.90
   6   2  10    6.10    1.90
   6   2  10    5.00    2.00
  -6   2 -10    4.90    2.10
  -6   2 -10    7.20    2.60
  -6  -2 -10    7.40    2.40
  -6  -2 -10    5.50    2.10
   6  -2  10    0.10    1.30
  -6  -2 -10    3.90    1.50
   6  -2  10    1.50    1.50
  -6   2 -11   18.50    3.50
   6   2  11   16.70    2.80
   6   2  11   13.90    2.80
  -6   2 -11   16.90    3.40
   6   2  11   12.70    2.60
  -6  -2 -11   12.50    3.00
   6  -2  11   13.80    2.70
  -6  -2 -11   15.60    2.10
  -6  -2 -11   16.30    3.30
   6  -2  11   15.10    2.80
  -6   2 -12   61.89    6.30
   6   2  12   64.09    4.90
   6   2  12   61.99    5.10
   6   2  12   68.59    5.30
  -6   2 -12   62.29    6.50
   6  -2  12   58.99    5.00
   6  -2  12   70.09    5.20
   6   2  13    1.20    1.70
   6   2  13    2.40    2.00
  -6   2 -13    3.80    2.30
  -6   2 -13    1.30    2.40
   6   2  13    0.70    1.60
   6  -2  13   -0.70    1.60
   6  -2  13    0.70    1.70
   6   2  14   90.99    6.60
   6   2  14   84.69    6.40
  -6   2 -14   96.69    7.70
   6  -2  14   85.49    6.50
   6  -2  14  100.89    6.60
  -6   3  14   88.19    5.90
  -6   3  14   97.29    6.40
   6   3 -14   84.19    6.50
   6   3 -14   94.69    7.10
  -6  -3  14   87.19    6.70
  -6  -3  14   94.39    6.90
  -6  -3  14   89.19    4.40
  -6   3  13    1.90    1.60
  -6   3  13    3.10    1.90
   6   3 -13    2.10    2.10
   6   3 -13    1.50    1.90
  -6  -3  13    1.00    2.20
  -6  -3  13    2.30    2.00
  -6  -3  13   -1.80    1.60
  -6  -3  13   -0.30    1.00
  -6   3  12    7.80    2.20
  -6   3  12   12.30    2.60
   6   3 -12   12.20    3.00
   6   3 -12    9.30    2.50
  -6  -3  12   10.80    3.20
  -6  -3  12   14.70    3.10
  -6  -3  12   13.40    2.00
  -6  -3  12    8.90    2.60
   6  -3 -12   11.20    2.40
   6   3 -11   23.30    3.50
  -6   3  11   26.20    3.30
  -6   3  11   24.10    3.10
  -6  -3  11   26.00    2.60
   6  -3 -11   19.70    2.80
  -6  -3  11   29.00    4.60
  -6  -3  11   25.90    3.70
  -6  -3  11   32.00    4.00
   6  -3 -11   25.40    3.80
  -6   3  10  107.49    5.40
  -6   3  10  115.69    5.40
   6   3 -10  101.69    6.00
   6   3 -10  107.39    6.00
  -6  -3  10  103.29    5.90
  -6  -3  10  113.89    5.40
  -6  -3  10  111.99    7.60
  -6  -3  10   91.49    5.90
   6  -3 -10  115.69    5.40
   6  -3 -10   99.39    5.00
  -6   3   9    4.10    1.40
  -6   3   9    6.20    1.60
   6   3  -9    8.60    2.10
   6   3  -9    4.50    1.80
  -6  -3   9    3.80    2.40
  -6  -3   9    5.10    1.30
   6  -3  -9    5.50    1.50
  -6  -3   9   10.60    2.60
   6  -3  -9    3.40    1.30
   6   3  -8   30.70    3.30
   6   3  -8   27.30    3.20
  -6   3   8   34.80    2.70
  -6   3   8   33.50    2.70
   6   3  -8   35.70    2.50
  -6  -3   8   27.10    4.40
  -6  -3   8   26.20    3.10
   6  -3  -8   32.70    2.40
  -6  -3   8   28.80    2.70
   6  -3  -8   31.60    2.40
  -6  -3   8   33.80    3.50
  -6   3   7   14.20    2.50
   6   3  -7   17.60    2.40
   6   3  -7   17.20    1.90
  -6   3   7   15.40    1.90
   6   3  -7   18.70    2.60
  -6   3   7   14.80    1.80
  -6  -3   7   15.50    2.30
  -6  -3   7   19.70    2.60
   6  -3  -7   16.30    1.60
  -6  -3   7   20.80    2.50
  -6  -3   7   19.40    2.20
  -6  -3   7   17.70    3.80
   6   3  -6  249.18    8.30
   6   3  -6  255.07    8.20
  -6   3   6  257.77    7.10
  -6   3   6  246.68    7.00
   6   3  -6  251.77    7.30
  -6   3   6  242.18    9.40
  -6  -3   6  261.27   13.20
  -6  -3   6  254.77    7.80
  -6  -3   6  237.38    7.80
   6  -3  -6  252.67    6.20
  -6  -3   6  261.17    8.60
  -6  -3   6  261.47    7.90
   6  -3  -6  252.97    6.30
   6   3  -5   81.79    4.50
  -6   3   5   72.69    2.70
   6   3  -5   76.09    3.40
  -6   3   5   74.79    2.70
   6   3  -5   68.99    3.60
  -6   3   5   64.29    4.70
  -6  -3   5   71.89    6.00
  -6  -3   5   69.49    3.80
  -6  -3   5   66.19    3.70
  -6  -3   5   74.49    3.50
  -6  -3   5   70.69    3.90
  -6  -3   5   66.99    3.30
   6   3  -4  104.59    4.10
  -6   3   4  106.59    2.70
   6   3  -4   97.69    4.20
  -6   3   4  105.19    2.70
  -6   3   4  103.79    6.90
  -6   3   4  101.69    2.70
  -6   3   4  107.09    2.80
   6   3  -4   94.79    4.00
   6  -3  -4   95.99    5.50
  -6  -3   4   95.69    4.50
  -6  -3   4   88.19    6.60
  -6  -3   4   96.49    4.30
  -6  -3   4  104.49    3.90
  -6  -3   4  108.49    4.50
  -6   3   3  406.06   11.30
   6   3  -3  398.36   10.40
   6   3  -3  396.86   10.20
  -6  -3   3  345.27   12.40
  -6  -3   3  376.76   11.00
   6  -3  -3  390.66   12.50
  -6  -3   3  398.56    9.70
  -6  -3   3  362.06   14.00
  -6  -3   3  401.86   10.30
  -6  -3   3  390.46    9.60
   6   3  -2    0.00    0.90
  -6   3   2    0.20    0.90
  -6  -3   2    1.00    0.90
  -6  -3   2    0.60    1.10
  -6  -3   2    2.10    0.80
  -6  -3   2   -2.20    1.70
   6  -3  -2   -0.80    1.20
  -6  -3   2    1.00    0.70
   6   3  -1   98.39    4.30
  -6   3   1  100.99    4.20
  -6  -3   1  103.69    3.50
  -6  -3   1  103.49    3.80
   6  -3  -1   96.59    5.70
  -6  -3   1   94.99    3.40
  -6  -3   1   92.49    3.90
  -6  -3   1  100.89    6.70
  -6  -3   1   98.09    5.60
  -6   3   0   11.10    1.40
   6   3   0    9.20    1.60
  -6  -3   0    8.70    2.60
   6  -3   0    9.20    2.30
  -6  -3   0   11.00    2.00
  -6  -3   0   11.60    1.30
  -6  -3   0    9.70    1.20
  -6  -3   0    9.10    1.20
   6   3   1   14.10    1.50
  -6   3  -1   18.10    0.90
  -6   3  -1   17.70    0.80
   6   3   1   18.20    1.70
  -6   3  -1   17.80    0.90
  -6   3  -1   16.50    1.50
   6   3   1   15.60    2.20
  -6   3  -1   16.60    0.90
  -6  -3  -1   17.40    1.60
  -6  -3  -1   17.60    1.70
  -6  -3  -1   21.20    3.80
  -6  -3  -1   15.40    2.30
  -6  -3  -1   15.90    1.60
   6  -3   1   15.90    2.90
   6   3   2    4.60    1.00
  -6   3  -2    4.00    0.80
   6   3   2    3.70    1.00
   6   3   2    2.60    1.40
  -6   3  -2    4.10    0.70
  -6   3  -2    3.00    0.80
  -6  -3  -2    4.60    1.10
   6  -3   2   -1.00    1.40
  -6  -3  -2    4.40    1.00
  -6  -3  -2    2.70    0.90
  -6  -3  -2    3.80    2.20
  -6   3  -3    3.70    1.10
   6   3   3    3.30    0.90
   6   3   3    5.40    1.20
  -6   3  -3    4.20    0.50
  -6   3  -3    4.10    1.00
   6   3   3    1.70    1.50
   6  -3   3    5.40    0.80
   6  -3   3    5.50    2.30
  -6  -3  -3    4.10    2.10
  -6  -3  -3    5.30    1.30
  -6  -3  -3    4.80    1.00
  -6  -3  -3    4.50    1.10
   6   3   4   10.60    1.60
  -6   3  -4    9.70    1.60
   6   3   4    7.90    2.00
  -6   3  -4    9.90    1.70
   6   3   4   10.90    1.60
  -6  -3  -4   10.30    1.70
   6  -3   4   10.80    1.30
  -6  -3  -4   11.40    2.80
  -6  -3  -4   10.10    1.70
   6  -3   4    8.60    1.10
  -6   3  -5    1.50    1.10
   6   3   5    3.20    1.30
   6   3   5    3.60    1.80
  -6   3  -5    7.30    1.70
   6   3   5    5.00    1.30
   6  -3   5    4.10    1.10
  -6  -3  -5    6.00    2.40
  -6  -3  -5    3.30    1.30
  -6  -3  -5    3.30    1.40
   6   3   6   34.90    2.70
  -6   3  -6   29.30    3.10
   6   3   6   32.70    2.70
  -6   3  -6   36.80    3.10
   6   3   6   30.90    3.50
  -6  -3  -6   40.10    3.20
   6  -3   6   35.90    2.50
   6  -3   6   34.60    2.50
  -6  -3  -6   37.30    4.40
  -6  -3  -6   30.10    3.10
  -6   3  -7    8.30    2.00
   6   3   7   10.20    1.90
   6   3   7    8.50    1.80
  -6   3  -7    9.90    2.20
   6   3   7   10.00    2.30
  -6  -3  -7    7.70    2.00
   6  -3   7   12.40    1.90
  -6  -3  -7   11.40    2.90
   6  -3   7    6.40    1.50
  -6  -3  -7    7.80    2.00
  -6   3  -8    7.50    2.00
   6   3   8    8.60    1.90
   6   3   8    7.00    2.20
   6   3   8    5.80    1.60
  -6   3  -8    5.30    1.80
   6  -3   8    9.30    1.80
  -6  -3  -8    6.00    2.00
  -6  -3  -8    8.10    2.10
  -6  -3  -8    9.70    2.50
  -6   3  -9   91.79    5.80
   6   3   9   89.49    5.00
  -6   3  -9   98.49    5.80
   6   3   9   90.79    5.90
   6   3   9   87.89    5.10
  -6  -3  -9  102.29    5.90
  -6  -3  -9   94.09    5.90
  -6  -3  -9   87.29    5.50
   6  -3   9   94.59    4.90
   6  -3   9   93.19    5.10
   6   3  10    1.30    1.40
  -6   3 -10   -0.30    1.30
  -6   3 -10    2.00    1.80
   6   3  10    1.90    1.50
   6   3  10   -0.70    1.40
   6  -3  10    2.30    1.50
  -6  -3 -10    1.20    1.40
   6  -3  10    0.10    1.30
  -6  -3 -10    0.90    1.60
   6   3  11   32.50    3.80
   6   3  11   35.00    4.70
  -6   3 -11   44.00    5.00
   6   3  11   42.80    4.40
   6  -3  11   25.50    3.50
  -6  -3 -11   35.80    3.60
   6   3  12   17.70    3.60
   6   3  12   24.80    3.50
   6   3  12   25.20    3.70
  -6   3 -12   26.40    4.30
  -6   3 -12   19.80    3.90
  -6  -3 -12   25.50    2.60
   6  -3  12   24.10    3.60
  -6   4  11    1.40    1.20
  -6   4  11   -1.30    1.70
   6   4 -11   -0.40    1.50
  -6   4  11    0.60    1.00
   6   4 -11    0.20    1.60
  -6  -4  11   -0.10    0.80
   6  -4 -11    0.50    1.20
  -6  -4  11    0.30    1.10
  -6  -4  11    0.00    0.70
  -6  -4  11    0.10    2.80
  -6   4  10   15.50    3.40
  -6   4  10   19.10    2.20
   6   4 -10   17.20    2.80
   6   4 -10   17.10    2.80
  -6   4  10   15.30    2.00
  -6  -4  10   17.00    2.30
  -6  -4  10   20.80    3.00
  -6  -4  10    6.80    3.30
  -6  -4  10   15.00    2.80
   6  -4 -10   17.10    1.60
  -6   4   9    3.30    1.10
  -6   4   9   -2.50    1.20
  -6   4   9    1.50    1.00
   6   4  -9    4.40    1.70
   6   4  -9    4.80    1.70
  -6  -4   9    2.90    1.40
  -6  -4   9    0.50    2.90
  -6  -4   9    3.90    1.50
  -6  -4   9    1.70    1.30
  -6  -4   9    1.00    1.40
   6   4  -8   12.80    2.30
   6   4  -8   10.80    1.70
  -6   4   8   12.20    1.40
  -6   4   8   12.70    1.40
  -6   4   8    9.30    2.50
   6   4  -8   13.40    2.30
  -6  -4   8   12.60    2.10
  -6  -4   8    5.20    3.40
  -6  -4   8    8.20    1.90
  -6  -4   8   12.60    2.10
   6   4  -7   -0.20    0.90
  -6   4   7    0.70    0.50
  -6   4   7   -0.60    1.40
   6   4  -7   -0.30    1.10
  -6   4   7    0.90    0.50
  -6   4   7    1.10    0.40
  -6   4   7    1.20    0.60
  -6  -4   7    2.90    1.40
  -6  -4   7    0.00    3.00
  -6  -4   7   -0.20    0.80
  -6  -4   7    1.40    1.20
  -6  -4   7    0.90    1.00
  -6   4   6   44.00    4.40
   6   4  -6   41.90    2.90
   6   4  -6   42.70    3.00
  -6  -4   6   41.50    3.80
  -6  -4   6   49.50    6.70
  -6  -4   6   43.00    2.60
  -6  -4   6   48.00    3.10
  -6  -4   6   40.80    2.60
  -6  -4   6   42.50    2.90
  -6   4   5   37.00    4.00
   6   4  -5   40.30    2.80
   6   4  -5   40.10    2.90
  -6  -4   5   44.60    4.00
  -6  -4   5   42.30    6.50
  -6  -4   5   45.80    2.40
  -6  -4   5   40.80    2.70
  -6  -4   5   42.20    2.70
  -6  -4   5   38.10    2.30
  -6   4   4    1.10    1.50
   6   4  -4    1.40    1.10
  -6  -4   4    0.40    0.60
  -6  -4   4    1.00    0.90
  -6  -4   4    2.60    1.60
  -6  -4   4    0.70    0.70
  -6  -4   4    1.60    0.70
  -6  -4   4   -1.00    2.30
   6   4  -3  213.68    7.30
  -6   4   3  219.78    8.00
  -6  -4   3  213.48   11.60
  -6  -4   3  214.98    5.80
   6  -4  -3  222.88   10.00
  -6  -4   3  212.18    8.40
  -6  -4   3  210.58    5.40
  -6   4   2    1.30    1.20
   6   4  -2    1.20    1.20
  -6  -4   2    1.10    0.50
   6  -4  -2    0.50    2.00
  -6  -4   2    0.80    0.40
  -6  -4   2    2.50    2.80
  -6  -4   2    1.60    0.40
  -6  -4   2    1.20    0.50
  -6   4   1   94.19    4.40
   6   4  -1   94.69    4.80
   6  -4  -1   89.89    6.60
  -6  -4   1   97.99    7.90
  -6   4   0    8.00    1.50
  -6  -4   0    6.60    3.30
   6  -4   0    8.60    3.00
   6   4   1   56.09    4.00
  -6   4  -1   59.49    2.90
  -6  -4  -1   55.79    6.60
   6  -4   1   51.59    6.00
  -6   4  -2   71.59    3.00
   6   4   2   90.29    5.10
  -6  -4  -2   77.69    6.80
  -6  -4  -2   80.29    2.30
  -6  -4  -2   84.59    2.40
   6  -4   2   74.29    6.30
  -6  -4  -2   84.49    2.40
  -6  -4  -2   81.49    2.30
   6   4   3    1.00    1.50
   6   4   3    3.30    1.00
  -6   4  -3    1.20    0.60
  -6  -4  -3    1.60    2.40
  -6  -4  -3    1.30    0.60
  -6  -4  -3    1.50    0.70
  -6  -4  -3    0.90    0.80
   6   4   4    4.70    1.20
  -6   4  -4    7.30    1.00
   6   4   4    3.80    2.00
  -6   4  -4    7.60    1.10
   6   4   4    6.80    1.40
  -6  -4  -4    6.10    3.00
  -6  -4  -4    7.30    1.30
  -6  -4  -4    6.50    1.20
  -6  -4  -4    6.20    1.10
   6   4   5   -0.20    0.90
  -6   4  -5    2.00    1.10
  -6   4  -5    2.90    1.00
   6   4   5    0.90    0.90
   6   4   5    2.30    2.10
  -6  -4  -5    0.70    1.00
  -6  -4  -5    0.90    1.10
  -6  -4  -5    1.20    2.30
  -6  -4  -5    1.90    1.00
  -6   4  -6   23.40    2.50
   6   4   6   19.00    2.20
  -6   4  -6   27.80    2.70
   6   4   6   24.60    2.50
   6   4   6   18.90    3.30
   6  -4   6   24.80    1.60
  -6  -4  -6   24.70    2.60
  -6  -4  -6   22.40    4.30
   6  -4   6   28.10    1.70
  -6  -4  -6   25.20    2.60
  -6  -4  -6   24.50    2.30
  -6  -4  -6   27.40    2.30
  -6   4  -7    4.10    1.50
   6   4   7    5.10    2.30
  -6   4  -7    4.10    1.60
   6   4   7    6.70    1.50
   6   4   7    6.60    1.60
   6  -4   7    3.10    1.60
  -6  -4  -7    6.20    2.90
  -6  -4  -7    5.90    1.60
   6   4   8    0.70    1.10
   6   4   8    1.50    1.30
   6   4   8   -0.20    1.80
  -6   4  -8   -1.70    1.10
  -6   4  -8    0.90    1.40
   6  -4   8    0.20    1.10
  -6  -4  -8   -0.80    1.80
   6  -4   8    0.50    0.70
  -6  -4  -8    1.20    1.30
   6   4   9   29.70    3.20
  -6   4  -9   36.10    4.10
   6   4   9   28.70    4.20
   6   4   9   34.90    3.40
   6  -4   9   32.90    3.00
  -6  -4  -9   38.90    4.70
  -6   5   3   17.10    2.70
   6   5  -3    9.90    2.10
  -6  -5   3   10.00    4.30
   6   5  -2    3.60    1.60
  -6   5   2    2.50    1.50
  -6  -5   2   -1.60    2.90
   6   5  -1   28.30    3.30
  -6   5   1   31.10    3.10
  -6  -5   1   31.50    5.90
   6   5   0    4.70    1.90
  -6   5   0    1.40    1.10
  -6  -5   0    4.10    3.20
  -6   5  -1   55.29    3.10
   6   5   1   52.19    4.30
  -6  -5  -1   50.79    7.30
   6   5   2    1.20    1.70
  -6   5  -2    1.40    0.90
  -6  -5  -2    4.10    3.20
  -7   0  17   -0.70    2.30
  -7   0  16   40.30    5.40
   7   0 -16   37.20    5.40
  -7   0  16   40.00    5.40
  -7   0  15    1.40    1.30
  -7   0  15   -1.30    1.40
  -7   0  15   -1.40    1.80
   7   0 -15   -0.30    1.70
   7   0 -15   -1.30    1.70
   7   0 -14  216.68   12.10
   7   0 -14  220.88   10.10
  -7   0  14  199.18    7.80
  -7   0  14  224.08   10.40
  -7   0  14  204.28    9.80
   7   0 -13   -1.20    1.40
  -7   0  13    2.80    2.00
  -7   0  13    2.40    2.00
   7   0 -13    0.60    1.70
  -7   0  12 1176.38   29.80
  -7   0  12 1110.99   29.20
   7   0 -12 1155.08   29.30
   7   0 -12 1129.49   29.60
  -7   0  11    0.30    1.60
   7   0 -11    1.30    1.60
  -7   0  11    1.70    1.70
  -7   0  10 1506.05   35.50
   7   0 -10 1506.75   35.10
   7   0 -10 1495.05   35.40
  -7   0  10 1452.25   35.10
  -7   0   9    0.50    1.20
   7   0  -9   -0.50    1.00
  -7   0   9    0.20    0.50
  -7   0   9    1.00    1.20
   7   0  -9    0.90    1.10
  -7   0   8    3.10    0.80
   7   0  -8    2.70    1.30
  -7   0   8    2.30    1.30
   7   0  -8    0.80    1.20
  -7   0   8    2.70    1.30
  -7   0   7   -0.30    0.70
  -7   0   7    0.10    1.10
  -7   0   7    0.30    1.00
   7   0  -7   -0.10    0.80
  -7   0   7   -0.80    0.50
   7   0  -7   -0.60    0.80
  -7   0   6 1126.89   37.80
   7   0  -6 1139.49   37.60
   7   0  -5    0.10    0.90
  -7   0   5   -0.20    0.90
  -7   0   5    0.00    1.00
  -7   0   5    0.00    0.70
   7   0  -5    0.40    0.90
  -7   0   4 1043.80   32.30
   7   0  -4 1047.00   31.80
   7   0  -3    0.50    0.50
  -7   0   3   -0.10    0.40
  -7   0   3    0.50    0.60
   7   0  -3    0.60    0.60
  -7   0   3   -0.40    0.50
  -7   0   3    1.30    0.70
   7   0  -3   -0.40    0.50
  -7   0   2  714.83   22.70
   7   0  -2  734.43   22.50
  -7   0   1   -0.30    0.40
  -7   0   1   -0.10    0.50
  -7   0   1   -0.40    0.40
   7   0  -1    0.40    0.50
   7   0  -1    0.00    0.40
   7   0  -1    0.00    0.40
  -7   0   1   -0.60    0.40
  -7   0   1    0.20    0.40
   7   0   0   20.10    1.40
   7   0   0   22.10    1.40
  -7   0   0   20.70    1.10
   7   0   1   -0.30    0.30
  -7   0  -1   -0.10    0.50
   7   0   1    0.20    0.40
  -7   0  -1    0.20    0.40
  -7   0  -1    0.00    0.50
   7   0   1    1.70    0.60
  -7   0  -2 3885.61   88.69
  -7   0  -3   -0.90    0.60
   7   0   3   -0.50    0.50
  -7   0  -3    0.90    0.60
   7   0   3   -0.40    0.80
  -7   0  -3   -0.40    0.80
   7   0   3    0.10    0.50
   7   0   4    8.90    1.10
  -7   0  -4   10.70    1.70
   7   0   4    9.00    1.50
   7   0   4   12.90    2.20
  -7   0  -4    8.10    1.50
   7   0   5   -0.20    0.90
  -7   0  -5   -1.10    0.80
   7   0   5   -0.40    0.80
  -7   0  -5   -0.20    1.00
   7   0   5   -0.50    0.60
  -7   0  -6   -0.70    0.90
  -7   0  -6   -1.50    0.90
   7   0   6   -0.60    1.00
   7   0   6    0.40    0.90
   7   0   8  107.89    4.50
   7   0   8  102.99    5.30
   7   0   8  114.79    5.60
  -7   0  -8  115.49    5.90
  -7   0  -8  109.49    6.00
  -7   0  -9   -1.00    0.80
   7   0   9    1.10    1.00
   7   0   9   -0.40    1.20
   7   0   9   -0.50    1.40
  -7   0  -9   -1.00    1.20
  -7   0  -9   -3.40    1.10
  -7   0 -10  168.58    6.80
  -7   0 -10  193.68    8.90
   7   0  10  168.28    7.80
   7   0  10  188.78    7.90
  -7   0 -10  171.68    8.50
   7   0  10  180.48    6.60
   7   0  11    1.40    1.20
  -7   0 -11   -0.10    1.60
  -7   0 -11   -0.20    1.00
  -7   0 -11   -1.10    1.60
   7   0  11   -1.40    1.30
   7   0  11    0.50    1.60
   7   0  12   30.40    4.10
   7   0  12   29.00    3.10
  -7   0 -12   35.90    4.80
   7   0  12   27.60    3.90
  -7   0 -12   27.80    3.20
  -7   0 -12   38.90    5.20
  -7   0 -13    0.90    2.20
   7   0  13    0.10    1.20
   7   0  13    1.80    1.80
  -7   0 -13    2.00    1.30
   7   0  13    2.20    2.00
  -7   0 -13   -0.10    1.80
   7   0  14    2.10    2.30
  -7   0 -14    2.90    1.40
   7   0  14    0.20    1.70
  -7   0 -15    0.10    2.40
   7   0  15   -0.50    1.40
   7   0  15    0.80    2.00
   7   0  15   -1.00    1.80
  -7   1  17   18.40    4.00
  -7  -1  17   25.00    4.80
   7   1 -16   12.10    3.50
  -7   1  16   11.60    3.20
  -7   1  16    5.80    2.90
  -7  -1  16    9.70    2.00
  -7  -1  16   13.30    3.70
  -7  -1  16    8.00    2.90
   7   1 -15  540.55   18.60
   7   1 -15  522.95   18.80
  -7   1  15  550.34   18.50
  -7  -1  15  544.15   14.90
   7  -1 -15  540.95   18.30
  -7  -1  15  578.74   19.20
  -7  -1  15  581.14   18.90
  -7   1  14   21.50    3.80
   7   1 -14   30.40    4.50
   7   1 -14   32.10    4.60
  -7   1  14   31.40    4.40
  -7  -1  14   26.60    4.40
   7  -1 -14   21.00    3.80
  -7  -1  14   25.10    4.20
   7  -1 -14   28.90    4.30
  -7  -1  14   27.40    2.90
   7   1 -13 1637.94   41.20
  -7   1  13 1697.23   40.60
  -7   1  13 1626.04   40.70
   7   1 -13 1672.23   41.20
   7  -1 -13 1661.13   40.40
  -7  -1  13 1687.03   36.80
  -7  -1  13 1747.53   41.50
   7  -1 -13 1620.84   42.90
  -7  -1  13 1694.03   37.00
  -7  -1  13 1671.53   40.90
  -7   1  12  344.27   12.30
   7   1 -12  339.97   12.50
   7   1 -12  343.87   12.80
  -7   1  12  359.66   13.00
   7  -1 -12  356.36   12.30
  -7  -1  12  348.27   12.60
  -7  -1  12  345.67   10.40
   7  -1 -12  325.07   12.30
  -7  -1  12  340.97   12.70
  -7  -1  12  350.36   10.00
  -7   1  11 1237.08   31.00
  -7   1  11 1271.47   31.40
   7   1 -11 1261.47   31.80
   7   1 -11 1295.27   31.60
  -7  -1  11 1302.47   29.50
   7  -1 -11 1255.57   31.00
   7  -1 -11 1270.57   31.40
  -7  -1  11 1235.98   31.40
  -7  -1  11 1278.77   28.40
  -7  -1  11 1299.77   32.00
   7   1 -10 1328.67   32.60
   7   1 -10 1309.17   31.70
  -7   1  10 1329.87   31.80
  -7   1  10 1269.67   31.30
   7  -1 -10 1342.77   31.60
  -7  -1  10 1290.37   30.20
  -7  -1  10 1318.97   28.90
  -7  -1  10 1328.07   32.20
   7  -1 -10 1272.77   31.10
  -7  -1  10 1318.37   31.80
  -7   1   9   76.79    4.60
   7   1  -9   72.39    4.60
  -7   1   9   65.99    4.30
   7   1  -9   70.19    4.60
   7  -1  -9   71.49    4.40
  -7  -1   9   60.39    4.50
  -7  -1   9   78.19    4.80
  -7  -1   9   68.29    4.10
  -7  -1   9   80.29    3.50
   7  -1  -9   71.99    4.30
  -7   1   8  105.69    5.20
  -7   1   8  108.69    2.80
   7   1  -8  104.59    5.20
  -7   1   8  111.89    5.20
   7   1  -8  100.39    5.20
  -7  -1   8  108.89    5.10
   7  -1  -8  112.99    5.00
  -7  -1   8  105.69    4.00
  -7  -1   8  104.09    5.30
   7  -1  -8  106.49    5.10
  -7  -1   8  108.69    5.50
   7   1  -7  107.79    5.00
  -7   1   7   92.29    4.50
  -7   1   7  103.19    4.80
   7   1  -7   97.69    4.70
  -7   1   7  100.09    3.20
  -7  -1   7   98.59    5.00
  -7  -1   7   98.39    3.70
  -7  -1   7   97.39    4.80
  -7  -1   7  104.39    4.90
   7  -1  -7  103.69    4.70
   7  -1  -7  105.99    4.60
  -7   1   6  148.29    5.50
  -7   1   6  142.69    4.30
   7   1  -6  142.19    4.70
   7   1  -6  143.69    5.70
   7   1  -6  144.39    5.50
  -7   1   6  129.09    5.30
  -7  -1   6  143.49    4.50
   7  -1  -6  144.39    5.30
  -7  -1   6  142.29    5.80
  -7  -1   6  137.79    5.60
  -7  -1   6  146.09    5.80
   7  -1  -6  135.79    5.10
  -7   1   5   99.59    4.10
   7   1  -5  106.29    4.30
  -7   1   5  101.79    3.60
  -7   1   5   93.09    4.10
   7   1  -5   98.09    3.60
   7   1  -5  108.19    4.50
  -7  -1   5  102.39    4.40
   7  -1  -5   96.79    3.90
  -7  -1   5  102.69    3.50
   7  -1  -5   99.99    3.90
  -7  -1   5  100.99    4.60
  -7  -1   5  101.89    4.50
   7   1  -4   34.30    2.30
  -7   1   4   27.50    2.10
   7   1  -4   37.40    2.40
   7   1  -4   34.80    1.90
  -7  -1   4   33.60    1.90
  -7  -1   4   34.70    2.40
  -7  -1   4   33.20    2.40
   7  -1  -4   33.90    2.00
   7  -1  -4   36.80    2.10
  -7   1   3    0.70    0.60
  -7   1   3    1.20    0.60
   7   1  -3    0.50    0.70
   7   1  -3    0.50    0.60
   7   1  -3    0.80    0.70
  -7   1   3    1.80    0.70
   7  -1  -3    0.40    0.50
  -7  -1   3    0.40    0.70
  -7  -1   3   -0.10    0.70
  -7  -1   3    0.90    0.60
  -7  -1   3    1.00    0.70
  -7  -1   3    2.10    0.90
   7  -1  -3    0.50    0.60
  -7   1   2  366.56    9.10
   7   1  -2  374.26    9.60
  -7   1   2  381.66    9.00
  -7   1   2  382.86    9.30
   7   1  -2  364.36    9.40
   7   1  -2  399.56    9.20
  -7   1   2  385.96    9.10
  -7  -1   2  399.76    9.70
  -7  -1   2  402.96    9.40
  -7  -1   2  396.66    9.50
  -7  -1   2  399.76    9.60
  -7  -1   2  397.26    9.90
   7  -1  -2  379.46    9.10
  -7   1   1  307.27    7.30
  -7   1   1  304.37    7.30
   7   1  -1  294.97    7.50
  -7   1   1  299.47    7.40
  -7   1   1  299.37    7.20
   7   1  -1  300.37    7.70
   7   1  -1  282.37    7.70
  -7  -1   1  307.57    7.80
  -7  -1   1  310.97    8.00
   7  -1  -1  303.17    7.30
  -7  -1   1  308.27    7.70
  -7  -1   1  314.57    7.80
  -7  -1   1  300.87    7.60
  -7   1   0 1767.92   43.80
   7   1   0 1849.11   46.20
  -7  -1   0 1853.71   46.40
   7  -1   0 1847.52   44.10
   7   1   1  105.29    3.70
  -7   1  -1  113.19    2.80
   7   1   1  106.19    3.80
  -7   1  -1  112.59    3.70
   7   1   1  114.29    3.90
  -7   1  -1  111.99    3.60
  -7  -1  -1  111.99    3.80
  -7  -1  -1  122.69    4.20
   7  -1   1  114.39    3.60
  -7  -1  -1  116.79    4.00
  -7   1  -2   60.79    2.70
   7   1   2   49.60    2.60
  -7   1  -2   57.09    1.60
  -7   1  -2   58.29    2.80
   7   1   2   58.59    2.80
  -7  -1  -2   54.19    2.80
  -7  -1  -2   55.99    2.90
   7  -1   2   62.79    2.60
  -7  -1  -2   61.59    2.80
  -7   1  -3   19.70    1.90
  -7   1  -3   24.10    2.00
  -7   1  -3   28.10    2.50
   7   1   3   22.50    2.00
   7   1   3   22.70    1.90
   7   1   3   22.60    2.10
  -7  -1  -3   19.30    2.00
   7  -1   3   23.80    1.80
  -7  -1  -3   22.90    2.10
   7  -1   3   23.10    0.80
  -7  -1  -3   21.60    2.10
   7  -1   3   19.10    1.80
   7   1   4   84.29    3.70
  -7   1  -4   82.89    4.30
  -7   1  -4   91.19    4.10
   7   1   4   86.59    3.80
   7   1   4   88.49    3.90
  -7   1  -4   87.69    4.00
   7  -1   4   94.99    3.80
   7  -1   4   92.59    3.90
  -7  -1  -4   97.19    4.20
   7  -1   4   92.39    2.20
  -7  -1  -4   87.09    4.10
   7   1   5   74.69    3.60
  -7   1  -5   68.39    3.90
   7   1   5   66.29    3.60
  -7   1  -5   72.79    4.10
  -7   1  -5   69.69    3.80
   7   1   5   74.49    3.60
  -7  -1  -5   67.09    3.70
   7  -1   5   70.39    2.00
   7  -1   5   72.29    3.70
  -7  -1  -5   70.49    3.90
   7  -1   5   68.59    3.50
   7   1   6   13.60    1.90
  -7   1  -6   16.50    2.40
   7   1   6   11.20    1.90
   7   1   6   10.20    1.80
  -7   1  -6   17.60    2.50
  -7   1  -6   14.30    2.40
   7  -1   6   17.90    2.30
  -7  -1  -6   10.30    1.90
   7  -1   6   12.50    1.80
  -7  -1  -6   15.10    2.30
   7  -1   6   16.10    1.00
  -7   1  -7    1.30    1.30
   7   1   7    1.20    1.20
   7   1   7    2.00    1.40
  -7   1  -7    6.20    1.80
  -7   1  -7    3.40    1.60
   7   1   7    1.70    1.10
   7  -1   7    5.40    1.50
   7  -1   7    5.90    1.60
   7  -1   7    1.40    0.60
  -7  -1  -7    2.20    1.50
  -7  -1  -7    2.00    1.50
   7   1   8    0.90    1.10
  -7   1  -8    0.50    1.20
   7   1   8    3.10    1.50
   7   1   8    3.50    1.60
  -7   1  -8    1.50    1.50
  -7   1  -8    0.00    1.40
   7  -1   8    0.30    1.30
   7  -1   8    0.60    0.60
  -7  -1  -8    3.80    1.80
  -7  -1  -8    0.00    1.30
   7  -1   8    0.90    1.30
   7   1   9   35.90    3.40
   7   1   9   41.30    4.00
  -7   1  -9   44.50    4.50
   7   1   9   43.40    4.20
  -7   1  -9   48.20    4.80
  -7  -1  -9   48.00    4.80
   7  -1   9   44.80    2.30
   7  -1   9   48.20    3.90
  -7  -1  -9   39.90    4.50
  -7   1 -10   28.70    4.00
   7   1  10   32.90    3.50
  -7   1 -10   29.20    4.10
   7   1  10   32.00    3.80
   7  -1  10   30.60    2.10
   7  -1  10   24.40    3.40
   7  -1  10   26.30    3.40
  -7  -1 -10   33.20    4.20
  -7  -1 -10   27.70    3.90
   7   1  11    7.20    2.00
  -7   1 -11    9.80    2.80
  -7   1 -11    9.50    2.70
   7   1  11    1.00    1.70
   7   1  11    7.70    2.30
   7  -1  11    5.60    2.10
   7  -1  11    3.60    1.90
   7  -1  11    8.90    1.50
  -7  -1 -11    6.90    2.50
  -7  -1 -11    4.80    2.40
  -7   1 -12   10.40    2.90
   7   1  12   12.30    2.80
   7   1  12   13.90    2.60
   7   1  12   11.50    2.80
   7  -1  12    8.50    2.60
   7  -1  12   11.80    1.70
  -7  -1 -12   13.90    3.20
  -7  -1 -12   12.30    3.20
   7  -1  12   15.30    3.00
  -7  -1 -12   11.30    1.80
   7   1  13   19.50    3.40
  -7   1 -13   20.40    4.10
   7   1  13   16.70    2.80
   7   1  13   11.80    3.00
  -7   1 -13    9.40    4.70
   7  -1  13   23.80    2.40
  -7  -1 -13   18.60    4.00
  -7  -1 -13   15.40    1.90
   7  -1  13   20.90    3.70
   7  -1  13   16.10    3.30
   7   1  14   38.90    4.80
   7   1  14   31.70    3.90
   7   1  14   29.50    4.40
  -7   1 -14   24.80    4.90
  -7   1 -14   34.80    5.40
   7  -1  14   38.90    4.80
   7  -1  14   28.50    2.80
   7  -1  14   38.60    5.00
  -7   2  15  212.68   10.40
  -7   2  15  235.38   10.50
   7   2 -15  212.88   11.10
   7   2 -15  205.68   10.60
  -7  -2  15  204.98    7.40
  -7  -2  15  228.98   11.10
  -7  -2  15  221.28   10.70
   7   2 -14    2.50    2.50
   7   2 -14   -2.60    1.60
  -7   2  14    6.10    2.40
  -7   2  14    4.30    2.10
  -7  -2  14    2.30    2.40
  -7  -2  14    3.00    1.30
  -7  -2  14    5.70    2.70
  -7  -2  14    1.50    1.80
  -7   2  13   19.50    3.20
   7   2 -13   21.40    3.80
  -7   2  13   26.60    3.80
   7   2 -13   19.80    3.70
  -7  -2  13   23.30    3.90
  -7  -2  13   19.60    2.20
   7  -2 -13   30.40    4.10
  -7  -2  13   21.90    3.80
  -7  -2  13   22.70    3.50
   7  -2 -13   25.20    3.70
   7   2 -12    5.10    2.20
  -7   2  12    6.20    2.20
  -7   2  12    7.30    2.10
   7   2 -12    3.40    1.90
  -7  -2  12    7.50    2.50
   7  -2 -12    4.00    1.90
  -7  -2  12    4.40    1.30
   7  -2 -12    4.90    2.30
  -7  -2  12    8.90    2.50
  -7   2  11   61.39    4.50
   7   2 -11   74.59    5.20
   7   2 -11   70.59    5.30
  -7   2  11   73.29    5.00
   7  -2 -11   71.99    4.80
  -7  -2  11   61.59    3.30
  -7  -2  11   70.29    5.20
   7  -2 -11   72.09    4.80
  -7  -2  11   68.79    5.20
  -7  -2  11   67.29    5.20
  -7   2  10  627.64   17.40
   7   2 -10  651.73   18.50
  -7   2  10  624.04   17.60
   7   2 -10  643.54   18.00
  -7  -2  10  659.73   18.60
  -7  -2  10  641.24   15.50
   7  -2 -10  616.84   17.10
   7  -2 -10  631.24   17.40
  -7  -2  10  626.54   18.10
  -7  -2  10  619.04   18.50
  -7   2   9  260.87    9.10
  -7   2   9  245.98    8.80
   7   2  -9  251.57    9.30
   7   2  -9  250.77    9.50
   7  -2  -9  257.27    8.60
   7  -2  -9  261.17    8.90
  -7  -2   9  258.07    9.70
  -7  -2   9  285.77    9.90
  -7  -2   9  250.67    7.50
  -7  -2   9  264.67   10.40
  -7   2   8 2380.16   50.29
   7  -2  -8 2412.06   51.29
  -7   2   7   14.50    2.10
  -7   2   7   12.50    1.90
   7   2  -7    8.20    1.80
  -7   2   7   10.30    1.80
   7   2  -7   15.40    2.30
   7   2  -7   11.20    1.50
  -7  -2   7   12.40    2.70
  -7  -2   7   14.40    1.60
   7  -2  -7   11.50    1.70
   7  -2  -7   11.40    1.60
  -7  -2   7   14.90    2.40
  -7  -2   7   11.30    2.10
  -7   2   6   46.40    3.10
   7   2  -6   45.10    2.50
  -7   2   6   46.20    2.80
   7   2  -6   45.20    3.00
  -7   2   6   38.00    2.70
   7   2  -6   43.20    3.10
   7  -2  -6   41.80    2.50
  -7  -2   6   44.20    3.30
  -7  -2   6   46.70    3.30
  -7  -2   6   37.70    4.20
   7  -2  -6   47.80    2.60
  -7  -2   6   45.40    2.50
   7   2  -5   38.10    2.20
  -7   2   5   39.00    3.00
   7   2  -5   40.30    2.80
  -7   2   5   39.70    2.40
  -7   2   5   39.70    2.40
   7   2  -5   39.80    2.60
  -7  -2   5   37.30    2.80
  -7  -2   5   40.60    2.60
   7  -2  -5   40.50    2.10
  -7  -2   5   34.80    2.60
  -7  -2   5   42.10    2.40
   7  -2  -5   42.00    2.20
  -7  -2   5   44.40    3.90
  -7   2   4    6.60    1.10
   7   2  -4    5.70    1.30
   7   2  -4    6.40    1.20
  -7   2   4    4.70    1.00
   7   2  -4    5.50    1.10
  -7   2   4    6.60    1.70
  -7  -2   4    7.00    1.20
  -7  -2   4    5.80    1.30
   7  -2  -4    5.80    0.80
  -7  -2   4    6.40    1.20
  -7  -2   4    6.50    2.10
   7  -2  -4    5.10    0.80
  -7  -2   4    5.10    1.10
   7   2  -3    0.00    0.60
   7   2  -3    0.50    0.70
  -7   2   3    0.00    0.40
  -7   2   3   -0.10    0.30
  -7   2   3   -0.10    0.50
  -7   2   3    0.40    0.60
  -7   2   3   -0.60    0.90
   7   2  -3   -0.30    0.60
  -7  -2   3    0.70    0.80
  -7  -2   3   -0.40    0.50
  -7  -2   3    0.80    1.30
  -7  -2   3    1.20    0.90
  -7  -2   3    1.60    0.80
  -7  -2   3    0.20    0.60
  -7   2   2  188.38    7.50
  -7   2   2  207.58    5.30
   7   2  -2  211.98    6.10
  -7   2   2  201.88    5.00
  -7   2   2  208.68    5.00
  -7   2   2  201.08    5.20
  -7  -2   2  201.98    5.80
  -7  -2   2  200.08    6.10
  -7  -2   2  210.18    6.40
  -7  -2   2  191.48    6.30
  -7  -2   2  196.28    5.80
  -7   2   1   54.59    2.00
  -7   2   1   58.29    2.00
   7   2  -1   56.89    2.70
  -7   2   1   56.49    2.00
  -7   2   1   55.99    3.90
  -7   2   1   56.09    2.10
   7   2  -1   59.39    2.90
   7   2  -1   55.59    2.70
  -7  -2   1   53.79    3.00
  -7  -2   1   56.99    2.50
  -7  -2   1   52.39    2.60
  -7  -2   1   58.49    2.80
  -7  -2   1   54.29    4.10
  -7  -2   1   54.59    2.50
  -7   2   0  127.29    6.80
   7   2   0  122.69    4.20
   7   2   0  130.09    4.60
   7   2   0  120.79    4.20
  -7   2   0  129.09    3.60
  -7   2   0  117.29    3.60
   7  -2   0  121.89    3.30
  -7  -2   0  117.29    4.00
  -7  -2   0  115.59    4.20
   7  -2   0  119.39    3.30
  -7  -2   0  117.79    4.80
  -7  -2   0  117.99    4.10
  -7  -2   0  123.79    4.10
  -7  -2   0  120.29    5.90
  -7   2  -1   29.20    1.40
   7   2   1   30.70    2.00
  -7   2  -1   31.90    3.70
   7   2   1   27.30    2.20
  -7   2  -1   30.40    1.80
   7   2   1   29.20    2.00
  -7   2  -1   30.70    1.80
  -7  -2  -1   27.50    1.90
  -7  -2  -1   28.10    2.70
  -7  -2  -1   25.90    3.20
  -7  -2  -1   30.30    2.00
   7  -2   1   31.20    1.50
  -7  -2  -1   28.90    2.00
   7  -2   1   29.10    1.70
  -7  -2  -1   29.40    1.90
   7   2   2  110.09    4.10
  -7   2  -2  109.69    2.50
  -7   2  -2  102.89    5.70
  -7   2  -2  105.09    3.90
   7   2   2  107.09    4.00
  -7   2  -2  110.29    2.50
  -7   2  -2  111.49    4.00
   7   2   2  104.69    4.50
  -7  -2  -2  111.09    4.10
  -7  -2  -2  116.69    5.60
  -7  -2  -2  118.19    5.00
   7  -2   2  111.49    3.60
   7  -2   2  105.49    3.40
  -7  -2  -2  110.09    4.20
   7   2   3    6.90    1.30
  -7   2  -3    6.10    1.20
  -7   2  -3    4.70    1.80
  -7   2  -3    5.20    1.20
   7   2   3    7.00    1.30
   7   2   3    4.70    1.30
   7  -2   3    5.20    1.00
  -7  -2  -3    4.70    1.20
   7  -2   3    7.90    1.10
  -7  -2  -3    4.40    1.20
  -7   2  -4    9.80    1.70
   7   2   4    7.10    1.30
   7   2   4    9.30    1.50
  -7   2  -4    7.60    1.50
   7   2   4    8.50    1.60
   7  -2   4    9.10    1.40
  -7  -2  -4    9.30    1.80
   7  -2   4    9.00    1.30
  -7  -2  -4    9.80    1.70
   7   2   5  108.69    4.70
   7   2   5   95.09    4.40
  -7   2  -5  104.09    4.80
   7   2   5  102.29    5.00
  -7   2  -5  115.99    5.10
   7  -2   5  112.19    4.50
  -7  -2  -5  100.49    4.80
   7  -2   5  106.09    4.30
  -7  -2  -5  109.79    5.00
  -7   2  -6   31.90    3.20
  -7   2  -6   41.50    3.40
   7   2   6   35.90    2.80
   7   2   6   30.80    3.00
   7   2   6   42.80    3.40
   7  -2   6   38.40    2.90
  -7  -2  -6   39.30    3.30
  -7  -2  -6   39.50    3.60
  -7   2  -7   30.10    3.50
   7   2   7   27.30    2.90
   7   2   7   33.70    3.60
  -7   2  -7   29.70    3.30
   7   2   7   24.50    2.80
  -7  -2  -7   39.10    4.00
  -7  -2  -7   31.40    3.40
   7  -2   7   28.40    2.90
   7  -2   7   26.40    2.80
   7   2   8   96.29    5.40
   7   2   8   92.29    5.10
  -7   2  -8  102.79    5.80
   7   2   8   92.19    4.90
  -7  -2  -8   92.59    5.50
   7  -2   8   96.49    5.10
  -7  -2  -8   89.79    4.90
  -7  -2  -8   90.99    5.60
   7  -2   8  106.59    5.10
   7   2   9    2.50    1.60
   7   2   9    0.80    1.30
  -7   2  -9    0.40    1.40
   7   2   9    0.50    1.40
  -7   2  -9    1.20    1.60
  -7  -2  -9    2.10    1.40
  -7  -2  -9    1.50    1.50
  -7  -2  -9    1.20    1.50
   7  -2   9   -0.50    1.10
   7  -2   9    2.20    1.50
  -7   2 -10    1.20    1.60
  -7   2 -10    2.60    1.70
   7   2  10    2.90    1.80
   7   2  10    0.20    1.50
   7   2  10    2.60    1.60
   7  -2  10    2.10    1.50
  -7  -2 -10    0.80    1.20
  -7  -2 -10    0.40    1.60
   7  -2  10    2.00    1.40
  -7   2 -11   34.00    4.50
   7   2  11   28.70    3.80
   7   2  11   31.90    4.00
   7   2  11   38.50    4.30
  -7   2 -11   28.10    4.20
  -7  -2 -11   31.80    4.30
   7  -2  11   33.30    4.00
  -7  -2 -11   32.30    4.40
  -7  -2 -11   38.80    3.00
   7  -2  11   35.20    4.00
  -7   2 -12    8.10    2.80
   7   2  12    5.70    2.30
  -7   2 -12    5.10    2.60
   7   2  12    5.80    2.20
   7   2  12    3.70    2.00
   7  -2  12    6.90    2.40
  -7  -2 -12    6.50    1.40
   7   2  13    4.10    2.10
  -7   2 -13    2.20    2.30
   7   2  13    4.80    2.40
   7   2  13    4.40    2.30
  -7   2 -13    2.80    2.30
   7  -2  13    5.20    2.30
  -7  -2 -13    4.40    0.90
   7   3 -14   90.39    6.80
  -7   3  14   96.39    6.20
  -7   3  14   99.49    6.60
   7   3 -14   96.19    7.20
  -7  -3  14   88.39    6.80
  -7  -3  14   96.39    4.70
  -7  -3  14   94.19    7.00
   7   3 -13  195.48    9.30
  -7   3  13  171.98    8.30
  -7   3  13  181.08    8.40
   7   3 -13  175.18    9.30
  -7  -3  13  198.58   10.10
  -7  -3  13  179.38    9.00
  -7  -3  13  186.58    6.80
  -7  -3  13  178.68    9.20
   7   3 -12    0.30    1.50
  -7   3  12   -2.40    1.10
   7   3 -12   -0.20    1.60
  -7   3  12   -0.70    1.10
  -7  -3  12    0.10    2.00
  -7  -3  12    2.50    2.00
  -7  -3  12    3.30    2.10
   7  -3 -12    0.50    1.40
  -7  -3  12    0.20    1.00
  -7   3  11   98.69    5.40
   7   3 -11   88.79    5.80
  -7   3  11   93.99    5.30
   7   3 -11   89.79    6.00
  -7  -3  11   87.89    5.80
  -7  -3  11   84.79    5.80
  -7  -3  11   91.39    4.30
  -7  -3  11  100.89    7.30
   7  -3 -11   88.99    5.00
   7  -3 -11   84.49    5.90
  -7   3  10  317.37   10.40
  -7   3  10  312.67   10.20
   7   3 -10  318.57   11.30
   7   3 -10  302.27   11.40
  -7  -3  10  325.37   11.50
  -7  -3  10  330.27    9.50
  -7  -3  10  319.97   13.50
   7  -3 -10  315.97    9.90
  -7  -3  10  327.07   11.70
   7  -3 -10  328.67   10.20
   7   3  -9   42.80    4.20
  -7   3   9   55.89    3.70
  -7   3   9   50.59    3.50
   7   3  -9   44.10    4.20
   7  -3  -9   49.20    3.20
   7  -3  -9   48.90    3.30
  -7  -3   9   55.69    6.20
  -7  -3   9   56.69    3.40
  -7  -3   9   49.60    5.50
   7   3  -8  325.17    9.10
   7   3  -8  310.07   10.30
  -7   3   8  309.87    9.20
   7   3  -8  311.47   10.50
  -7   3   8  290.37   10.90
  -7   3   8  330.67    9.50
  -7  -3   8  313.37   10.30
  -7  -3   8  299.97   10.60
  -7  -3   8  316.07   10.00
   7  -3  -8  310.57    8.70
  -7  -3   8  317.87   13.10
   7  -3  -8  316.97    8.90
  -7  -3   8  306.97   10.50
   7   3  -7   20.80    2.80
   7   3  -7   17.10    1.90
  -7   3   7   19.90    3.00
  -7   3   7   19.60    2.10
  -7   3   7   18.50    2.00
   7   3  -7   14.70    2.30
  -7  -3   7   18.80    2.60
   7  -3  -7   17.40    1.60
  -7  -3   7   18.00    2.50
  -7  -3   7   16.50    2.50
  -7  -3   7   14.80    2.30
  -7  -3   7   19.90    2.70
  -7  -3   7   18.00    3.90
  -7   3   6  354.16   12.30
   7   3  -6  381.86   10.90
   7   3  -6  376.86   10.10
   7   3  -6  384.86   11.20
  -7   3   6  385.66    9.80
  -7   3   6  379.46    9.70
  -7  -3   6  382.86   10.60
  -7  -3   6  377.66   10.60
  -7  -3   6  386.46   11.30
  -7  -3   6  387.66   10.80
   7  -3  -6  371.66    8.80
  -7  -3   6  368.46   11.30
   7  -3  -6  387.86    8.80
   7   3  -5    0.40    0.80
   7   3  -5   -0.10    0.80
  -7   3   5    1.00    0.50
  -7   3   5    1.70    1.40
  -7   3   5    0.70    0.60
  -7   3   5   -0.40    0.50
   7   3  -5    1.90    1.00
  -7   3   5   -0.10    0.70
  -7  -3   5   -1.40    1.90
  -7  -3   5    0.40    1.00
  -7  -3   5    1.70    0.90
  -7  -3   5   -0.60    0.80
  -7  -3   5   -0.10    0.90
  -7  -3   5   -0.10    1.20
   7   3  -4   98.79    4.40
  -7   3   4  102.99    2.70
  -7   3   4  101.39    2.80
  -7   3   4  102.49    2.70
   7   3  -4   92.69    4.00
   7   3  -4   99.29    4.20
  -7   3   4  101.19    2.80
  -7  -3   4   95.19    6.80
  -7  -3   4   95.89    3.90
  -7  -3   4   98.09    3.90
  -7  -3   4  100.59    4.80
  -7  -3   4   99.59    4.40
  -7  -3   4  103.49    4.60
   7   3  -3  294.27    8.40
  -7  -3   3  280.17    7.60
  -7  -3   3  283.57    8.40
  -7  -3   3  298.27    8.00
  -7  -3   3  275.87   11.80
  -7  -3   3  281.27    8.30
   7   3  -2   58.69    3.30
  -7   3   2   61.79    3.40
  -7  -3   2   59.19    2.70
  -7  -3   2   62.79    2.80
  -7  -3   2   62.89    3.70
  -7  -3   2   63.09    5.50
  -7  -3   2   59.19    3.10
  -7  -3   2   64.99    3.20
  -7   3   1    9.10    1.50
   7   3  -1    6.20    1.40
  -7  -3   1    6.30    2.40
  -7  -3   1   10.90    1.50
  -7  -3   1    9.20    1.30
  -7  -3   1    9.80    2.00
  -7  -3   1   10.70    1.30
   7   3   0   16.60    2.20
  -7  -3   0   14.20    1.50
  -7  -3   0   14.30    1.50
  -7  -3   0   12.50    1.60
  -7  -3   0   13.40    2.30
  -7  -3   0   14.00    3.30
  -7   3  -1   49.00    1.70
  -7   3  -1   48.60    1.90
  -7   3  -1   49.10    1.90
   7   3   1   45.90    2.60
  -7   3  -1   47.00    1.70
   7   3   1   45.20    2.60
  -7   3  -1   44.10    2.20
   7   3   1   45.60    3.20
  -7  -3  -1   45.50    2.50
  -7  -3  -1   43.60    2.50
  -7  -3  -1   39.70    4.80
  -7  -3  -1   49.50    2.60
  -7  -3  -1   48.50    3.70
  -7  -3  -1   42.50    2.60
   7   3   2   67.89    4.10
  -7   3  -2   75.69    3.00
  -7   3  -2   75.79    2.40
   7   3   2   72.69    3.30
  -7   3  -2   74.09    3.00
   7   3   2   73.49    3.40
  -7  -3  -2   71.49    3.40
   7  -3   2   73.69    2.00
  -7  -3  -2   76.59    3.30
  -7  -3  -2   80.79    3.50
  -7  -3  -2   86.29    6.10
  -7   3  -3  296.47    8.30
   7   3   3  296.27    9.80
   7   3   3  285.17    8.30
  -7   3  -3  303.17    8.30
   7   3   3  302.67    8.50
   7  -3   3  296.17    7.10
   7  -3   3  296.27    7.20
  -7  -3  -3  288.87    8.60
  -7  -3  -3  305.47    8.80
  -7  -3  -3  295.67   11.70
  -7  -3  -3  299.27    8.30
  -7  -3  -3  285.47    8.40
   7   3   4   67.19    3.50
   7   3   4   63.99    3.30
   7   3   4   70.79    4.50
  -7   3  -4   58.89    3.40
  -7   3  -4   60.39    3.50
  -7  -3  -4   69.39    5.50
   7  -3   4   65.99    2.80
   7  -3   4   60.19    2.70
  -7  -3  -4   66.39    3.80
  -7  -3  -4   62.59    3.60
   7   3   5    0.80    1.10
  -7   3  -5    2.50    1.20
  -7   3  -5    2.10    1.30
  -7  -3  -5    1.10    1.20
   7  -3   5    0.40    0.70
  -7  -3  -5    0.40    1.30
   7  -3   5    0.40    0.90
  -7  -3  -5    2.80    2.00
   7   3   6    4.00    1.80
  -7   3  -6    2.30    1.30
  -7   3  -6    0.80    1.20
   7   3   6    0.60    1.10
   7   3   6    2.30    1.30
  -7  -3  -6    2.70    1.40
  -7  -3  -6   -0.60    1.70
  -7  -3  -6    0.60    1.30
   7  -3   6    1.50    1.00
   7  -3   6    2.40    1.10
   7   3   7   29.50    3.00
   7   3   7   27.50    3.50
  -7   3  -7   29.70    3.40
   7   3   7   33.00    3.20
  -7   3  -7   40.90    4.00
  -7  -3  -7   36.10    4.40
   7  -3   7   35.50    2.80
   7  -3   7   33.40    2.70
  -7  -3  -7   37.40    3.80
   7   3   8   10.50    2.10
   7   3   8   13.00    2.70
  -7   3  -8    8.90    2.30
  -7   3  -8    6.90    2.00
   7   3   8   14.10    2.20
  -7  -3  -8   11.60    2.50
  -7  -3  -8   10.60    2.60
   7  -3   8   11.70    2.00
   7  -3   8    6.40    2.80
  -7  -3  -8    8.20    2.20
   7   3   9   10.90    2.20
  -7   3  -9   10.80    2.50
   7   3   9   10.80    2.60
   7   3   9   10.20    2.10
  -7   3  -9   10.30    2.50
  -7  -3  -9   11.70    2.60
   7  -3   9   10.50    2.30
  -7  -3  -9    9.20    2.40
   7  -3   9   12.60    2.20
   7   3  10    9.80    2.70
  -7   3 -10    9.50    2.60
   7   3  10   11.70    2.40
  -7   3 -10    8.00    2.40
   7   3  10    6.00    2.10
  -7  -3 -10   13.10    2.60
   7  -3  10   10.90    2.30
   7  -3  10   10.80    2.30
   7   3  11   26.40    3.50
  -7   3 -11   31.50    4.40
   7   3  11   29.50    4.20
   7   3  11   24.60    3.50
  -7   3 -11   22.70    4.00
  -7  -3 -11   28.00    3.40
   7  -3  11   24.40    3.40
   7   3  12    3.00    1.90
   7   3  12    2.00    2.10
  -7   3 -12    1.40    2.00
   7   3  12    0.10    1.70
  -7   3 -12    3.50    2.20
  -7  -3 -12    2.40    1.30
   7  -3  12    0.40    1.70
   7  -3  12    0.30    0.80
   7   4 -10   84.49    5.30
  -7   4  10   71.39    3.70
  -7   4  10   73.09    3.70
   7   4 -10   68.29    5.00
  -7   4  10   77.99    6.00
  -7  -4  10   73.89    8.20
   7  -4 -10   72.09    2.80
  -7  -4  10   69.09    4.80
  -7  -4  10   81.19    4.50
  -7  -4  10   64.19    4.70
   7   4  -9   -0.30    1.20
  -7   4   9    0.60    1.60
  -7   4   9    0.10    0.90
  -7   4   9    1.30    0.80
   7   4  -9    1.60    1.60
   7   4  -9    0.40    1.00
  -7  -4   9    2.10    1.30
  -7  -4   9    0.10    1.20
  -7  -4   9    1.80    1.50
  -7  -4   9   -2.40    2.60
  -7  -4   9    1.70    1.40
   7   4  -8    6.20    1.80
   7   4  -8    7.40    1.90
  -7   4   8    6.20    1.10
  -7   4   8    5.20    1.00
   7   4  -8    3.40    1.30
  -7   4   8    7.00    1.10
  -7   4   8    9.00    2.60
  -7   4   8    8.90    1.10
  -7  -4   8    6.80    1.80
  -7  -4   8    9.30    2.10
  -7  -4   8   10.30    2.10
  -7  -4   8    6.10    3.50
  -7  -4   8    8.80    1.70
  -7   4   7    5.40    2.10
  -7   4   7    5.30    0.50
   7   4  -7    4.60    1.60
   7   4  -7    3.90    1.50
   7   4  -7    4.00    1.30
  -7  -4   7    6.50    1.80
  -7  -4   7    0.50    3.10
  -7  -4   7    6.30    1.50
  -7  -4   7    3.20    1.50
  -7  -4   7    2.70    1.40
  -7  -4   7    5.90    1.50
  -7   4   6  111.49    6.10
   7   4  -6  114.69    4.90
   7   4  -6  101.99    4.60
   7   4  -6  103.89    4.80
  -7  -4   6  100.69    4.80
  -7  -4   6  103.89    4.30
  -7  -4   6   96.39    5.30
  -7  -4   6   93.69    4.00
  -7  -4   6   87.59    7.80
  -7   4   5   44.70    4.40
   7   4  -5   44.50    3.10
  -7  -4   5   42.40    2.90
  -7  -4   5   39.00    3.70
  -7  -4   5   40.50    2.50
  -7  -4   5   41.00    2.90
  -7  -4   5   36.40    5.80
  -7  -4   5   37.50    2.80
  -7   4   4   32.50    3.60
   7   4  -4   32.20    2.90
  -7  -4   4   31.20    3.50
  -7  -4   4   30.00    5.30
  -7  -4   4   30.50    2.00
  -7  -4   4   33.10    2.40
  -7  -4   4   34.50    2.10
   7   4  -3   19.20    2.40
  -7   4   3   25.10    3.00
  -7  -4   3   22.60    1.60
  -7  -4   3   21.80    4.60
  -7  -4   3   24.00    1.90
  -7  -4   3   22.10    1.60
  -7  -4   3   24.70    3.30
  -7  -4   3   24.10    1.90
   7   4  -2    2.40    1.30
  -7   4   2    1.50    1.20
  -7  -4   2    3.10    0.80
  -7  -4   2    4.40    3.00
  -7  -4   2    3.00    0.80
  -7  -4   2    2.60    1.00
  -7   4   1    1.10    1.00
  -7  -4   1   -0.80    2.40
  -7  -4   1    1.40    0.60
  -7  -4   1    1.20    0.60
  -7  -4   1    1.10    0.90
  -7   4   0   36.70    2.60
   7   4   0   40.10    3.70
  -7  -4   0   41.50    2.00
  -7  -4   0   41.10    1.90
  -7  -4   0   34.00    5.40
  -7  -4   0   41.50    1.80
   7   4   1    4.60    1.80
  -7   4  -1    3.20    1.00
  -7  -4  -1    3.20    0.80
  -7  -4  -1    2.70    0.70
  -7  -4  -1    2.90    2.60
  -7   4  -2   95.39    3.30
   7   4   2   94.09    5.40
  -7  -4  -2  100.19    3.60
  -7  -4  -2   99.09    3.50
  -7  -4  -2   94.59    3.50
  -7  -4  -2   94.29    7.40
   7   4   3  192.98    6.30
   7   4   3  191.18    8.00
  -7   4  -3  191.38    4.60
   7   4   3  203.28    6.30
  -7  -4  -3  209.88   10.80
  -7  -4  -3  182.48    7.10
  -7  -4  -3  194.78    5.80
  -7  -4  -3  187.78    5.80
  -7  -4  -3  185.28    5.90
   7   4   4   29.30    3.60
   7   4   4   23.00    2.70
  -7   4  -4   27.40    1.80
  -7   4  -4   26.30    1.80
   7   4   4   26.40    2.50
  -7  -4  -4   37.60    5.30
  -7  -4  -4   27.40    2.50
  -7  -4  -4   28.50    2.20
  -7  -4  -4   28.70    2.50
   7   4   5   50.49    5.00
  -7   4  -5   57.99    3.10
  -7   4  -5   55.09    3.10
   7   4   5   52.69    3.20
   7   4   5   51.69    3.20
  -7  -4  -5   52.89    3.30
  -7  -4  -5   43.90    3.10
  -7  -4  -5   51.89    3.00
  -7  -4  -5   55.39    6.30
  -7  -4  -5   55.19    3.00
  -7   4  -6    1.20    1.20
  -7   4  -6    0.10    0.90
   7   4   6   -0.50    0.90
   7   4   6   -0.40    1.50
   7   4   6   -0.30    1.00
  -7  -4  -6   -0.40    0.70
  -7  -4  -6   -3.30    1.80
   7  -4   6   -0.30    0.50
  -7  -4  -6   -0.50    1.00
   7  -4   6   -0.60    0.60
  -7  -4  -6    0.50    1.00
  -7   4  -7   42.30    3.50
  -7   4  -7   54.89    3.80
   7   4   7   45.90    5.00
   7   4   7   41.70    3.20
   7   4   7   47.30    3.40
   7  -4   7   51.89    3.00
  -7  -4  -7   49.30    3.70
  -7  -4  -7   45.60    3.10
  -7  -4  -7   49.50    5.90
   7   4   8   -0.90    1.70
  -7   4  -8    1.50    1.60
   7   4   8    0.40    1.10
  -7   4  -8    2.00    2.20
   7  -4   8    0.70    0.50
   7  -4   8    0.20    1.50
  -7  -4  -8   -2.30    1.80
  -7  -4  -8    0.00    1.30
   7   5  -3    0.60    1.30
  -7   5   3    1.80    1.50
  -7  -5   3   -2.50    2.50
   7   5  -2   66.99    4.50
  -7   5   2   74.99    4.50
  -7  -5   2   69.99    8.30
   7   5  -1    9.60    2.20
  -7   5   1   10.50    2.00
  -7  -5   1    9.80    4.00
   7   5   0  122.59    6.30
  -7   5   0  116.29    4.90
  -7  -5   0  139.49   10.20
   7   5   1  135.59    6.90
  -7   5  -1  137.49    4.80
  -7  -5  -1  139.89   10.20
  -8   0  17   -0.10    2.40
  -8   0  16    2.70    2.30
   8   0 -16    1.80    2.30
  -8   0  16    0.50    1.90
  -8   0  15   -1.20    1.60
   8   0 -15   -1.60    1.90
   8   0 -15   -0.50    1.70
  -8   0  15   -0.80    1.10
  -8   0  15    0.30    1.80
   8   0 -14  398.96   15.60
  -8   0  14  385.76   11.90
  -8   0  14  397.16   14.80
  -8   0  14  391.36   14.40
   8   0 -14  383.46   14.30
   8   0 -13    0.20    1.60
  -8   0  13    3.60    2.10
  -8   0  13    1.00    1.70
  -8   0  13    1.00    1.30
   8   0 -13   -0.90    1.40
  -8   0  11    5.70    2.10
   8   0 -11    2.30    1.60
  -8   0  11    0.20    1.10
  -8   0  11    1.40    1.50
  -8   0  11    0.40    0.50
   8   0 -11    2.00    1.60
  -8   0  10  195.38    5.50
  -8   0  10  199.68    8.40
  -8   0  10  197.68    8.20
   8   0 -10  200.88    8.30
  -8   0  10  190.08    6.70
   8   0 -10  192.18    8.00
  -8   0   9   -0.30    0.80
   8   0  -9    0.00    1.10
  -8   0   9    0.00    1.00
  -8   0   9   -0.50    1.20
  -8   0   9   -0.20    0.60
   8   0  -9    1.60    1.20
   8   0  -8    6.70    1.60
  -8   0   8    7.80    1.40
  -8   0   8    5.50    1.60
  -8   0   8    4.30    1.50
  -8   0   8    8.40    1.20
   8   0  -8    4.80    1.50
   8   0  -7   -0.90    0.70
  -8   0   7   -1.30    0.60
  -8   0   7    0.10    1.00
   8   0  -7    0.50    1.00
  -8   0   7   -0.70    0.90
   8   0  -6 2504.05   66.99
  -8   0   6 2516.45   68.19
   8   0  -5   -0.60    0.70
  -8   0   5    0.30    0.90
  -8   0   5   -1.00    0.90
   8   0  -5   -0.40    0.90
  -8   0   5    0.20    0.70
  -8   0   4 3223.98   78.59
   8   0  -4 3275.27   78.19
   8   0  -3   -0.30    0.60
   8   0  -3    0.10    0.60
  -8   0   3   -0.20    0.60
  -8   0   3    0.10    0.50
  -8   0   3    0.20    0.70
  -8   0   3   -0.10    0.50
   8   0  -3   -0.10    0.60
  -8   0   3    0.10    0.50
   8   0  -2   71.69    2.90
  -8   0   2   66.69    2.90
   8   0  -2   68.59    2.90
  -8   0   2   66.59    2.80
  -8   0   2   69.89    2.40
   8   0  -2   73.09    2.80
  -8   0   2   74.49    2.90
   8   0  -2   65.19    2.40
  -8   0   2   76.29    2.80
   8   0  -1   -0.40    0.50
  -8   0   1    0.00    0.40
  -8   0   1    0.40    0.50
   8   0  -1    0.30    0.40
  -8   0   1    0.30    0.50
  -8   0   1    0.10    0.50
  -8   0   1    0.00    0.50
   8   0  -1   -0.30    0.50
  -8   0   0  138.09    4.30
   8   0   0  139.39    3.80
   8   0   0  138.69    4.30
   8   0   0  142.39    4.40
  -8   0   0  134.59    4.20
  -8   0   0  134.19    3.80
   8   0   1    0.00    0.60
  -8   0  -1    1.40    0.70
   8   0   1   -0.20    0.40
   8   0   1   -0.70    0.50
  -8   0  -1    1.50    0.70
  -8   0  -1   -0.10    0.40
  -8   0  -2 1185.68   34.90
   8   0   2 1165.68   34.90
  -8   0  -3   -0.60    0.60
   8   0   3   -0.60    0.50
   8   0   3    0.10    0.90
  -8   0  -3    0.90    0.90
   8   0   3   -0.80    0.70
  -8   0  -3    0.90    0.80
   8   0   4   36.50    2.50
  -8   0  -4   34.80    2.70
   8   0   4   33.50    1.90
   8   0   4   29.70    2.40
  -8   0  -4   31.20    2.50
  -8   0  -5    0.10    1.00
   8   0   5   -0.60    0.50
  -8   0  -5   -0.80    0.90
   8   0   5   -0.10    0.80
   8   0   5   -1.00    0.80
  -8   0  -6  430.16   12.50
   8   0   6  434.56   12.20
   8   0   6  436.96   10.90
  -8   0  -6  426.26   12.70
   8   0   6  436.26   12.00
   8   0   7   -0.60    0.70
  -8   0  -7   -1.70    0.90
   8   0   7   -1.50    0.90
   8   0   7   -1.40    0.90
  -8   0  -7    1.50    1.40
   8   0   8  509.15   14.40
  -8   0  -8  510.05   15.20
   8   0   8  519.55   14.80
  -8   0  -8  491.75   15.30
   8   0   8  517.55   13.10
   8   0   9    0.10    1.40
   8   0   9   -1.30    1.30
  -8   0  -9   -0.40    1.40
  -8   0  -9    2.90    1.90
   8   0   9    0.50    1.00
  -8   0  -9    0.30    1.00
  -8   0 -10    0.50    1.70
   8   0  10    0.90    1.20
   8   0  10   -1.90    1.30
  -8   0 -10    1.30    2.00
  -8   0 -10   -1.60    1.50
   8   0  10   -3.40    1.30
  -8   0 -11   -0.50    1.80
  -8   0 -11   -1.60    0.90
   8   0  11    1.70    1.70
  -8   0 -11   -0.50    1.60
   8   0  11    0.80    1.10
   8   0  11   -0.10    1.60
  -8   0 -12   24.10    3.20
  -8   0 -12   23.00    6.00
   8   0  12   22.20    2.70
  -8   0 -12   16.70    3.70
   8   0  12   17.80    3.20
   8   0  12   14.10    2.90
   8   0  13   -0.70    1.10
  -8   0 -13    0.10    1.90
  -8   0 -13   -1.60    1.70
   8   0  13   -1.20    1.70
  -8   0 -13    1.80    1.40
   8   0  13   -1.70    1.30
  -8   0 -14    4.90    2.80
   8   0  14    2.30    1.90
   8   0  14   -1.20    1.60
   8   0  14    2.20    2.10
  -8   0 -14    3.00    1.80
   8   0  15    2.60    1.70
   8   0  15    1.50    3.40
   8   0  15   -0.30    1.90
  -8   1  17   42.80    5.70
  -8  -1  17   46.60    6.20
  -8   1  16    4.50    2.70
   8   1 -16    4.70    2.80
  -8   1  16    7.40    2.80
  -8  -1  16    2.20    1.60
  -8  -1  16    3.80    2.50
  -8  -1  16    2.40    2.30
  -8   1  15   91.39    6.70
   8   1 -15   76.09    7.40
   8   1 -15   92.69    6.90
  -8   1  15   98.69    6.90
   8  -1 -15   78.69    6.30
  -8  -1  15   90.09    7.00
  -8  -1  15   87.19    6.60
  -8  -1  15   83.19    4.70
   8   1 -14  442.06   16.00
  -8   1  14  437.56   15.30
  -8   1  14  441.46   15.60
   8   1 -14  470.75   16.00
   8  -1 -14  422.66   15.10
   8  -1 -14  408.46   15.30
  -8  -1  14  426.76   12.30
  -8  -1  14  449.95   15.80
  -8  -1  14  447.56   16.10
  -8   1  13   16.50    3.30
   8   1 -13   13.50    3.10
   8   1 -13   15.80    3.30
  -8   1  13   12.10    2.90
   8  -1 -13   13.70    2.90
  -8  -1  13   11.60    3.00
   8  -1 -13    8.20    2.80
  -8  -1  13   12.40    2.00
  -8  -1  13   12.60    2.10
  -8  -1  13   11.30    2.90
  -8   1  12    9.60    2.50
  -8   1  12    7.60    2.40
   8   1 -12    8.60    2.60
   8   1 -12    3.50    2.10
  -8  -1  12    2.00    2.00
  -8  -1  12    6.10    1.70
   8  -1 -12    6.00    2.20
  -8  -1  12    6.40    2.50
  -8  -1  12    5.10    1.50
   8  -1 -12    7.50    2.40
   8   1 -11 1372.06   33.90
  -8   1  11 1392.66   33.80
   8   1 -11 1389.66   33.70
  -8   1  11 1382.86   33.40
   8  -1 -11 1352.06   33.40
  -8  -1  11 1387.36   34.10
  -8  -1  11 1380.76   33.80
   8  -1 -11 1343.87   33.00
  -8  -1  11 1382.66   31.70
  -8  -1  11 1388.36   30.60
  -8   1  10  973.40   24.90
  -8   1  10 1036.90   25.50
   8   1 -10 1000.00   25.30
  -8  -1  10 1023.00   25.80
   8  -1 -10  956.10   24.90
   8  -1 -10  969.40   24.70
  -8  -1  10  977.70   25.30
  -8  -1  10 1002.50   24.10
  -8   1   8   92.49    4.80
   8   1  -8   88.79    4.90
  -8   1   8   87.49    4.60
  -8   1   8   92.39    3.00
   8   1  -8   85.49    4.60
   8  -1  -8   88.19    4.50
   8  -1  -8   85.29    4.60
  -8  -1   8   95.29    4.80
  -8  -1   8   81.89    4.80
  -8  -1   8   96.09    3.80
  -8  -1   8   97.39    5.00
   8   1  -7 1723.93   52.99
  -8   1   7 1690.53   51.69
  -8  -1   7 1730.83   54.19
   8  -1  -7 1650.33   56.09
  -8   1   6  578.34   15.10
   8   1  -6  611.54   15.50
   8   1  -6  583.34   15.20
   8   1  -6  606.54   14.20
  -8   1   6  576.34   15.00
  -8  -1   6  607.94   15.70
   8  -1  -6  590.34   14.70
  -8  -1   6  593.34   13.90
   8  -1  -6  621.84   15.00
  -8  -1   6  611.34   15.60
   8   1  -5  551.24   14.10
   8   1  -5  558.74   14.20
   8   1  -5  550.54   13.10
  -8   1   5  541.35   13.80
  -8   1   5  564.24   14.00
  -8  -1   5  563.54   13.00
   8  -1  -5  576.34   13.70
  -8  -1   5  546.25   14.20
  -8  -1   5  569.64   14.50
   8  -1  -5  563.14   13.50
   8   1  -4 1043.40   33.00
  -8   1   4  963.90   30.80
  -8  -1   4 1010.60   33.50
   8  -1  -4 1019.40   30.30
  -8   1   3   38.10    2.20
  -8   1   3   37.30    2.00
   8   1  -3   38.00    2.30
  -8   1   3   39.40    2.10
  -8   1   3   40.10    2.20
   8   1  -3   39.30    2.40
   8  -1  -3   42.40    2.10
  -8  -1   3   45.00    2.70
  -8  -1   3   40.70    2.10
   8  -1  -3   41.10    2.10
  -8  -1   3   40.70    2.50
  -8  -1   3   44.80    2.50
  -8  -1   3   40.00    2.30
   8   1  -2  205.58    7.00
  -8   1   2  210.58    5.70
   8   1  -2  215.98    6.30
   8   1  -2  218.68    6.00
  -8   1   2  212.48    5.70
  -8   1   2  222.78    6.40
   8   1  -2  214.78    6.20
  -8   1   2  211.28    5.90
  -8  -1   2  226.78    6.30
  -8  -1   2  217.68    6.30
  -8  -1   2  212.08    6.10
  -8  -1   2  213.88    6.00
  -8  -1   2  223.18    6.50
  -8   1   1   17.00    1.40
   8   1  -1   16.80    1.70
   8   1  -1   17.60    1.50
   8   1  -1   20.10    1.70
  -8   1   1   21.20    1.40
  -8   1   1   17.10    1.30
  -8   1   1   16.30    1.30
  -8   1   1   18.10    1.20
  -8  -1   1   19.10    1.50
   8  -1  -1   19.60    1.40
  -8  -1   1   17.90    1.70
  -8  -1   1   19.60    1.60
  -8  -1   1   15.60    1.60
  -8  -1   1   18.00    1.80
  -8   1   0  218.68    5.90
  -8   1   0  220.48    6.00
  -8   1   0  215.58    5.30
   8   1   0  233.08    6.30
   8  -1   0  233.28    6.00
  -8  -1   0  234.48    6.60
  -8  -1   0  221.38    6.40
  -8  -1   0  225.28    6.20
  -8  -1   0  221.28    6.30
  -8   1  -1  405.46   10.10
   8   1   1  430.96   10.40
  -8   1  -1  417.76    9.00
  -8   1  -1  420.76   11.00
   8   1   1  409.16   10.40
  -8  -1  -1  412.06   10.50
  -8  -1  -1  418.56   10.60
   8  -1   1  418.86   10.10
  -8  -1  -1  432.76   10.40
  -8   1  -2  216.28    5.10
  -8   1  -2  219.48    6.60
  -8   1  -2  225.18    6.50
   8   1   2  223.28    6.60
   8   1   2  213.48    6.40
   8   1   2  220.28    6.50
  -8  -1  -2  231.08    6.70
  -8  -1  -2  232.58    6.80
  -8  -1  -2  225.38    6.80
   8  -1   2  232.28    6.40
   8  -1   2  229.48    6.30
   8   1   3  115.09    4.30
   8   1   3  108.79    4.20
  -8   1  -3  114.99    4.50
   8   1   3  115.59    4.50
  -8   1  -3  116.59    4.40
   8  -1   3  112.19    4.10
  -8  -1  -3  114.29    4.50
   8  -1   3  120.59    4.30
  -8  -1  -3  116.29    4.60
  -8  -1  -3  120.09    4.60
   8  -1   3  115.29    2.70
  -8   1  -4 1431.76   42.40
   8   1   4 1391.06   43.90
  -8   1  -4 1412.26   44.60
  -8  -1  -4 1436.16   43.10
   8   1   5  110.49    4.70
   8   1   5  104.59    4.70
  -8   1  -5  111.49    5.00
  -8   1  -5  111.09    5.10
  -8   1  -5  117.89    5.40
   8   1   5  110.89    4.60
   8  -1   5  103.19    4.50
   8  -1   5  100.79    4.60
   8  -1   5  111.79    2.90
  -8  -1  -5  112.19    5.10
  -8  -1  -5  117.49    5.10
   8   1   6  372.36   10.60
  -8   1  -6  379.56   11.30
   8   1   6  380.36   11.10
   8   1   6  371.16   10.80
  -8   1  -6  375.96   11.50
  -8   1  -6  360.56   11.50
  -8  -1  -6  376.06   11.30
   8  -1   6  373.86   10.70
   8  -1   6  378.06    8.40
   8  -1   6  373.66   10.90
  -8   1  -7    4.90    1.80
   8   1   7    9.70    2.00
   8   1   7    7.00    1.80
  -8   1  -7    8.00    2.00
   8   1   7    8.10    1.70
  -8   1  -7    8.20    2.00
   8  -1   7    7.50    1.80
   8  -1   7    5.40    0.80
  -8  -1  -7    9.90    2.20
   8  -1   7   10.00    2.10
   8   1   8   88.29    5.00
  -8   1  -8   85.79    5.50
   8   1   8   85.99    4.50
   8   1   8   87.19    4.80
  -8   1  -8   84.19    5.20
  -8   1  -8   81.49    5.30
   8  -1   8   84.49    4.80
  -8  -1  -8   86.19    5.50
   8  -1   8   89.49    3.10
   8  -1   8   90.99    5.10
  -8  -1  -8   86.99    5.30
  -8   1  -9    3.80    2.00
   8   1   9    1.70    1.30
   8   1   9   -1.20    1.10
   8   1   9    1.70    1.60
  -8   1  -9    0.90    1.50
  -8  -1  -9    3.40    1.80
   8  -1   9   -1.00    1.30
   8  -1   9    0.60    1.40
   8  -1   9    1.00    0.70
  -8  -1  -9    1.30    1.60
  -8   1 -10   -0.80    1.40
   8   1  10   -1.90    1.10
   8   1  10    1.00    1.40
  -8   1 -10    0.90    1.80
   8   1  10   -0.20    1.40
   8  -1  10    1.30    0.80
  -8  -1 -10    1.60    1.90
   8  -1  10    0.80    1.50
   8  -1  10   -0.40    1.50
  -8  -1 -10    0.70    1.60
   8   1  11   -1.60    1.10
  -8   1 -11   -1.80    1.60
   8   1  11   -0.30    1.50
  -8   1 -11   -1.20    1.50
   8  -1  11    0.20    1.50
  -8  -1 -11   -1.20    1.60
   8  -1  11    0.10    0.80
   8  -1  11   -0.30    1.50
  -8  -1 -11    1.30    2.10
   8   1  12    0.70    1.50
  -8   1 -12   -0.50    1.80
   8   1  12   -0.40    1.20
   8   1  12    1.20    1.70
  -8   1 -12    2.10    2.00
   8  -1  12    1.00    2.20
  -8  -1 -12   -2.30    1.50
   8  -1  12    2.40    2.00
  -8  -1 -12    0.00    1.00
   8  -1  12    0.80    0.90
   8   1  13   -2.70    1.30
   8   1  13    0.20    1.70
   8   1  13    0.20    1.50
  -8   1 -13    0.20    2.10
  -8   1 -13   -0.70    1.90
   8  -1  13   -0.50    1.60
   8  -1  13   -0.50    0.80
  -8  -1 -13    1.40    2.10
   8  -1  13   -2.40    1.50
  -8  -1 -13    0.00    0.90
   8   1  14    2.00    2.00
   8   1  14   -0.50    1.50
  -8   1 -14   -0.20    2.20
   8   1  14    5.10    2.40
  -8  -1 -14    2.80    1.00
   8  -1  14    0.20    1.90
   8  -1  14   -1.00    1.80
   8  -1  14    0.00    0.90
  -8   2  15    0.30    1.80
   8   2 -15    0.20    2.00
   8   2 -15    5.10    2.90
  -8   2  15    3.00    2.00
  -8  -2  15    2.40    2.20
  -8  -2  15    1.60    1.30
  -8  -2  15    7.60    2.70
  -8  -2  15    3.80    1.80
  -8   2  14  842.62   24.40
   8   2 -14  891.71   25.30
   8   2 -14  822.12   25.20
  -8   2  14  868.31   24.30
  -8  -2  14  887.91   23.50
  -8  -2  14  851.11   25.00
  -8  -2  14  874.11   20.90
  -8   2  13   85.39    5.90
  -8   2  13   75.99    5.40
   8   2 -13   79.39    6.00
   8   2 -13   70.29    5.90
   8  -2 -13   73.39    5.40
  -8  -2  13   86.09    6.10
   8  -2 -13   81.39    5.70
  -8  -2  13   71.39    5.30
  -8  -2  13   79.59    6.10
  -8  -2  13   74.99    4.00
  -8   2  12   65.99    4.80
   8   2 -12   63.89    5.00
   8   2 -12   57.19    5.70
  -8   2  12   68.49    5.10
   8  -2 -12   60.89    6.40
  -8  -2  12   61.39    5.00
  -8  -2  12   66.69    5.30
   8  -2 -12   54.09    4.50
  -8  -2  12   56.59    3.40
  -8  -2  12   58.59    5.70
  -8   2  11   48.10    4.50
   8   2 -11   36.80    4.20
   8   2 -11   41.40    4.60
  -8   2  11   41.70    4.30
  -8  -2  11   39.30    4.40
   8  -2 -11   47.70    3.90
  -8  -2  11   44.90    4.80
  -8  -2  11   42.70    2.80
  -8  -2  11   46.60    4.90
   8  -2 -11   39.80    4.10
  -8   2  10 1088.59   27.30
   8   2 -10 1118.79   28.10
   8   2 -10 1125.79   27.70
  -8   2  10 1103.89   27.40
   8  -2 -10 1090.69   26.60
   8  -2 -10 1119.49   27.10
  -8  -2  10 1096.09   24.90
  -8  -2  10 1118.39   28.00
  -8  -2  10 1107.29   28.30
  -8  -2  10 1079.19   28.50
  -8   2   9  276.47    9.60
   8   2  -9  299.97   10.20
   8   2  -9  284.67   10.30
  -8   2   9  294.27    8.00
  -8   2   9  281.87    9.80
  -8  -2   9  295.37   10.60
   8  -2  -9  294.17    9.60
  -8  -2   9  286.87   10.30
   8  -2  -9  276.67    9.20
  -8  -2   9  299.47    8.40
  -8  -2   9  291.37   11.20
   8   2  -8   66.79    4.40
  -8   2   8   63.19    4.10
  -8   2   8   66.79    3.60
   8   2  -8   69.69    3.50
  -8   2   8   69.99    4.20
   8   2  -8   60.89    4.30
   8  -2  -8   63.69    3.70
  -8  -2   8   63.59    4.60
  -8  -2   8   59.09    4.60
  -8  -2   8   68.59    3.40
  -8  -2   8   68.89    5.20
   8  -2  -8   58.59    3.70
   8   2  -7  231.58    6.90
   8   2  -7  226.18    8.20
  -8   2   7  218.78    7.40
   8   2  -7  213.28    8.90
  -8   2   7  220.18    7.60
  -8   2   7  227.98    7.50
  -8  -2   7  229.08    9.40
  -8  -2   7  236.48    6.90
   8  -2  -7  231.78    7.30
   8  -2  -7  216.38    7.00
  -8  -2   7  239.08    8.40
  -8  -2   7  243.68    9.80
  -8   2   6  321.57   10.10
  -8   2   6  360.86   10.00
   8   2  -6  360.66   10.30
   8   2  -6  361.36   10.60
  -8   2   6  347.07    9.70
   8   2  -6  351.56    9.30
  -8  -2   6  355.66   10.60
  -8  -2   6  357.46   12.30
  -8  -2   6  335.77   10.60
  -8  -2   6  351.36    9.40
   8  -2  -6  348.07    9.40
   8   2  -5   14.60    1.60
  -8   2   5   12.70    1.60
   8   2  -5   13.60    1.80
  -8   2   5   16.40    2.30
   8   2  -5   15.20    2.00
  -8   2   5   13.00    1.60
  -8  -2   5   13.90    1.70
  -8  -2   5   11.70    1.70
   8  -2  -5   13.40    1.40
  -8  -2   5   12.50    1.90
  -8  -2   5   13.90    1.80
  -8  -2   5   14.90    2.10
   8  -2  -5   12.50    1.40
  -8  -2   5   13.70    2.70
  -8   2   4   32.60    2.10
   8   2  -4   29.60    2.30
  -8   2   4   32.60    1.80
  -8   2   4   31.20    2.80
  -8   2   4   34.50    2.10
  -8   2   4   31.40    1.90
   8   2  -4   34.90    2.50
   8   2  -4   31.70    2.10
  -8  -2   4   35.60    2.30
  -8  -2   4   29.80    2.20
  -8  -2   4   28.40    3.60
   8  -2  -4   32.90    1.70
  -8  -2   4   32.90    2.30
  -8  -2   4   30.40    2.50
   8  -2  -4   32.40    1.80
  -8   2   3  103.19    5.20
   8   2  -3   96.49    3.90
  -8   2   3  101.89    3.20
   8   2  -3   98.49    4.10
  -8   2   3   97.09    3.40
  -8   2   3   97.49    3.50
  -8   2   3  103.69    3.20
   8   2  -3   93.29    3.70
  -8  -2   3  101.39    5.70
  -8  -2   3  102.89    4.10
  -8  -2   3  100.99    3.90
  -8  -2   3  104.49    3.90
  -8  -2   3   98.39    4.30
  -8   2   2  138.99    4.20
   8   2  -2  141.69    4.80
  -8   2   2  137.09    3.90
  -8   2   2  152.28    4.00
  -8   2   2  135.49    6.20
  -8   2   2  151.38    4.20
  -8  -2   2  139.89    5.10
  -8  -2   2  149.49    4.80
  -8  -2   2  146.59    5.20
  -8  -2   2  142.69    4.70
  -8  -2   2  128.49    6.50
  -8   2   1  356.86    8.40
  -8   2   1  352.96    8.30
   8   2  -1  343.47    9.30
  -8   2   1  351.16   12.40
  -8   2   1  358.76    8.20
  -8   2   1  361.56    8.40
   8   2  -1  342.17    9.20
   8   2  -1  353.66    9.40
  -8  -2   1  357.46    9.90
  -8  -2   1  342.67    9.10
  -8  -2   1  351.86    9.50
  -8  -2   1  339.27    9.20
  -8  -2   1  345.97   11.50
  -8  -2   1  372.86    9.10
   8   2   0   61.89    3.00
  -8   2   0   65.59    2.50
   8   2   0   63.09    3.20
  -8   2   0   55.39    4.10
   8   2   0   65.09    3.00
  -8   2   0   60.79    2.50
  -8   2   0   63.49    2.50
  -8  -2   0   67.39    4.40
  -8  -2   0   65.19    3.00
   8  -2   0   65.49    2.30
  -8  -2   0   69.89    3.00
   8  -2   0   64.99    2.30
  -8  -2   0   67.19    3.20
  -8  -2   0   66.89    3.50
  -8  -2   0   65.19    2.90
   8   2   1   51.29    2.70
  -8   2  -1   47.40    2.30
  -8   2  -1   45.10    3.80
  -8   2  -1   51.79    2.40
   8   2   1   56.29    2.80
   8   2   1   54.19    3.00
  -8  -2  -1   52.39    2.70
  -8  -2  -1   54.79    2.70
  -8  -2  -1   54.59    2.80
  -8  -2  -1   54.69    3.30
   8  -2   1   51.89    2.10
  -8   2  -2  371.86    9.90
   8   2   2  399.56   10.20
  -8   2  -2  385.66   12.60
   8   2   2  397.66   10.70
  -8   2  -2  392.06    9.90
   8   2   2  373.76    9.90
  -8   2  -2  373.66    7.80
  -8  -2  -2  375.26   10.00
   8  -2   2  366.56    9.30
  -8  -2  -2  377.16   10.20
  -8  -2  -2  399.66   11.20
   8   2   3    9.50    1.50
   8   2   3   10.10    1.50
   8   2   3   10.90    1.70
  -8   2  -3   10.50    1.60
  -8   2  -3   16.50    3.30
  -8   2  -3   11.60    1.60
   8  -2   3   10.30    1.30
  -8  -2  -3   11.90    2.30
  -8  -2  -3   10.40    1.70
  -8  -2  -3   13.00    2.00
   8  -2   3   10.50    1.30
   8   2   4   23.60    2.60
  -8   2  -4   18.10    2.10
   8   2   4   22.30    2.20
  -8   2  -4   24.60    2.50
   8   2   4   25.50    2.40
  -8  -2  -4   17.50    3.10
  -8  -2  -4   22.40    2.50
   8  -2   4   23.30    1.90
   8  -2   4   20.80    2.10
  -8   2  -5    6.30    1.70
   8   2   5    3.60    1.20
   8   2   5    0.30    1.20
  -8   2  -5    4.50    1.40
   8   2   5    4.40    1.40
  -8  -2  -5    1.70    1.40
  -8  -2  -5    4.60    1.50
   8  -2   5    3.30    1.20
   8  -2   5    1.90    1.20
   8   2   6 1259.37   29.30
  -8   2  -6 1284.17   29.40
   8   2   6 1213.58   28.70
  -8   2  -6 1223.78   29.40
   8   2   6 1229.38   28.40
  -8  -2  -6 1255.67   29.50
  -8  -2  -6 1219.78   29.30
   8  -2   6 1241.08   28.40
  -8   2  -7   20.80    2.90
   8   2   7   18.90    2.60
   8   2   7   18.90    2.50
  -8   2  -7   19.70    2.90
   8   2   7   23.00    2.80
   8  -2   7   21.60    2.50
  -8  -2  -7   20.80    2.90
  -8  -2  -7   20.30    3.00
  -8   2  -8   42.80    4.30
   8   2   8   58.19    4.20
  -8   2  -8   56.89    4.40
   8   2   8   49.40    3.80
  -8  -2  -8   47.00    4.50
  -8  -2  -8   50.49    4.30
   8  -2   8   41.40    3.30
   8  -2   8   51.79    3.80
  -8   2  -9   -0.30    1.40
  -8   2  -9   -0.30    1.40
   8   2   9   -0.90    1.20
   8   2   9    0.80    1.30
   8   2   9   -0.20    1.20
   8  -2   9    1.00    1.30
  -8  -2  -9    0.00    1.50
   8  -2   9    2.20    1.50
  -8  -2  -9   -0.40    1.40
   8   2  10   10.80    2.50
  -8   2 -10   15.10    3.20
   8   2  10   12.60    2.60
  -8   2 -10   18.20    3.30
   8   2  10   11.10    2.50
  -8  -2 -10   11.80    2.20
   8  -2  10   13.40    2.60
   8  -2  10   11.40    2.50
  -8  -2 -10   16.30    3.00
  -8  -2 -10   12.70    2.80
  -8   2 -11   14.30    3.30
   8   2  11   11.60    2.70
  -8   2 -11   11.00    2.90
   8   2  11   12.70    2.70
   8   2  11   15.00    2.90
   8  -2  11   13.10    2.80
  -8  -2 -11   11.90    2.90
  -8  -2 -11   16.30    2.40
   8  -2  11   12.80    2.60
  -8   2 -12    0.10    1.90
  -8   2 -12    3.50    2.40
   8   2  12   -0.50    1.80
   8   2  12    2.10    1.70
   8   2  12   -3.30    1.20
   8  -2  12    0.00    1.90
  -8  -2 -12   -1.10    0.90
   8  -2  12   -2.40    1.40
   8   2  13   -1.40    1.50
  -8   2 -13   -1.20    1.60
   8   2  13    0.10    1.80
   8   2  13   -2.00    1.50
  -8   2 -13   -0.60    1.90
   8  -2  13   -0.60    1.60
  -8  -2 -13    0.00    0.80
   8  -2  13    0.20    1.90
   8   3 -14   -3.70    1.50
  -8   3  14   -0.20    1.60
   8   3 -14    2.80    2.30
  -8   3  14   -1.00    1.50
  -8  -3  14    1.80    2.20
  -8  -3  14   -1.70    1.10
  -8  -3  14    0.70    1.10
  -8  -3  14   -0.60    2.10
  -8   3  13    3.30    1.80
   8   3 -13    4.30    2.30
  -8   3  13    4.20    2.30
   8   3 -13    4.10    2.40
  -8  -3  13    5.50    2.50
  -8  -3  13    2.90    2.10
  -8  -3  13    2.50    2.30
  -8  -3  13    4.40    1.60
  -8   3  12    5.50    1.80
  -8   3  12    6.90    2.20
   8   3 -12    7.60    2.50
   8   3 -12    7.30    2.50
  -8  -3  12   12.40    3.00
   8  -3 -12    6.80    2.00
  -8  -3  12    7.70    1.70
  -8  -3  12    9.30    2.70
  -8  -3  12   13.10    3.50
  -8   3  11  119.19    6.00
  -8   3  11  127.19    6.30
   8   3 -11  128.69    7.30
   8   3 -11  128.39    6.90
  -8  -3  11  134.39    8.50
  -8  -3  11  129.29    7.20
   8  -3 -11  113.69    6.70
  -8  -3  11  126.69    7.00
  -8  -3  11  113.59    5.10
   8  -3 -11  123.59    5.90
   8   3 -10    2.10    1.60
   8   3 -10    0.40    1.30
  -8   3  10    1.40    1.40
  -8   3  10    1.30    1.20
  -8  -3  10   -0.80    1.30
  -8  -3  10    0.80    1.10
  -8  -3  10   -1.50    1.50
  -8  -3  10    0.80    2.20
   8  -3 -10   -0.10    1.10
   8  -3 -10    0.20    1.10
   8   3  -9  668.03   16.70
  -8   3   9  639.24   17.30
  -8   3   9  679.53   17.40
   8   3  -9  679.33   18.60
   8   3  -9  685.63   18.90
  -8  -3   9  670.93   16.90
  -8  -3   9  705.43   19.30
   8  -3  -9  678.43   16.90
  -8  -3   9  713.43   22.00
   8  -3  -9  665.23   16.60
  -8   3   8  396.46   11.10
   8   3  -8  402.36   12.20
  -8   3   8  402.96   11.10
   8   3  -8  386.76   10.70
   8   3  -8  402.36   12.50
  -8  -3   8  398.06   12.70
  -8  -3   8  380.16   11.00
   8  -3  -8  388.16   10.20
  -8  -3   8  415.16   15.50
  -8  -3   8  388.56   11.80
  -8  -3   8  383.76   12.50
   8  -3  -8  383.26   10.40
  -8   3   7 1742.33   37.20
   8   3  -7 1768.42   39.00
   8   3  -7 1719.93   38.50
  -8   3   7 1619.84   39.50
  -8   3   7 1746.23   37.10
  -8  -3   7 1699.23   39.20
  -8  -3   7 1704.33   38.90
  -8  -3   7 1703.63   37.80
  -8  -3   7 1751.12   38.20
  -8  -3   7 1704.73   37.90
   8  -3  -7 1692.23   36.00
  -8  -3   7 1735.33   43.20
   8  -3  -7 1698.03   38.80
  -8   3   6  226.78    6.40
  -8   3   6  221.18    9.10
   8   3  -6  233.28    8.00
  -8   3   6  221.58    6.60
  -8   3   6  229.58    6.70
   8   3  -6  226.48    7.70
   8   3  -6  213.78    6.90
  -8  -3   6  231.78    8.30
  -8  -3   6  219.18    7.50
  -8  -3   6  233.48    8.10
  -8  -3   6  220.08   10.80
   8  -3  -6  224.78    5.80
  -8  -3   6  220.38    7.40
  -8  -3   6  218.98    7.30
   8   3  -5    1.10    1.00
  -8   3   5    0.80    0.70
  -8   3   5    0.80    0.60
  -8   3   5    1.50    0.60
   8   3  -5    1.20    1.10
  -8   3   5    0.90    0.70
   8   3  -5    0.60    1.00
  -8  -3   5    1.50    3.60
  -8  -3   5    1.40    1.10
  -8  -3   5    1.40    1.00
  -8  -3   5    1.20    1.10
  -8  -3   5    2.40    1.30
  -8  -3   5    1.60    0.90
   8   3  -4  118.89    4.70
  -8   3   4  121.59    3.20
   8   3  -4  115.49    4.80
  -8   3   4  119.29    3.20
  -8   3   4  113.79    3.40
   8   3  -4  118.99    4.70
  -8   3   4  124.59    3.50
  -8  -3   4  120.99    4.50
  -8  -3   4  128.49    4.70
  -8  -3   4  109.29    5.00
  -8  -3   4  116.29    5.20
  -8  -3   4  118.39    5.00
  -8  -3   4  118.69    7.60
   8   3  -3   31.80    2.50
  -8  -3   3   33.40    2.60
  -8  -3   3   31.80    4.50
  -8  -3   3   40.30    2.40
  -8  -3   3   31.60    2.20
  -8  -3   3   36.40    2.70
  -8  -3   3   39.50    3.10
   8   3  -2   15.20    2.00
  -8   3   2   25.50    2.50
  -8  -3   2   20.50    2.20
  -8  -3   2   16.50    1.70
  -8  -3   2   20.50    2.60
  -8  -3   2   16.50    3.50
  -8  -3   2   16.30    1.90
  -8   3   1   46.60    2.80
   8   3  -1   53.09    3.30
  -8  -3   1   55.89    3.80
  -8  -3   1   41.30    5.10
  -8  -3   1   58.39    2.80
  -8  -3   1   48.10    2.80
  -8  -3   1   52.19    3.00
  -8  -3   1   55.49    3.10
  -8   3   0    7.80    0.70
  -8   3   0    7.20    0.80
  -8   3   0    8.30    0.70
  -8   3   0    6.90    0.70
   8   3   0    6.70    1.60
  -8   3   0    6.50    1.40
   8   3   0    7.00    1.30
  -8  -3   0    3.00    1.60
  -8  -3   0    6.10    1.80
  -8  -3   0    5.90    2.60
  -8  -3   0    6.10    1.30
  -8  -3   0    6.70    1.30
  -8  -3   0    6.60    1.30
  -8   3  -1   97.79    3.10
  -8   3  -1   93.29    3.00
  -8   3  -1   96.09    3.30
  -8   3  -1  100.39    3.30
   8   3   1  100.99    4.10
   8   3   1   93.29    4.70
  -8   3  -1   96.79    3.30
   8   3   1  100.39    4.10
  -8  -3  -1  115.89    7.00
  -8  -3  -1  102.59    4.20
  -8  -3  -1   99.29    4.00
  -8  -3  -1   95.79    4.10
  -8  -3  -1   94.79    3.90
  -8  -3  -1   99.39    5.30
   8   3   2   20.60    2.10
   8   3   2   15.70    2.50
   8   3   2   20.00    2.00
  -8   3  -2   19.70    1.00
  -8   3  -2   17.20    1.70
  -8  -3  -2   16.50    3.30
  -8  -3  -2   21.20    2.20
   8  -3   2   20.80    1.10
   8  -3   2   17.60    1.10
  -8  -3  -2   19.40    2.10
  -8  -3  -2   17.40    1.90
  -8  -3  -2   17.00    2.00
  -8   3  -3  166.98    5.60
  -8   3  -3  155.78    5.50
   8   3   3  164.68    6.80
   8   3   3  156.68    5.60
   8   3   3  153.98    5.60
  -8  -3  -3  164.88    8.50
  -8  -3  -3  150.68    5.80
   8  -3   3  156.68    4.50
  -8  -3  -3  150.88    5.70
  -8  -3  -3  156.98    5.60
   8  -3   3  160.58    4.60
  -8  -3  -3  168.98    5.90
   8   3   4  946.61   22.20
  -8   3  -4  961.50   22.40
   8   3   4  930.61   22.00
   8   3   4  982.30   23.90
  -8   3  -4  971.30   22.30
  -8  -3  -4  964.50   26.10
  -8  -3  -4  955.00   22.30
  -8  -3  -4  951.80   22.80
  -8  -3  -4  915.91   22.50
   8  -3   4  924.91   20.80
  -8   3  -5   19.00    2.50
  -8   3  -5   17.40    2.40
   8   3   5   18.00    2.30
   8   3   5   18.30    2.30
   8   3   5   11.70    2.40
   8  -3   5   19.10    1.90
  -8  -3  -5   16.20    2.50
  -8  -3  -5   15.60    3.20
  -8  -3  -5   17.60    2.50
   8  -3   5   16.50    1.80
   8   3   6    2.20    1.30
  -8   3  -6    2.50    1.30
  -8   3  -6   -0.50    1.20
   8   3   6    2.10    1.50
   8   3   6    0.30    1.10
  -8  -3  -6    0.30    1.30
   8  -3   6    0.40    0.90
  -8  -3  -6    0.90    1.70
   8  -3   6    0.40    0.90
  -8  -3  -6   -1.10    1.10
  -8   3  -7    2.10    1.40
   8   3   7    2.40    1.30
  -8   3  -7    4.20    1.70
   8   3   7    2.20    1.30
   8   3   7    3.10    1.90
  -8  -3  -7    0.70    1.40
  -8  -3  -7    2.80    1.70
  -8  -3  -7    0.20    1.70
   8  -3   7    1.60    1.30
   8  -3   7    1.50    1.10
  -8   3  -8    1.50    1.60
   8   3   8    3.20    1.70
  -8   3  -8    2.40    1.50
   8   3   8    4.40    2.10
   8   3   8   -0.30    1.10
   8  -3   8    2.50    2.10
  -8  -3  -8    4.80    2.10
  -8  -3  -8    1.70    1.60
   8  -3   8    3.00    1.40
  -8  -3  -8    3.20    1.70
   8   3   9   19.60    3.40
   8   3   9   13.90    2.40
  -8   3  -9   24.70    3.60
   8   3   9   20.80    3.00
  -8   3  -9   23.60    3.50
  -8  -3  -9   21.00    3.30
   8  -3   9   17.90    2.60
  -8  -3  -9   24.10    3.60
  -8   3 -10   13.80    3.00
   8   3  10   16.10    3.30
   8   3  10    6.70    2.10
   8   3  10   10.20    2.30
  -8   3 -10    8.50    2.70
   8  -3  10   12.00    2.40
   8  -3  10    8.00    2.20
  -8  -3 -10    8.50    2.40
  -8   3 -11    3.60    2.30
   8   3  11    3.70    2.10
  -8   3 -11   -0.50    1.80
   8  -3  11    2.80    1.70
  -8  -3 -11    1.70    1.60
   8   4 -10   13.60    2.80
  -8   4  10   11.10    2.90
   8   4 -10   15.80    2.90
  -8   4  10   11.90    1.80
  -8   4  10   11.00    1.70
   8  -4 -10   12.40    1.20
  -8  -4  10    8.70    2.20
  -8  -4  10   15.00    2.40
  -8  -4  10   10.30    4.00
  -8  -4  10   10.60    2.30
   8   4  -9   17.00    2.30
  -8   4   9   15.30    1.70
  -8   4   9   18.80    1.90
   8   4  -9   21.00    3.10
  -8   4   9   25.20    4.00
  -8   4   9   16.10    1.80
   8   4  -9   19.50    3.00
  -8  -4   9   15.70    4.60
  -8  -4   9   15.10    2.60
  -8  -4   9   15.40    2.70
  -8  -4   9   18.80    2.60
  -8  -4   9   16.40    2.40
   8   4  -8   12.50    2.30
   8   4  -8    7.00    1.60
  -8   4   8   10.10    1.20
   8   4  -8    9.20    2.00
  -8   4   8   12.60    2.90
  -8   4   8    7.40    1.10
  -8   4   8    7.50    1.00
  -8   4   8    9.00    1.20
  -8  -4   8    8.10    1.90
  -8  -4   8   12.20    1.90
  -8  -4   8    9.80    2.10
  -8  -4   8    7.70    3.60
  -8  -4   8    6.50    1.90
   8   4  -7  560.74   14.80
   8   4  -7  580.54   15.40
   8   4  -7  574.24   15.70
  -8   4   7  572.84   17.30
  -8  -4   7  559.94   15.50
  -8  -4   7  595.74   21.40
  -8  -4   7  573.44   14.70
  -8  -4   7  581.94   16.00
  -8  -4   7  569.84   15.70
  -8   4   6    4.50    2.00
   8   4  -6    2.60    1.30
   8   4  -6    1.30    1.30
  -8  -4   6    2.90    1.20
  -8  -4   6    4.60    1.30
  -8  -4   6    4.00    1.60
  -8  -4   6    6.90    3.40
  -8  -4   6    2.00    1.50
   8   4  -5  914.41   21.80
  -8   4   5  937.81   25.90
  -8  -4   5  949.71   28.90
  -8  -4   5  886.11   20.70
  -8  -4   5  921.31   21.60
  -8  -4   5  890.91   23.10
  -8  -4   5  912.31   21.90
  -8  -4   5  909.21   20.60
   8   4  -4  164.78    6.20
  -8   4   4  170.58    7.10
  -8  -4   4  156.58    5.60
  -8  -4   4  139.79    6.80
  -8  -4   4  149.29    5.60
  -8  -4   4  145.69    5.60
  -8  -4   4  155.28    5.10
  -8  -4   4  183.18   10.70
   8   4  -3   22.20    2.60
  -8   4   3   30.50    3.20
  -8  -4   3   26.80    3.40
  -8  -4   3   29.10    3.00
  -8  -4   3   26.70    2.20
  -8  -4   3   31.30    2.00
  -8  -4   3   26.60    5.10
  -8  -4   3   30.10    2.00
  -8   4   2   25.10    2.70
  -8  -4   2   30.30    1.90
  -8  -4   2   29.20    2.80
  -8  -4   2   28.40    3.60
  -8  -4   2   26.70    4.80
  -8  -4   2   29.10    1.90
  -8  -4   2   27.50    2.10
  -8   4   1   41.80    2.90
   8   4  -1   39.90    3.30
  -8  -4   1   35.70    2.20
  -8  -4   1   40.10    5.90
  -8  -4   1   38.10    2.10
  -8  -4   1   39.80    2.30
  -8  -4   1   40.30    2.20
   8   4   0    3.10    1.50
  -8   4   0    2.30    1.00
  -8  -4   0    3.20    1.00
  -8  -4   0    3.50    0.90
  -8  -4   0    2.60    2.60
  -8  -4   0    3.30    0.90
  -8  -4   0    2.70    0.90
   8   4   1   66.79    4.40
  -8   4  -1   61.79    2.80
  -8  -4  -1   67.69    3.00
  -8  -4  -1   68.69    7.60
  -8  -4  -1   64.29    3.00
  -8  -4  -1   62.99    3.00
  -8  -4  -1   65.69    3.00
   8   4   2   71.79    4.80
  -8   4  -2   71.89    2.50
  -8  -4  -2   71.69    3.30
  -8  -4  -2   69.09    3.30
  -8  -4  -2   72.69    4.90
  -8  -4  -2   73.99    7.80
  -8  -4  -2   69.29    3.20
  -8   4  -3   73.19    2.10
   8   4   3   75.19    5.00
  -8   4  -3   70.39    2.00
   8   4   3   66.69    3.60
  -8  -4  -3   68.59    3.60
  -8  -4  -3   76.79    4.00
  -8  -4  -3   71.49    3.60
  -8  -4  -3   87.69    7.30
  -8  -4  -3   76.09    3.50
   8   4   4   43.30    4.50
  -8   4  -4   44.90    2.40
   8   4   4   45.80    3.10
   8   4   4   44.00    3.00
  -8   4  -4   45.10    2.50
  -8  -4  -4   52.89    3.30
  -8  -4  -4   42.70    5.80
  -8  -4  -4   46.70    2.90
  -8  -4  -4   48.20    3.20
  -8  -4  -4   48.40    2.90
  -8   4  -5    0.80    1.10
   8   4   5   -1.70    0.80
   8   4   5    0.10    1.50
  -8   4  -5    1.00    0.90
   8   4   5    1.10    1.20
  -8  -4  -5   -0.60    0.90
  -8  -4  -5   -0.20    1.00
  -8  -4  -5    3.30    2.60
  -8  -4  -5   -0.40    0.80
  -8  -4  -5   -1.60    1.00
  -8   4  -6   36.40    3.00
   8   4   6   35.50    4.30
   8   4   6   33.40    3.10
  -8   4  -6   38.40    3.10
   8   4   6   30.90    3.00
  -8  -4  -6   43.00    5.80
   8  -4   6   35.70    2.00
   8  -4   6   34.30    1.90
  -8  -4  -6   37.80    2.90
  -8  -4  -6   33.20    4.90
  -8   4  -7   -0.60    1.00
   8   4   7    2.40    1.90
   8   4   7   -0.50    1.10
  -8   4  -7    0.80    1.30
   8   4   7    0.20    1.20
  -8  -4  -7    0.10    1.10
  -8  -4  -7   -1.40    0.70
  -8  -4  -7   -1.30    2.00
  -8  -4  -7    0.30    1.20
   8  -4   7   -0.50    0.90
  -8   4  -8   25.40    3.30
   8   4   8   32.10    3.30
   8   4   8   26.60    3.00
   8   4   8   31.50    4.30
  -8  -4  -8   33.10    5.00
  -8   5   2  119.79    5.80
   8   5  -2  115.69    5.90
  -8  -5   2  127.89   10.00
  -8   5   1   -0.20    1.10
   8   5  -1   -1.20    1.30
  -8  -5   1    1.70    3.10
   8   5   0   36.10    4.00
  -8   5   0   36.20    2.70
  -8  -5   0   33.70    6.10
  -9   0  17    1.60    2.20
  -9   0  16  279.87   12.50
  -9   0  16  276.57   12.70
   9   0 -16  285.57   12.70
  -9   0  15    2.10    2.00
  -9   0  15   -1.20    1.10
   9   0 -15   -1.90    1.50
   9   0 -15   -1.30    1.60
  -9   0  15   -0.90    1.80
   9   0 -14  222.58   10.60
  -9   0  14  229.98   10.70
   9   0 -14  223.48   10.30
  -9   0  14  223.98    8.30
  -9   0  14  243.48   10.70
  -9   0  13   -1.30    1.40
  -9   0  13    2.20    2.00
   9   0 -13    2.60    1.80
   9   0 -13    0.50    1.60
  -9   0  13   -1.00    1.10
  -9   0  12  203.88    7.50
   9   0 -12  196.58    9.20
  -9   0  12  208.78    9.30
  -9   0  12  217.28    9.60
   9   0 -12  222.08    9.40
   9   0 -11    1.70    1.70
   9   0 -11    0.90    1.50
  -9   0  11   -0.90    0.60
  -9   0  11   -0.20    1.40
  -9   0  11    0.10    1.70
  -9   0  11   -0.30    1.10
  -9   0  10 1349.47   32.60
  -9   0  10 1319.17   28.80
  -9   0  10 1354.96   32.30
   9   0 -10 1367.16   32.10
   9   0 -10 1287.47   32.10
  -9   0   9   -0.80    1.10
  -9   0   9    1.10    1.30
  -9   0   9    0.40    1.00
   9   0  -9   -0.50    0.80
  -9   0   8  489.65   12.50
  -9   0   8  502.35   14.10
   9   0  -8  488.05   13.70
   9   0  -8  496.05   14.00
  -9   0   8  496.65   14.30
   9   0  -7    0.60    0.90
  -9   0   7    0.40    1.00
  -9   0   7    0.00    0.70
   9   0  -7    0.00    0.90
  -9   0   7    0.50    1.10
  -9   0   5   -0.50    0.80
   9   0  -5   -0.20    0.80
   9   0  -5   -0.20    0.90
  -9   0   5    0.10    0.80
  -9   0   5   -0.60    1.00
  -9   0   4   18.80    1.50
   9   0  -4   15.60    1.80
  -9   0   4   15.70    1.80
  -9   0   4   14.30    2.00
   9   0  -4   16.70    1.80
  -9   0   4   13.90    1.70
  -9   0   3    1.00    0.80
   9   0  -3    0.50    0.70
   9   0  -3   -0.90    0.60
  -9   0   3    0.40    0.70
  -9   0   3    0.60    0.70
   9   0  -3    0.10    0.70
  -9   0   3    0.00    0.70
  -9   0   3    0.60    0.50
   9   0  -2  635.44   14.80
   9   0  -1    0.60    0.60
  -9   0   1   -0.40    0.60
  -9   0   1   -0.70    0.40
   9   0  -1    0.00    0.40
   9   0  -1    1.10    0.70
  -9   0   1   -0.20    0.60
  -9   0   1    0.70    0.60
  -9   0   1   -0.20    0.60
  -9   0   0 1129.39   32.90
   9   0   0 1128.89   32.90
   9   0   1    0.30    0.50
  -9   0  -1    0.60    0.80
  -9   0  -1    0.90    0.70
  -9   0  -1    0.10    0.50
   9   0   1    0.70    0.70
   9   0   1    0.10    0.70
  -9   0  -2  620.54   14.90
   9   0   2  623.34   14.80
  -9   0  -2  627.54   15.10
   9   0   2  627.24   14.70
   9   0   2  625.44   13.80
  -9   0  -3   -0.20    0.60
   9   0   3    0.60    0.50
  -9   0  -3   -0.20    0.70
  -9   0  -3   -0.20    0.80
   9   0   3    0.80    1.00
   9   0   3    0.30    0.80
   9   0   4   41.30    2.70
  -9   0  -4   44.10    3.00
   9   0   4   44.60    2.90
   9   0   4   48.10    2.30
  -9   0  -4   47.80    3.00
   9   0   5    2.00    1.10
   9   0   5    1.70    0.90
   9   0   5    0.30    0.60
  -9   0  -5   -0.70    1.00
  -9   0  -5   -0.30    0.90
  -9   0  -6  781.22   20.20
   9   0   6  781.12   18.00
   9   0   6  772.82   19.30
   9   0   6  789.12   19.60
  -9   0  -6  790.72   20.00
   9   0   7    1.70    0.90
  -9   0  -7   -1.90    1.10
   9   0   7   -1.20    1.10
  -9   0  -7   -2.60    1.00
   9   0   7   -0.30    1.10
  -9   0  -8  188.68    8.30
   9   0   8  199.28    6.50
   9   0   8  185.68    7.70
  -9   0  -8  198.78    8.30
   9   0   8  193.88    7.60
  -9   0  -9   -2.00    1.50
  -9   0  -9   -1.70    1.50
   9   0   9   -1.40    1.40
   9   0   9   -1.40    1.40
   9   0   9    0.40    1.00
  -9   0 -10  583.44   16.40
  -9   0 -10  624.24   19.00
   9   0  10  605.64   17.80
  -9   0 -10  600.24   18.60
   9   0  10  619.04   15.70
   9   0  10  620.74   17.50
   9   0  11   -1.10    0.90
  -9   0 -11   -0.80    1.10
  -9   0 -11   -0.10    1.60
  -9   0 -11   -1.30    1.50
   9   0  11   -0.40    1.50
   9   0  11    0.70    1.50
  -9   0 -12   65.59    4.50
   9   0  12   59.09    3.90
  -9   0 -12   49.60    5.80
   9   0  12   63.69    5.30
  -9   0 -12   63.79    6.30
   9   0  12   65.49    5.10
   9   0  13    0.00    1.20
  -9   0 -13    1.90    1.40
  -9   0 -13   -2.20    1.70
   9   0  13    0.40    1.70
  -9   0 -14   98.59    8.00
   9   0  14   95.49    5.30
   9   0  14   80.89    6.60
   9   0  14  100.89    6.80
  -9   1  16   32.10    4.80
  -9   1  16   30.00    4.80
   9   1 -16   34.40    5.10
  -9  -1  16   41.00    5.50
  -9  -1  16   41.60    6.60
  -9  -1  16   36.30    3.50
   9   1 -15    2.20    2.40
   9   1 -15    5.60    2.70
  -9   1  15    4.40    2.50
  -9   1  15    3.80    2.30
   9  -1 -15    0.70    2.10
  -9  -1  15    4.50    2.50
  -9  -1  15   -0.10    2.00
   9   1 -14  116.69    7.50
  -9   1  14  104.99    6.90
   9   1 -14   91.79    6.80
  -9   1  14  116.19    7.40
   9  -1 -14  100.49    6.70
  -9  -1  14  102.29    5.10
  -9  -1  14   98.69    7.10
   9  -1 -14  102.49    7.00
  -9  -1  14  108.39    7.20
  -9  -1  14  106.49    4.70
  -9   1  13  269.47   11.20
   9   1 -13  268.47   11.10
   9   1 -13  285.87   11.70
  -9   1  13  247.18   10.70
  -9  -1  13  265.77   11.20
   9  -1 -13  267.97   10.80
  -9  -1  13  256.97    8.60
  -9  -1  13  268.07    8.80
  -9  -1  13  273.57   11.60
  -9   1  12   62.59    4.90
  -9   1  12   50.39    5.10
   9   1 -12   53.29    5.40
   9   1 -12   55.09    5.30
  -9  -1  12   58.19    3.50
  -9  -1  12   47.80    5.20
   9  -1 -12   58.39    4.80
   9  -1 -12   49.80    4.80
  -9  -1  12   53.49    5.40
  -9  -1  12   49.90    3.70
  -9   1  11  816.82   22.50
   9   1 -11  854.51   22.50
   9   1 -11  823.72   22.70
  -9   1  11  828.02   22.30
   9  -1 -11  841.52   22.30
  -9  -1  11  844.22   22.80
  -9  -1  11  810.92   19.70
  -9  -1  11  821.02   20.90
  -9  -1  11  823.62   22.90
   9  -1 -11  826.12   21.90
  -9   1  10  411.26   13.10
  -9   1  10  382.56   12.60
   9   1 -10  413.66   13.40
   9   1 -10  417.66   13.00
   9  -1 -10  404.56   12.80
   9  -1 -10  398.46   12.40
  -9  -1  10  389.16   13.00
  -9  -1  10  404.16   12.10
  -9  -1  10  396.76   10.70
  -9  -1  10  382.86   13.10
  -9   1   9  253.37    6.10
   9   1  -9  259.77    9.50
  -9   1   9  267.77    9.40
  -9   1   9  239.98    8.90
   9   1  -9  251.17    9.10
   9  -1  -9  255.77    8.80
  -9  -1   9  251.17    7.50
   9  -1  -9  246.38    8.90
  -9  -1   9  237.28    9.30
  -9  -1   9  235.28    9.30
  -9  -1   9  258.27    8.80
   9   1  -8   68.89    4.30
  -9   1   8   69.29    4.10
   9   1  -8   68.99    4.20
  -9   1   8   74.39    2.80
  -9   1   8   70.69    4.30
  -9  -1   8   58.89    4.20
   9  -1  -8   67.19    3.80
  -9  -1   8   66.39    4.30
  -9  -1   8   67.49    4.10
   9  -1  -8   71.99    4.80
  -9  -1   8   75.29    3.30
   9   1  -7  400.56   11.50
   9   1  -7  392.66   11.70
  -9   1   7  392.56   11.60
  -9   1   7  393.06   11.40
  -9  -1   7  401.66   12.00
  -9  -1   7  412.16   11.90
  -9  -1   7  397.96   10.10
  -9  -1   7  380.86   11.60
   9  -1  -7  405.36   11.30
   9  -1  -7  389.46   11.00
  -9   1   6  151.88    6.00
   9   1  -6  171.28    6.30
   9   1  -6  153.88    6.00
   9   1  -6  166.78    5.30
  -9   1   6  161.78    6.00
  -9  -1   6  167.88    5.20
  -9  -1   6  161.88    6.30
  -9  -1   6  159.68    6.30
   9  -1  -6  169.48    5.80
   9  -1  -6  167.18    5.90
  -9  -1   6  160.38    6.40
  -9   1   5 2821.72   69.89
   9   1  -5 2819.82   71.09
   9  -1  -5 2379.56   66.79
  -9  -1   5 2834.92   72.39
   9   1  -4 1329.17   40.40
  -9   1   4 1330.47   39.30
  -9  -1   4 1381.46   41.90
   9  -1  -4 1389.26   38.60
   9   1  -3 2540.55   63.89
  -9   1   3 2470.75   61.69
  -9  -1   3 2564.94   65.29
   9  -1  -3 2560.64   61.09
   9   1  -2  131.99    4.70
   9   1  -2  135.69    4.80
  -9   1   2  131.79    4.30
  -9   1   2  130.09    4.30
   9   1  -2  133.39    4.30
  -9   1   2  136.29    4.10
  -9   1   2  131.69    4.20
  -9  -1   2  137.69    4.70
  -9  -1   2  143.99    4.50
  -9  -1   2  141.99    5.00
  -9  -1   2  144.79    4.60
  -9  -1   2  140.69    4.70
  -9   1   1  982.00   29.00
   9   1  -1 1047.30   31.30
   9  -1  -1 1031.20   29.00
  -9  -1   1  999.50   31.50
   9   1   0  613.04   15.70
   9   1   0  643.74   15.00
  -9  -1   0  655.33   15.00
  -9   1  -1   14.50    1.60
  -9   1  -1   15.30    0.90
   9   1   1   14.10    1.60
   9   1   1   16.40    1.70
   9   1   1   14.00    1.60
  -9   1  -1   14.30    1.50
   9  -1   1   15.50    1.50
   9  -1   1   14.60    1.50
  -9  -1  -1   18.30    1.90
  -9  -1  -1   15.70    1.70
  -9  -1  -1   15.80    1.80
   9   1   2  430.66   11.00
  -9   1  -2  414.86   10.80
   9   1   2  424.26   10.80
  -9   1  -2  416.86   10.80
   9   1   2  411.96   10.70
  -9   1  -2  421.46    9.20
   9  -1   2  445.16   10.70
   9  -1   2  433.46    9.20
  -9  -1  -2  419.16   11.10
   9  -1   2  429.96   10.50
  -9  -1  -2  431.96   11.00
  -9  -1  -2  421.06   11.10
   9   1   3   72.29    3.50
  -9   1  -3   75.09    2.30
   9   1   3   75.89    3.40
  -9   1  -3   67.69    3.50
  -9   1  -3   69.09    3.50
   9   1   3   71.19    3.40
   9  -1   3   73.29    3.30
  -9  -1  -3   77.49    3.70
  -9  -1  -3   74.59    3.70
   9  -1   3   75.69    2.10
  -9  -1  -3   80.09    3.80
   9  -1   3   77.69    3.40
   9   1   4   18.10    2.10
  -9   1  -4   17.30    2.20
   9   1   4   15.20    1.90
   9   1   4   17.90    2.00
  -9  -1  -4   15.20    2.00
  -9  -1  -4   17.30    2.20
  -9  -1  -4   18.70    2.30
   9  -1   4   15.60    1.90
   9  -1   4   18.70    0.90
   9  -1   4   16.50    1.90
   9   1   5   36.20    2.60
  -9   1  -5   39.10    3.20
  -9   1  -5   40.50    3.00
   9   1   5   38.60    2.80
  -9   1  -5   40.80    3.10
   9   1   5   41.00    3.00
   9  -1   5   41.20    1.40
   9  -1   5   34.10    2.50
  -9  -1  -5   34.20    2.90
   9  -1   5   33.30    2.70
  -9  -1  -5   35.50    3.00
   9   1   6    0.10    0.90
  -9   1  -6   -0.20    1.10
   9   1   6   -0.20    1.00
   9   1   6    0.50    1.10
  -9   1  -6    0.00    1.20
  -9   1  -6    0.30    1.10
   9  -1   6   -0.10    0.40
   9  -1   6   -0.20    1.00
  -9  -1  -6   -0.20    1.10
  -9  -1  -6    1.40    1.30
   9  -1   6   -0.90    0.90
  -9   1  -7  130.19    6.30
  -9   1  -7  116.79    6.10
   9   1   7  124.29    5.80
  -9   1  -7  115.39    5.90
   9   1   7  117.39    5.50
   9   1   7  125.99    5.40
   9  -1   7  130.79    5.90
  -9  -1  -7  118.29    6.10
   9  -1   7  129.69    5.70
  -9  -1  -7  119.09    6.10
   9  -1   7  130.29    3.70
  -9   1  -8 1045.30   26.60
   9   1   8 1057.99   25.40
   9   1   8 1036.00   25.60
  -9   1  -8 1026.20   26.30
   9   1   8 1006.40   24.60
   9  -1   8 1045.40   25.60
  -9  -1  -8 1033.40   26.50
  -9  -1  -8  980.50   26.00
   9  -1   8 1054.69   25.20
   9  -1   8 1030.90   22.10
   9   1   9   77.19    4.40
  -9   1  -9   69.79    5.10
  -9   1  -9   66.29    5.10
   9   1   9   62.79    4.60
   9   1   9   73.69    4.70
   9  -1   9   66.99    4.70
  -9  -1  -9   76.49    5.30
   9  -1   9   65.79    2.80
  -9  -1  -9   69.69    5.30
   9  -1   9   64.89    4.50
   9   1  10  358.56   12.20
   9   1  10  364.96   11.60
  -9   1 -10  359.66   13.20
   9   1  10  359.06   12.50
  -9   1 -10  370.16   13.60
  -9  -1 -10  368.76   13.50
   9  -1  10  369.66   12.50
   9  -1  10  374.26    9.90
  -9  -1 -10  355.66   13.20
   9  -1  10  347.67   12.00
  -9   1 -11   11.60    3.10
   9   1  11    5.80    2.40
  -9   1 -11    8.80    2.90
   9   1  11   13.10    2.80
   9  -1  11   10.60    2.50
  -9  -1 -11    8.90    2.80
  -9  -1 -11    6.60    2.60
   9  -1  11    4.70    2.10
   9  -1  11    7.10    1.30
  -9   1 -12    5.90    2.70
   9   1  12    6.60    2.20
   9   1  12    3.60    2.30
  -9   1 -12    8.40    2.90
   9   1  12    5.30    2.30
   9  -1  12    6.40    1.30
   9  -1  12    5.20    2.20
  -9  -1 -12    5.30    2.70
   9  -1  12    8.40    2.60
  -9  -1 -12    6.80    1.70
   9   1  13    0.40    1.60
  -9   1 -13    4.70    2.80
   9   1  13    0.20    1.70
  -9   1 -13   -0.60    1.90
   9   1  13    1.70    1.90
  -9  -1 -13   -1.00    1.90
   9  -1  13   -0.30    0.80
  -9  -1 -13   -0.40    1.10
   9  -1  13   -0.90    1.50
   9  -1  13    0.00    1.80
   9   1  14   11.60    2.70
  -9   1 -14    6.50    3.10
   9   1  14    9.10    3.10
   9   1  14    3.80    2.50
   9  -1  14    4.50    2.50
   9  -1  14    4.20    2.30
   9  -1  14    4.40    1.30
  -9  -1 -14    5.40    1.70
   9   2 -15    3.70    2.70
   9   2 -15    5.00    2.60
  -9   2  15    7.30    2.70
  -9   2  15   12.50    3.40
  -9  -2  15   10.90    3.50
  -9  -2  15    8.70    3.10
  -9  -2  15   13.20    2.70
  -9  -2  15   12.90    2.20
   9   2 -14  259.47   11.40
   9   2 -14  247.38   11.60
  -9   2  14  251.07   10.80
  -9   2  14  259.17   11.20
  -9  -2  14  262.27   11.60
  -9  -2  14  264.87   10.50
  -9  -2  14  259.07   13.80
  -9  -2  14  264.27    8.60
  -9   2  13   50.69    5.10
   9   2 -13   45.60    5.20
   9   2 -13   51.09    5.50
  -9   2  13   49.30    5.10
   9  -2 -13   49.90    5.10
   9  -2 -13   46.70    4.70
  -9  -2  13   44.90    5.30
  -9  -2  13   46.20    3.20
  -9  -2  13   49.80    5.60
  -9  -2  13   55.29    4.80
   9   2 -12   -0.60    1.50
  -9   2  12    0.40    1.70
   9   2 -12    0.70    1.60
  -9   2  12   -0.10    1.30
  -9  -2  12   -0.40    1.60
   9  -2 -12    0.70    1.50
  -9  -2  12    0.40    1.00
  -9  -2  12    0.30    1.60
  -9  -2  12    0.70    1.80
   9   2 -11    4.20    1.90
   9   2 -11    0.60    1.50
  -9   2  11    1.50    1.50
  -9   2  11    2.00    1.50
  -9  -2  11    2.90    1.90
   9  -2 -11    1.40    1.50
  -9  -2  11    2.40    1.90
  -9  -2  11    3.00    1.90
  -9  -2  11    2.00    1.10
   9  -2 -11   -0.40    1.20
   9   2 -10  751.62   20.90
   9   2 -10  781.42   21.40
  -9   2  10  791.22   20.80
  -9  -2  10  755.42   21.80
  -9  -2  10  771.22   18.50
  -9  -2  10  812.82   21.80
   9  -2 -10  759.32   20.10
  -9  -2  10  780.82   21.30
   9  -2 -10  777.12   19.90
  -9   2   9   94.59    5.20
  -9   2   9   94.59    5.10
   9   2  -9   97.89    5.40
   9   2  -9   93.99    5.40
  -9   2   9   88.99    3.80
  -9  -2   9   87.99    4.10
  -9  -2   9   89.89    6.00
  -9  -2   9  102.69    5.90
   9  -2  -9   85.79    4.70
   9  -2  -9   98.39    4.80
  -9  -2   9   88.89    5.40
   9   2  -7   25.70    3.00
  -9   2   7   18.70    2.30
  -9   2   7   22.30    2.50
   9   2  -7   22.20    2.70
   9   2  -7   27.70    2.20
  -9   2   7   28.30    2.90
   9  -2  -7   22.90    2.80
  -9  -2   7   21.90    3.40
  -9  -2   7   24.00    2.20
  -9  -2   7   21.20    2.90
   9  -2  -7   23.30    2.30
  -9  -2   7   20.40    2.70
  -9   2   6   84.09    4.40
  -9   2   6   84.79    4.00
   9   2  -6   89.99    4.60
   9   2  -6   92.69    4.50
  -9   2   6   92.69    4.20
   9   2  -6   96.29    3.90
  -9  -2   6   83.89    5.60
  -9  -2   6   88.09    3.80
  -9  -2   6   93.09    4.40
   9  -2  -6   80.19    3.60
  -9  -2   6   95.49    4.70
  -9  -2   6   96.59    4.90
   9  -2  -6   96.69    3.70
   9   2  -5   11.70    1.80
   9   2  -5   11.90    1.80
  -9   2   5   12.00    1.40
   9   2  -5   11.80    1.50
  -9   2   5   13.00    2.20
  -9   2   5   13.30    1.70
  -9   2   5    9.90    1.50
   9  -2  -5   13.60    1.40
  -9  -2   5   13.20    2.00
  -9  -2   5   11.90    1.90
  -9  -2   5   11.80    2.50
  -9  -2   5   13.50    1.70
  -9  -2   5   10.70    1.60
   9  -2  -5   14.40    1.50
   9   2  -4   -0.20    0.70
  -9   2   4    0.90    1.10
  -9   2   4    0.40    0.70
  -9   2   4    1.00    0.60
   9   2  -4    1.00    0.80
  -9   2   4    0.80    0.60
   9   2  -4   -1.20    0.60
  -9   2   4    0.90    0.60
   9  -2  -4    0.70    0.50
  -9  -2   4    1.80    0.90
  -9  -2   4    0.30    1.40
  -9  -2   4    0.90    0.90
  -9  -2   4    1.90    1.00
  -9  -2   4    0.00    0.80
  -9  -2   4   -0.50    0.70
   9   2  -3 3725.23   87.69
  -9   2   3 3612.84   82.89
   9  -2  -3 3717.33   81.19
  -9  -2   3 3518.75   88.89
  -9   2   2   28.00    1.70
   9   2  -2   24.10    2.00
  -9   2   2   30.60    3.90
  -9   2   2   23.80    1.50
  -9   2   2   24.70    1.50
  -9   2   2   24.40    1.60
  -9  -2   2   23.60    1.90
  -9  -2   2   21.00    2.20
  -9  -2   2   28.00    3.50
  -9  -2   2   22.90    1.90
  -9  -2   2   23.90    2.30
   9   2  -1 1109.59   24.80
  -9   2   1 1086.69   27.00
  -9  -2   1 1127.59   25.00
  -9   2   0   17.60    1.40
  -9   2   0   14.20    1.40
   9   2   0   20.90    2.00
   9   2   0   15.60    1.70
   9   2   0   14.20    1.70
  -9   2   0   17.80    1.60
  -9   2   0   13.70    2.50
   9  -2   0   13.90    1.30
  -9  -2   0   14.30    1.70
  -9  -2   0   12.80    1.70
  -9  -2   0   14.40    2.00
  -9  -2   0   15.50    1.80
   9   2   1   43.30    2.80
  -9   2  -1   38.80    2.20
  -9   2  -1   39.40    2.00
   9   2   1   40.80    2.60
   9   2   1   42.40    2.50
  -9   2  -1   30.70    3.60
  -9   2  -1   42.60    2.30
   9  -2   1   41.20    2.00
   9  -2   1   39.50    2.00
  -9  -2  -1   36.80    2.80
  -9  -2  -1   39.30    2.40
  -9  -2  -1   37.90    2.60
  -9  -2  -1   36.00    2.40
   9   2   2   43.00    2.80
  -9   2  -2   42.90    2.50
   9   2   2   44.70    2.70
  -9   2  -2   47.40    5.20
  -9   2  -2   43.40    2.60
   9   2   2   43.20    2.70
  -9  -2  -2   44.50    2.70
   9  -2   2   42.90    2.20
   9  -2   2   42.00    2.20
  -9  -2  -2   36.80    3.00
  -9  -2  -2   40.70    2.70
  -9   2  -3   27.80    2.30
   9   2   3   32.40    2.40
  -9   2  -3   27.20    2.50
   9   2   3   21.90    2.20
   9   2   3   29.30    2.80
  -9  -2  -3   27.50    3.10
   9  -2   3   27.90    1.90
  -9  -2  -3   19.80    2.50
   9  -2   3   26.50    1.90
  -9  -2  -3   28.30    2.60
   9   2   4   25.50    2.50
  -9   2  -4   23.50    2.50
   9   2   4   30.90    3.10
  -9   2  -4   31.50    2.90
   9   2   4   23.40    2.40
  -9  -2  -4   22.40    2.50
   9  -2   4   27.70    2.20
  -9  -2  -4   28.20    2.90
   9  -2   4   21.30    2.10
   9   2   5  138.89    5.80
  -9   2  -5  142.39    6.10
   9   2   5  139.79    6.10
   9   2   5  133.99    5.60
  -9   2  -5  131.69    5.80
  -9  -2  -5  142.19    6.20
  -9  -2  -5  151.68    6.20
   9  -2   5  152.88    5.70
   9   2   6  136.39    6.20
   9   2   6  156.78    6.30
   9   2   6  145.49    6.00
  -9   2  -6  148.79    6.60
  -9   2  -6  145.59    6.40
  -9  -2  -6  158.38    6.80
  -9  -2  -6  141.89    6.60
   9  -2   6  140.59    5.60
   9  -2   6  146.79    5.90
   9   2   7   75.79    4.50
   9   2   7   72.89    4.50
   9   2   7   71.49    4.20
  -9   2  -7   73.09    4.80
  -9   2  -7   79.09    4.90
   9  -2   7   75.19    4.30
  -9  -2  -7   73.99    4.90
  -9  -2  -7   76.39    4.80
   9  -2   7   70.79    4.00
   9   2   8   41.40    4.00
   9   2   8   27.30    4.00
  -9   2  -8   41.60    4.30
  -9   2  -8   38.70    4.30
   9  -2   8   34.10    3.40
  -9  -2  -8   42.00    4.30
   9  -2   8   40.40    3.40
  -9  -2  -8   40.20    4.40
   9   2   9    3.80    1.70
   9   2   9    1.50    1.60
   9   2   9    0.40    1.30
  -9   2  -9    2.00    1.90
  -9   2  -9    2.70    1.70
  -9  -2  -9    1.80    2.30
   9  -2   9    1.20    1.40
   9  -2   9    1.20    1.50
  -9  -2  -9    4.10    1.90
   9   2  10   23.90    3.30
   9   2  10   29.40    3.70
  -9   2 -10   23.50    4.00
  -9   2 -10   19.30    3.50
   9   2  10   21.60    3.20
   9  -2  10   20.10    3.00
  -9  -2 -10   24.60    3.80
  -9  -2 -10   20.10    3.60
   9  -2  10   20.80    3.10
   9   2  11    0.00    1.50
  -9   2 -11    2.40    2.10
   9   2  11   -0.50    1.70
   9   2  11    1.50    1.80
  -9   2 -11    0.10    1.90
   9  -2  11   -0.60    1.50
  -9  -2 -11   -0.50    1.20
   9  -2  11    0.30    1.80
  -9   2 -12  222.68   11.10
   9   2  12  232.08    9.80
  -9   2 -12  200.48   10.30
   9   2  12  228.78   10.10
   9   2  12  205.78    9.40
  -9  -2 -12  222.98    8.00
   9  -2  12  211.78    9.70
   9  -2  12  231.28    9.80
   9   2  13   -0.50    1.80
  -9   2 -13    2.40    2.50
   9   2  13    3.30    2.20
   9   2  13   -0.50    1.80
   9  -2  13    1.50    1.90
  -9  -2 -13    2.60    1.20
   9  -2  13   -0.70    1.60
  -9   3  14   48.80    5.20
   9   3 -14   47.40    5.60
  -9   3  14   46.10    4.90
   9   3 -14   46.10    9.30
  -9  -3  14   53.09    3.70
  -9  -3  14   37.40    5.00
  -9  -3  14   49.70    6.00
   9   3 -13   95.39    6.80
  -9   3  13   94.69    6.00
   9   3 -13   90.29    6.50
  -9  -3  13   91.89    4.80
  -9  -3  13   91.69    6.60
  -9  -3  13   91.39    7.20
  -9  -3  13   82.79    6.50
   9   3 -12  120.59    6.90
   9   3 -12  100.29    6.70
  -9   3  12  105.09    6.10
  -9   3  12  117.49    6.20
  -9  -3  12  108.49    7.80
  -9  -3  12  111.59    7.00
  -9  -3  12  116.39    7.00
   9  -3 -12  103.99    5.80
  -9  -3  12  104.99    5.10
  -9   3  11  165.68    7.30
  -9   3  11  170.48    7.30
   9   3 -11  152.68    7.70
  -9  -3  11  171.68    8.40
  -9  -3  11  161.98    6.40
  -9  -3  11  153.28    9.10
   9  -3 -11  159.88    7.70
  -9  -3  11  166.58    8.10
   9   3 -10  217.78   10.50
  -9   3  10  230.38    8.60
  -9   3  10  233.58    8.50
   9   3 -10  235.48    9.60
  -9  -3  10  231.58    7.90
   9  -3 -10  226.98    7.80
  -9  -3  10  245.38   11.70
   9  -3 -10  242.28    8.20
  -9  -3  10  249.68   10.00
  -9  -3  10  223.88    9.40
  -9   3   9   21.80    2.70
  -9   3   9   25.60    2.90
   9   3  -9   24.40    3.20
  -9   3   9   23.90    2.90
   9   3  -9   23.40    3.20
   9   3  -9   24.40    2.60
   9  -3  -9   30.30    2.70
  -9  -3   9   26.70    3.20
  -9  -3   9   24.20    3.40
  -9  -3   9   23.50    2.60
  -9  -3   9   31.00    5.00
  -9  -3   9   28.40    3.60
   9  -3  -9   23.30    2.50
   9   3  -8  336.17   10.80
   9   3  -8  315.97    9.40
  -9   3   8  301.37   10.80
  -9   3   8  314.37    9.70
   9   3  -8  320.77   10.90
  -9   3   8  324.57    9.70
  -9  -3   8  324.67   11.30
  -9  -3   8  320.67   10.30
  -9  -3   8  336.37   10.40
  -9  -3   8  333.27    9.90
   9  -3  -8  330.07    8.90
  -9  -3   8  347.67   14.00
   9  -3  -8  325.37    9.00
  -9   3   7  175.28    8.00
  -9   3   7  186.78    6.40
   9   3  -7  201.18    7.70
   9   3  -7  194.68    6.60
  -9   3   7  200.28    6.60
   9   3  -7  198.28    7.40
  -9  -3   7  179.38    6.80
  -9  -3   7  180.68    7.50
  -9  -3   7  196.08    7.10
  -9  -3   7  184.28    7.80
  -9  -3   7  188.88    7.10
   9  -3  -7  194.18    5.60
   9  -3  -7  188.38    5.70
  -9  -3   7  186.58    9.90
   9   3  -6 1558.04   34.10
  -9   3   6 1563.14   33.10
   9   3  -6 1592.04   35.10
  -9   3   6 1480.75   38.90
  -9   3   6 1559.14   33.50
   9   3  -6 1574.14   35.40
  -9   3   6 1588.34   33.70
  -9  -3   6 1544.15   34.70
  -9  -3   6 1535.45   35.80
  -9  -3   6 1516.25   35.50
  -9  -3   6 1592.54   40.10
  -9  -3   6 1567.54   34.90
  -9  -3   6 1574.94   34.60
  -9   3   5   16.20    1.60
  -9   3   5   15.80    1.50
  -9   3   5   18.80    1.40
  -9   3   5   16.90    1.40
   9   3  -5   20.90    2.40
   9   3  -5   13.90    2.10
   9   3  -5   15.30    2.00
  -9  -3   5   15.30    2.20
  -9  -3   5   18.00    2.10
  -9  -3   5   21.50    2.60
  -9  -3   5   11.10    3.90
  -9  -3   5   15.90    2.00
  -9  -3   5   17.20    2.40
  -9   3   4   41.30    1.70
   9   3  -4   38.40    2.80
  -9   3   4   39.10    1.90
   9   3  -4   40.50    2.90
  -9   3   4   44.20    1.70
  -9   3   4   44.80    2.00
  -9  -3   4   41.10    2.70
  -9  -3   4   40.40    2.60
  -9  -3   4   43.80    3.20
  -9  -3   4   39.50    3.00
  -9  -3   4   39.00    3.20
  -9  -3   4   40.60    6.00
  -9   3   3  229.78    5.30
  -9   3   3  232.88    5.20
   9   3  -3  215.68    7.20
  -9   3   3  223.28    5.40
  -9   3   3  229.78    5.50
  -9  -3   3  225.28    8.00
  -9  -3   3  221.18    7.50
  -9  -3   3  227.68    6.90
  -9  -3   3  219.28   10.50
  -9  -3   3  215.68    6.70
  -9  -3   3  227.58    8.00
  -9   3   2   21.40    1.00
   9   3  -2   20.80    2.30
  -9   3   2   19.60    0.90
  -9   3   2   20.20    1.00
  -9   3   2   19.60    1.00
  -9  -3   2   16.10    2.00
  -9  -3   2   21.30    2.00
  -9  -3   2   23.30    1.90
  -9  -3   2   17.10    2.10
  -9  -3   2   21.60    2.70
  -9  -3   2   19.30    3.90
  -9   3   1  865.81   17.90
   9   3  -1  840.22   20.50
  -9   3   1  879.61   17.90
  -9   3   1  880.41   17.90
  -9   3   1  870.21   17.90
  -9   3   1  837.92   19.70
  -9  -3   1  822.32   24.40
  -9  -3   1  822.02   19.90
  -9  -3   1  874.91   21.60
  -9  -3   1  868.81   19.50
  -9  -3   1  824.22   20.10
  -9  -3   1  854.21   19.60
   9   3   0  140.69    5.30
  -9   3   0  142.59    3.90
  -9   3   0  144.79    4.10
  -9   3   0  142.89    4.70
   9   3   0  140.79    5.70
  -9   3   0  141.19    3.90
  -9   3   0  141.09    4.00
  -9  -3   0  144.09    5.00
  -9  -3   0  154.98    8.40
  -9  -3   0  138.89    5.30
  -9  -3   0  138.59    5.20
  -9  -3   0  140.39    6.40
  -9  -3   0  142.19    5.10
   9   3   1   55.09    3.10
  -9   3  -1   54.89    2.50
  -9   3  -1   52.59    2.30
  -9   3  -1   54.09    2.30
   9   3   1   58.69    3.70
   9   3   1   62.69    3.30
  -9   3  -1   53.59    2.30
  -9   3  -1   50.99    2.40
  -9  -3  -1   50.39    3.10
  -9  -3  -1   58.29    3.10
  -9  -3  -1   52.69    4.00
  -9  -3  -1   43.50    5.10
  -9  -3  -1   54.89    3.10
  -9  -3  -1   60.19    3.20
  -9   3  -2  154.68    3.60
   9   3   2  148.59    5.60
  -9   3  -2  149.99    3.60
  -9   3  -2  165.78    5.30
   9   3   2  150.78    5.50
   9   3   2  153.88    6.40
  -9  -3  -2  156.28    5.60
  -9  -3  -2  162.78    8.50
  -9  -3  -2  149.69    5.60
  -9  -3  -2  160.38    5.80
   9  -3   2  154.48    4.20
  -9  -3  -2  138.39    5.60
  -9   3  -3    2.20    1.20
   9   3   3    4.20    1.70
   9   3   3    3.20    1.20
   9   3   3    2.80    1.20
  -9   3  -3    2.40    1.00
  -9  -3  -3    1.50    1.20
  -9  -3  -3    2.70    2.10
   9  -3   3    1.50    0.70
  -9  -3  -3    3.80    1.20
   9  -3   3    2.30    0.90
  -9  -3  -3    3.60    1.20
  -9   3  -4    2.90    1.30
   9   3   4    0.40    1.10
  -9   3  -4    3.60    1.30
   9   3   4    1.00    1.70
   9   3   4    1.50    1.50
   9  -3   4    2.90    1.00
  -9  -3  -4    3.40    2.20
  -9  -3  -4    0.20    1.40
  -9  -3  -4    0.90    1.20
  -9  -3  -4    1.50    1.20
   9   3   5   98.49    4.90
  -9   3  -5  100.09    4.90
   9   3   5   95.69    4.60
   9   3   5   94.19    5.40
   9  -3   5   96.69    4.00
  -9  -3  -5   94.69    5.00
   9  -3   5   93.19    3.90
  -9  -3  -5   89.49    5.00
  -9  -3  -5   96.19    6.50
  -9   3  -6    4.90    1.70
   9   3   6    5.40    1.70
   9   3   6    4.30    1.80
  -9   3  -6    5.10    1.90
   9   3   6    1.90    1.40
  -9  -3  -6    6.60    2.50
   9  -3   6    5.50    1.40
   9  -3   6    6.30    1.50
  -9  -3  -6    2.90    1.60
  -9   3  -7   -1.00    1.20
  -9   3  -7   -1.30    1.00
   9   3   7   -1.10    1.30
   9   3   7   -0.90    1.20
   9   3   7   -0.90    1.00
  -9  -3  -7   -1.10    1.40
   9  -3   7   -0.10    0.90
   9  -3   7   -0.50    1.00
  -9  -3  -7   -1.30    1.20
  -9  -3  -7   -1.30    1.60
  -9   3  -8   75.09    5.10
  -9   3  -8   79.79    5.30
   9   3   8   67.89    5.10
   9   3   8   71.59    4.60
   9   3   8   69.69    4.40
   9  -3   8   68.69    4.70
  -9  -3  -8   72.09    5.70
  -9  -3  -8   61.99    4.90
  -9  -3  -8   67.59    5.50
   9  -3   8   76.29    4.40
   9   3   9   17.20    2.70
   9   3   9   17.50    3.20
  -9   3  -9   21.40    3.40
  -9   3  -9   15.60    2.90
   9   3   9   16.10    2.80
   9  -3   9   14.10    2.30
  -9  -3  -9   16.10    3.20
   9  -3   9   16.80    2.70
  -9   3 -10  180.38    9.20
   9   3  10  199.28    8.60
   9   3  10  194.88    8.30
  -9   3 -10  194.88    9.30
   9   3  10  200.38    9.30
   9  -3  10  190.38    8.20
   9  -3  10  203.18    8.20
  -9  -3 -10  195.48    8.80
  -9   3 -11    0.40    2.10
  -9   3 -11    1.30    1.90
   9   3  11   -1.20    1.40
   9   3  11   -0.40    1.80
   9   3  11   -0.70    1.50
   9  -3  11   -0.40    1.50
  -9  -3 -11    1.90    1.70
   9   4 -10   50.09    4.80
  -9   4  10   50.59    3.10
   9   4 -10   49.90    5.00
  -9   4  10   48.70    3.10
  -9   4  10   53.09    3.20
  -9   4  10   50.99    5.50
  -9  -4  10   52.59    4.50
  -9  -4  10   50.39    7.20
  -9  -4  10   43.20    4.00
  -9   4   9   63.59    3.10
   9   4  -9   59.69    4.50
  -9   4   9   63.99    3.00
   9   4  -9   61.29    4.40
  -9   4   9   57.09    5.60
  -9   4   9   58.29    2.90
  -9   4   9   59.89    3.00
  -9  -4   9   65.59    7.70
  -9  -4   9   63.79    4.60
  -9  -4   9   56.49    4.40
  -9  -4   9   63.09    4.40
  -9   4   8    1.50    0.60
  -9   4   8    0.30    0.70
   9   4  -8   -0.80    1.00
   9   4  -8   -0.40    1.20
  -9   4   8    0.50    0.50
  -9   4   8   -0.30    0.60
   9   4  -8   -0.30    1.20
  -9   4   8   -1.00    1.50
  -9  -4   8   -0.80    2.50
  -9  -4   8    0.50    1.10
  -9  -4   8    0.70    1.20
  -9  -4   8    0.70    1.40
  -9  -4   8   -1.10    1.20
   9   4  -7    0.30    1.30
   9   4  -7    0.00    1.10
   9   4  -7   -1.30    0.90
  -9   4   7    4.20    1.90
  -9  -4   7   -0.20    1.30
  -9  -4   7    1.00    1.30
  -9  -4   7   -1.60    1.00
  -9  -4   7    0.30    2.60
   9   4  -6  311.47    9.90
  -9   4   6  325.07   11.30
   9   4  -6  302.27    9.90
  -9  -4   6  312.37    9.90
  -9  -4   6  301.77    9.00
  -9  -4   6  304.77   10.60
  -9  -4   6  315.17   14.80
  -9  -4   6  303.07    8.90
  -9  -4   6  296.07    9.80
  -9  -4   5 1328.57   29.40
  -9  -4   5 1327.97   30.30
  -9  -4   5 1387.66   38.00
  -9  -4   5 1288.77   29.10
  -9  -4   5 1328.97   31.90
  -9   4   4  158.98    7.00
  -9  -4   4  157.38    5.30
  -9  -4   4  177.48   10.70
  -9  -4   4  152.88    6.00
  -9  -4   4  170.08    6.10
  -9  -4   4  154.48    7.20
  -9  -4   4  163.38    5.50
  -9   4   3   37.40    3.50
   9   4  -3   34.90    3.30
  -9  -4   3   38.60    6.00
  -9  -4   3   41.30    4.30
  -9  -4   3   36.00    2.30
  -9  -4   3   34.20    2.60
  -9  -4   3   37.20    2.80
  -9  -4   3   35.40    2.70
   9   4  -2    6.10    1.70
  -9   4   2    7.60    1.70
  -9  -4   2    4.80    1.10
  -9  -4   2    3.80    1.20
  -9  -4   2    4.40    1.20
  -9  -4   2    5.00    1.10
  -9  -4   2    1.90    2.60
  -9  -4   2    1.40    1.60
   9   4  -1   69.09    4.20
  -9   4   1   59.69    3.40
  -9  -4   1   68.79    3.10
  -9  -4   1   64.99    3.10
  -9  -4   1   64.99    3.30
  -9  -4   1   62.79    3.30
  -9  -4   1   61.29    7.20
   9   4   0   31.20    3.40
  -9   4   0   29.90    2.20
  -9  -4   0   35.70    2.40
  -9  -4   0   29.60    2.20
  -9  -4   0   30.20    2.30
  -9  -4   0   29.20    2.20
  -9  -4   0   30.60    5.20
   9   4   1  231.48    8.70
  -9   4  -1  225.98    7.30
  -9  -4  -1  227.68   12.00
  -9  -4  -1  221.78    6.90
  -9  -4  -1  231.38    7.10
  -9  -4  -1  217.58    7.50
  -9  -4  -1  238.88    7.00
  -9   4  -2    2.50    0.60
   9   4   2    2.40    1.80
   9   4   2    0.30    1.20
  -9  -4  -2    1.40    1.20
  -9  -4  -2    2.40    2.70
  -9  -4  -2    1.10    1.20
  -9  -4  -2    2.90    1.20
  -9  -4  -2    3.00    1.20
   9   4   3  164.08    6.10
  -9   4  -3  155.68    4.10
  -9   4  -3  160.68    4.30
   9   4   3  159.38    6.00
  -9   4  -3  163.58    4.10
   9   4   3  157.58    7.40
  -9  -4  -3  159.28    9.70
  -9  -4  -3  156.68    5.90
  -9  -4  -3  158.38    5.70
  -9  -4  -3  157.28    5.70
  -9  -4  -3  154.58    5.90
   9   4   4   11.30    1.90
   9   4   4    8.00    1.70
  -9   4  -4    8.00    1.40
   9   4   4    5.00    2.20
  -9   4  -4    8.00    1.30
  -9  -4  -4    3.90    3.00
  -9  -4  -4    6.40    1.60
  -9  -4  -4    7.00    1.50
  -9  -4  -4    6.80    1.90
  -9  -4  -4    7.10    1.70
  -9   4  -5    4.20    1.30
   9   4   5    4.40    1.40
  -9   4  -5    8.10    1.60
   9   4   5    5.20    1.60
   9   4   5    3.50    1.90
  -9  -4  -5   10.60    1.80
   9  -4   5    6.60    0.70
  -9  -4  -5    7.20    3.00
  -9  -4  -5    5.20    1.60
   9  -4   5    8.10    0.80
   9   4   6    8.80    2.40
  -9   4  -6    7.30    1.80
  -9   4  -6    9.40    1.80
   9   4   6    9.70    1.90
   9   4   6    7.30    1.80
  -9  -4  -6    8.10    1.80
  -9  -4  -6    7.30    3.10
  -9  -4  -6    7.20    1.60
  -9  -4  -6    8.10    2.10
   9  -4   6    8.70    1.30
   9  -4   6    9.00    1.20
   9   4   7   21.00    2.70
  -9   4  -7   24.00    3.00
  -9   4  -7   19.10    2.80
  -9  -4  -7   20.00    4.20
  -9  -4  -7   24.30    2.80
   9  -4   7   22.80    2.10
  -9  -4  -7   27.70    3.40
   9   4   8   19.90    3.70
   9   4   8   22.00    2.90
  -9   4  -8   20.60    3.30
  -9   4  -8   17.80    3.00
   9   4   8   19.50    2.70
  -9  -4  -8   17.50    3.90
 -10   0  17    3.40    2.60
  10   0 -16   13.10    3.30
 -10   0  16    5.80    2.80
 -10   0  16    7.80    3.00
  10   0 -15    0.20    2.10
 -10   0  15   -1.60    1.70
 -10   0  15   -0.20    1.80
 -10   0  15   -0.20    1.10
  10   0 -15   -1.00    1.80
  10   0 -14  155.98    8.40
 -10   0  14  152.78    6.80
 -10   0  14  146.59    8.30
 -10   0  14  158.88    8.80
  10   0 -14  155.38    8.60
  10   0 -13    3.90    2.00
  10   0 -13    5.20    2.20
 -10   0  13    4.90    2.20
 -10   0  13    0.40    1.70
 -10   0  13    1.40    1.30
  10   0 -12  140.49    7.40
 -10   0  12  141.89    7.60
  10   0 -12  140.39    7.70
 -10   0  12  143.99    6.00
 -10   0  12  134.69    7.60
 -10   0  12  148.09    4.20
 -10   0  11    0.80    1.10
 -10   0  11   -0.20    1.60
 -10   0  11   -1.00    0.70
  10   0 -11   -0.60    1.40
 -10   0  11    0.20    1.50
  10   0 -11   -1.00    1.50
 -10   0   9    0.50    0.90
 -10   0   9   -1.00    0.80
  10   0  -9    1.50    1.20
 -10   0   9   -0.20    1.20
 -10   0   9    0.80    0.80
  10   0  -9    0.30    1.20
 -10   0   8   11.70    1.60
 -10   0   8   11.50    2.10
  10   0  -8   13.00    2.10
 -10   0   8    9.00    2.00
  10   0  -8    4.90    1.50
 -10   0   7    1.00    0.80
  10   0  -7    0.60    0.90
 -10   0   7   -1.70    0.80
 -10   0   7    0.40    1.00
  10   0  -7   -0.80    0.80
  10   0  -6 1860.11   54.89
 -10   0   6 1922.11   56.09
 -10   0   5    0.00    0.70
  10   0  -5    0.30    0.90
  10   0  -5   -0.30    0.90
 -10   0   5   -0.80    1.00
 -10   0   5   -0.40    0.90
 -10   0   4 5660.03  128.79
  10   0  -3    0.10    0.70
 -10   0   3   -0.30    0.80
  10   0  -3    0.00    0.70
  10   0  -3    0.40    0.80
 -10   0   3    1.20    0.70
 -10   0   3   -0.70    0.70
 -10   0   3    0.80    0.80
 -10   0   2   46.50    2.50
  10   0  -2   44.70    2.50
  10   0  -2   45.60    2.60
  10   0  -2   47.70    2.20
 -10   0   2   45.00    2.50
 -10   0   2   45.50    2.60
 -10   0   2   40.10    2.30
 -10   0   2   46.20    2.10
  10   0  -1    0.30    0.60
  10   0  -1    0.80    0.80
  10   0  -1    0.10    0.80
 -10   0   1   -0.70    0.70
 -10   0   1   -0.40    0.70
 -10   0   1    0.60    0.60
 -10   0   1    0.60    0.70
 -10   0   1    0.00    0.70
 -10   0  -1   -0.10    0.80
 -10   0  -1   -0.70    0.50
  10   0   1   -0.10    0.80
  10   0   1    0.40    0.60
  10   0   1    0.00    0.80
 -10   0  -1    0.40    0.90
 -10   0  -2  250.77    7.50
 -10   0  -2  236.88    6.50
  10   0   2  243.48    7.10
  10   0   2  238.68    6.20
 -10   0  -2  235.38    7.20
  10   0   3    0.10    0.50
 -10   0  -3   -0.90    0.80
  10   0   3   -0.60    0.80
 -10   0  -3   -0.10    0.60
  10   0   3   -1.40    0.80
 -10   0  -3    0.20    0.90
  10   0   4  251.87    7.80
 -10   0  -4  232.88    6.90
  10   0   4  233.98    6.50
 -10   0  -4  232.08    7.90
  10   0   4  248.38    7.60
 -10   0  -4  239.58    7.80
 -10   0  -5    1.90    1.20
 -10   0  -5    2.30    1.20
  10   0   5    3.30    1.20
  10   0   5    2.10    0.70
  10   0   5    3.50    1.20
  10   0   6 1373.16   31.50
 -10   0  -6 1352.96   32.20
 -10   0  -6 1382.76   32.00
  10   0   7   -0.20    1.20
  10   0   7    1.10    1.30
  10   0   7   -1.50    0.80
 -10   0  -7    1.30    1.50
 -10   0  -7   -0.80    1.30
  10   0   8   89.09    5.10
  10   0   8   86.79    5.10
 -10   0  -8   99.69    5.90
  10   0   8   82.89    3.90
 -10   0  -8   83.49    5.40
  10   0   9   -1.20    1.40
  10   0   9   -4.00    1.40
 -10   0  -9   -2.60    1.50
  10   0   9   -2.30    0.90
  10   0  10    0.50    1.60
  10   0  10    0.80    1.70
 -10   0 -10    2.40    1.90
  10   0  10    1.40    1.20
 -10   0 -10    2.20    2.10
 -10   0 -10    0.30    1.40
  10   0  11   -0.60    1.50
  10   0  11    0.40    1.10
  10   0  11    0.80    1.60
 -10   0 -11   -0.70    1.60
 -10   0 -11   -0.50    1.90
 -10   0 -12  106.29    7.30
  10   0  12   96.99    6.50
 -10   0 -12   87.79    7.00
  10   0  12   92.79    6.10
  10   0  12   97.99    5.00
  10   0  13   -1.20    1.60
  10   0  13    1.70    2.00
 -10   0 -13    0.90    2.50
  10   0  13    1.10    1.30
 -10   0 -14   17.20    4.10
  10   0  14   21.80    4.10
  10   0  14   16.00    2.50
  10   0  14   16.70    3.50
  10   1 -16    7.90    3.10
 -10   1  16   12.80    3.30
 -10   1  16   19.50    4.00
 -10  -1  16   15.00    3.90
 -10  -1  16   10.40    2.20
  10   1 -15    3.00    2.40
 -10   1  15    1.80    2.10
 -10   1  15    2.20    2.30
  10   1 -15    6.40    2.70
 -10  -1  15    6.40    2.70
 -10  -1  15    2.20    1.50
 -10  -1  15    4.30    2.50
  10   1 -14  157.08    8.60
 -10   1  14  167.88    8.90
  10   1 -14  151.48    8.70
 -10   1  14  158.98    8.70
 -10  -1  14  165.08    8.90
  10  -1 -14  165.18    8.80
  10  -1 -14  157.78    8.30
 -10  -1  14  160.88    6.30
 -10  -1  14  167.38    9.10
 -10  -1  14  160.58    6.50
 -10   1  13   19.40    3.60
 -10   1  13   15.80    3.40
  10   1 -13   17.40    3.40
  10   1 -13   17.80    3.40
  10  -1 -13   19.90    3.40
 -10  -1  13   18.40    3.60
 -10  -1  13   12.80    2.10
  10  -1 -13   14.80    3.60
 -10  -1  13   21.90    3.80
 -10  -1  13   15.90    2.50
  10   1 -12 1042.20   27.00
 -10   1  12  998.60   26.80
  10   1 -12 1007.50   27.30
 -10   1  12 1021.00   27.20
  10  -1 -12 1027.50   26.90
 -10  -1  12  977.60   24.80
  10  -1 -12 1033.30   26.50
 -10  -1  12 1043.40   27.40
 -10  -1  12 1040.40   24.00
 -10  -1  12 1056.89   27.90
 -10   1  11    2.30    1.80
 -10   1  11    2.00    1.80
  10   1 -11    2.50    1.80
  10   1 -11    4.30    2.00
 -10  -1  11    2.90    2.10
 -10  -1  11    2.30    1.20
  10  -1 -11   -0.10    1.40
  10  -1 -11    1.30    1.50
 -10  -1  11    4.80    2.10
 -10  -1  11   -0.30    1.30
  10   1 -10    2.60    1.60
 -10   1  10    0.90    0.40
 -10   1  10   -0.30    1.30
 -10   1  10   -1.30    1.50
  10   1 -10   -0.40    1.50
 -10  -1  10   -0.50    1.60
 -10  -1  10    1.60    1.60
 -10  -1  10    0.30    0.90
  10  -1 -10    2.20    1.60
 -10  -1  10   -0.20    1.30
  10  -1 -10    1.10    1.50
 -10   1   9  390.86   12.60
 -10   1   9  405.46    9.60
 -10   1   9  400.96   12.40
  10   1  -9  401.06   12.70
  10   1  -9  399.26   12.40
 -10  -1   9  388.26   12.60
 -10  -1   9  412.26   13.10
 -10  -1   9  402.26   13.30
  10  -1  -9  387.66   11.80
  10  -1  -9  400.46   12.20
 -10  -1   9  397.76   12.20
  10   1  -8  594.84   15.90
 -10   1   8  571.14   15.70
 -10   1   8  581.44   16.00
  10   1  -8  562.54   15.90
 -10  -1   8  587.24   16.40
 -10  -1   8  566.84   15.70
 -10  -1   8  594.54   16.30
 -10  -1   8  590.24   14.20
  10  -1  -8  565.94   15.60
 -10   1   7 1281.97   29.90
 -10   1   7 1310.87   30.10
  10   1  -7 1291.07   30.00
  10  -1  -7 1326.87   29.70
 -10   1   6  159.28    5.90
 -10   1   6  152.58    5.90
  10   1  -6  156.58    6.10
  10   1  -6  153.08    5.90
  10   1  -6  146.99    5.10
  10  -1  -6  148.89    5.60
 -10  -1   6  145.49    6.00
 -10  -1   6  159.08    5.10
 -10  -1   6  145.79    6.20
  10  -1  -6  151.78    5.50
  10   1  -5  582.94   15.10
 -10   1   5  627.14   15.40
  10   1  -5  596.04   15.40
 -10   1   5  623.64   15.20
  10   1  -5  650.03   14.60
 -10  -1   5  594.14   17.00
 -10  -1   5  598.14   15.20
 -10  -1   5  614.34   14.30
  10  -1  -5  625.24   14.80
  10  -1  -5  602.74   14.90
 -10  -1   5  600.94   15.60
 -10   1   4 1358.56   40.60
  10   1  -4 1392.06   41.60
  10  -1  -4 1384.96   39.20
 -10  -1   4 1405.66   43.10
 -10   1   3   52.49    2.60
  10   1  -3   49.40    2.50
 -10   1   3   52.59    2.60
 -10   1   3   50.39    2.70
 -10   1   3   55.29    2.50
 -10   1   3   50.09    2.70
  10   1  -3   54.69    2.90
  10   1  -3   47.80    2.90
  10  -1  -3   47.20    2.50
 -10  -1   3   51.59    2.60
 -10  -1   3   51.19    2.70
 -10  -1   3   50.89    2.80
 -10  -1   3   55.89    3.10
 -10  -1   3   51.59    3.10
 -10   1   2 3117.09   74.39
  10   1  -2 3162.18   76.49
  10  -1  -2 3083.69   73.29
 -10  -1   2 3202.58   77.69
 -10   1   1  316.17    7.80
 -10   1   1  323.87    8.30
 -10   1   1  323.37    8.40
  10   1  -1  328.97    9.00
 -10   1   1  324.67    8.50
 -10   1   1  328.67    8.70
  10   1  -1  324.97    8.90
  10   1  -1  323.97    8.50
 -10  -1   1  353.06    9.00
 -10  -1   1  338.77    9.00
 -10  -1   1  326.17    8.70
  10  -1  -1  339.87    8.60
 -10  -1   1  330.37    8.70
 -10  -1   1  339.87    9.20
 -10   1   0   84.19    3.20
  10   1   0   73.59    3.40
  10   1   0   75.69    3.40
  10   1   0   77.19    3.20
 -10   1   0   77.09    2.50
 -10   1   0   78.19    3.20
 -10  -1   0   80.09    3.40
 -10  -1   0   72.09    3.30
 -10  -1   0   78.49    3.40
  10  -1   0   77.99    3.20
 -10  -1   0   77.69    3.60
  10  -1   0   78.19    3.10
 -10   1  -1 2156.88   54.99
  10   1   1 2104.89   56.69
 -10  -1  -1 2200.68   57.39
 -10   1  -2  507.75   12.80
 -10   1  -2  508.95   11.30
  10   1   2  507.15   12.70
  10   1   2  524.95   13.20
 -10   1  -2  522.35   13.10
  10   1   2  513.85   12.90
  10  -1   2  532.05   12.80
  10  -1   2  509.85   11.20
 -10  -1  -2  543.15   13.30
 -10  -1  -2  538.55   13.40
 -10  -1  -2  534.35   13.30
  10  -1   2  520.75   12.60
  10   1   3 1281.57   41.50
 -10   1  -3 1321.77   40.10
  10  -1   3 1312.27   40.90
 -10  -1  -3 1282.97   40.80
 -10   1  -4    8.20    1.70
  10   1   4    6.20    1.50
  10   1   4    7.00    1.50
  10   1   4    9.80    1.50
 -10   1  -4    6.70    1.60
  10  -1   4    7.70    0.70
  10  -1   4    8.10    1.50
 -10  -1  -4   10.20    1.90
 -10  -1  -4   11.20    1.80
 -10  -1  -4    9.00    1.70
  10  -1   4    8.90    1.50
  10   1   5  246.48    8.00
 -10   1  -5  253.67    8.70
 -10   1  -5  233.78    8.30
 -10   1  -5  233.48    8.70
  10   1   5  253.77    8.30
  10   1   5  249.68    7.80
  10  -1   5  267.27    8.20
  10  -1   5  242.08    7.80
 -10  -1  -5  247.48    8.50
  10  -1   5  245.88    5.70
  10   1   6  173.38    6.90
 -10   1  -6  184.08    7.30
 -10   1  -6  182.18    7.40
 -10   1  -6  162.98    7.20
  10   1   6  173.68    6.70
  10   1   6  168.78    6.30
  10  -1   6  183.78    6.90
 -10  -1  -6  180.68    7.40
 -10  -1  -6  179.88    8.40
  10  -1   6  178.88    4.50
  10  -1   6  165.88    6.40
 -10   1  -7    7.20    2.10
 -10   1  -7    6.00    1.90
  10   1   7    7.00    1.90
  10   1   7    6.90    2.00
  10   1   7   10.20    1.90
 -10  -1  -7    8.00    2.30
  10  -1   7    7.90    0.90
  10  -1   7    9.80    2.10
 -10  -1  -7    8.70    2.30
  10  -1   7   10.80    2.10
  10   1   8  181.78    7.10
  10   1   8  207.68    8.10
 -10   1  -8  183.28    8.20
  10   1   8  187.78    7.60
  10  -1   8  188.08    7.60
  10  -1   8  187.28    7.80
 -10  -1  -8  190.58    8.50
  10  -1   8  185.98    5.10
 -10  -1  -8  187.68    8.20
  10   1   9    2.00    1.30
 -10   1  -9    0.40    1.60
 -10   1  -9   -0.20    1.70
  10   1   9    0.50    1.40
  10   1   9    1.30    1.90
 -10  -1  -9    0.50    1.80
  10  -1   9    4.70    1.80
  10  -1   9   -1.30    1.20
  10  -1   9    2.10    0.80
 -10  -1  -9   -0.90    1.40
 -10   1 -10    2.80    2.20
  10   1  10    3.20    1.70
  10   1  10    2.80    1.90
  10   1  10    1.20    1.70
 -10   1 -10    1.80    2.10
  10  -1  10    1.80    1.70
  10  -1  10    4.00    1.30
 -10  -1 -10    3.30    2.20
  10  -1  10    4.20    2.00
 -10  -1 -10    2.70    2.00
 -10   1 -11   43.00    5.40
  10   1  11   51.29    5.10
 -10   1 -11   45.20    5.60
  10   1  11   42.80    4.70
  10   1  11   48.00    3.90
  10  -1  11   50.79    5.00
  10  -1  11   48.00    2.60
 -10  -1 -11   54.69    6.00
 -10  -1 -11   44.70    5.40
  10  -1  11   53.39    5.20
  10   1  12   38.00    4.00
 -10   1 -12   32.10    4.90
  10   1  12   24.80    3.90
 -10   1 -12   36.40    5.30
  10   1  12   35.60    4.50
  10  -1  12   36.00    2.40
  10  -1  12   43.00    4.90
 -10  -1 -12   31.80    4.80
  10  -1  12   37.10    4.60
 -10   1 -13   20.90    4.30
  10   1  13   24.70    4.10
  10   1  13   18.60    3.60
  10   1  13   17.60    3.00
 -10   1 -13   18.10    4.10
  10  -1  13   17.60    3.50
  10  -1  13   23.50    2.20
  10  -1  13   22.60    3.90
  10   1  14   91.49    5.90
  10   1  14   97.39    7.10
 -10   1 -14   96.49    9.10
  10   1  14  102.59    7.00
  10  -1  14   97.09    4.20
  10  -1  14   95.09    7.00
  10  -1  14  102.89    6.90
  10   2 -15   23.70    4.60
 -10   2  15   20.10    3.70
  10   2 -15   20.50    4.10
 -10   2  15   15.30    3.60
 -10  -2  15   21.20    3.20
 -10  -2  15   21.70    4.30
 -10  -2  15   20.30    3.70
 -10  -2  15   14.50    3.60
 -10   2  14    0.40    1.90
  10   2 -14   -1.50    1.80
 -10   2  14   -0.40    1.90
  10   2 -14    0.30    2.30
 -10  -2  14    0.20    1.10
 -10  -2  14   -1.60    1.70
 -10  -2  14   -1.20    1.90
 -10  -2  14    0.10    2.10
 -10   2  13    2.80    2.00
 -10   2  13    3.60    2.10
  10   2 -13    0.30    1.80
  10   2 -13   -1.00    1.60
  10  -2 -13    5.50    2.10
  10  -2 -13   -0.70    1.50
 -10  -2  13   -0.80    1.80
 -10  -2  13    3.10    2.10
 -10  -2  13    1.40    1.90
 -10  -2  13   -1.70    0.90
  10   2 -12  205.08    9.20
 -10   2  12  196.98    8.80
  10   2 -12  205.08    9.50
 -10   2  12  194.28    8.90
  10  -2 -12  196.28    8.30
  10  -2 -12  205.38   12.30
 -10  -2  12  197.48    9.50
 -10  -2  12  190.48    6.90
 -10  -2  12  192.28    9.00
 -10  -2  12  193.18    9.20
 -10   2  11    4.30    2.10
  10   2 -11    6.20    2.10
  10   2 -11    3.60    2.00
 -10   2  11    4.70    1.90
 -10  -2  11    5.40    2.40
  10  -2 -11    4.70    1.70
 -10  -2  11    1.90    1.80
 -10  -2  11    5.00    2.10
  10  -2 -11    6.20    1.90
 -10  -2  11    3.50    1.20
  10   2 -10  294.77   11.20
  10   2 -10  306.57   10.90
 -10   2  10  291.37   10.60
 -10  -2  10  314.37   11.30
  10  -2 -10  305.37   10.20
 -10  -2  10  308.67    9.00
 -10  -2  10  301.37   11.70
 -10  -2  10  280.37   11.10
  10  -2 -10  287.07    9.80
  10   2  -9   29.50    3.50
  10   2  -9   30.30    3.50
 -10   2   9   24.00    3.00
 -10   2   9   25.40    2.30
 -10   2   9   29.40    3.40
 -10  -2   9   27.30    2.60
 -10  -2   9   24.30    3.50
 -10  -2   9   31.10    3.90
  10  -2  -9   21.60    2.70
  10  -2  -9   28.20    3.00
 -10  -2   9   29.30    4.20
 -10   2   8   79.29    4.10
 -10   2   8   74.39    4.50
 -10   2   8   82.29    4.60
  10   2  -8   85.39    4.90
  10   2  -8   77.19    4.80
  10   2  -8   75.69    3.90
 -10  -2   8   83.99    5.20
  10  -2  -8   74.19    4.00
 -10  -2   8   82.69    3.90
  10  -2  -8   76.09    4.20
 -10  -2   8   83.79    5.80
 -10  -2   8   73.29    5.00
 -10   2   7  138.99    5.80
 -10   2   7  138.99    5.80
 -10   2   7  144.39    5.80
  10   2  -7  130.49    5.80
  10   2  -7  127.69    6.00
  10   2  -7  138.39    5.20
 -10  -2   7  136.89    5.80
 -10  -2   7  149.59    6.60
 -10  -2   7  145.69    5.30
  10  -2  -7  137.39    5.40
 -10  -2   7  144.69    7.50
  10  -2  -7  138.19    5.20
 -10  -2   7  132.99    6.20
 -10   2   6   13.20    1.90
  10   2  -6    9.00    1.40
  10   2  -6   12.10    2.00
  10   2  -6    8.40    2.00
 -10   2   6    9.20    1.60
 -10   2   6   10.40    2.00
 -10  -2   6   10.10    1.70
  10  -2  -6   11.60    1.60
 -10  -2   6   12.30    1.70
  10  -2  -6    9.50    1.50
 -10  -2   6    7.20    1.80
 -10  -2   6   13.40    2.10
 -10  -2   6   10.60    2.10
 -10  -2   6   11.20    2.80
 -10   2   5  104.59    3.90
  10   2  -5  107.79    4.60
  10   2  -5  100.19    4.70
 -10   2   5   99.49    3.80
 -10   2   5   96.59    4.10
 -10   2   5   99.09    5.10
  10   2  -5  102.69    4.10
 -10   2   5   94.09    4.20
 -10  -2   5   93.69    4.80
 -10  -2   5  105.59    6.00
 -10  -2   5  103.89    4.50
 -10  -2   5  109.29    4.90
  10  -2  -5  104.29    3.90
 -10  -2   5  100.79    4.30
 -10   2   4    6.10    1.20
 -10   2   4    5.90    1.70
  10   2  -4    5.50    1.20
  10   2  -4    4.20    1.20
 -10   2   4    6.70    1.20
 -10   2   4    6.30    1.00
 -10   2   4    3.80    0.90
  10   2  -4    4.20    1.20
 -10  -2   4    5.40    1.40
 -10  -2   4    6.40    1.50
 -10  -2   4    4.20    1.90
 -10  -2   4    5.30    1.20
 -10  -2   4    7.20    1.40
 -10  -2   4    6.40    1.30
 -10   2   3    1.10    0.70
 -10   2   3    1.30    0.60
  10   2  -3    1.50    0.90
 -10   2   3    0.00    0.60
  10   2  -3    1.30    0.90
 -10   2   3    0.90    0.60
 -10  -2   3    1.60    1.70
 -10  -2   3    0.00    0.70
 -10  -2   3    0.80    0.70
 -10  -2   3    1.30    0.90
 -10  -2   3    0.80    0.90
 -10  -2   3    0.50    0.90
 -10   2   2   71.79    3.00
 -10   2   2   65.19    2.60
 -10   2   2   71.29    2.70
  10   2  -2   67.29    3.30
 -10   2   2   65.39    4.30
 -10   2   2   66.49    2.80
 -10  -2   2   69.09    3.20
 -10  -2   2   70.19    3.30
 -10  -2   2   77.39    3.70
 -10  -2   2   64.59    3.50
 -10  -2   2   67.59    3.40
 -10   2   1 1984.90   44.90
  10   2   0  125.79    4.80
 -10   2   0  131.59    3.70
 -10   2   0  127.19    4.30
 -10   2   0  134.19    4.20
  10   2   0  131.39    4.90
  10   2   0  131.29    4.90
 -10   2   0  121.29    6.20
 -10   2   0  126.69    4.30
  10  -2   0  122.79    4.00
 -10  -2   0  132.49    5.30
 -10  -2   0  132.79    5.10
  10  -2   0  127.59    4.10
 -10  -2   0  125.19    4.80
 -10  -2   0  128.79    4.70
 -10  -2   0  129.89    4.80
 -10   2  -1    9.90    0.80
 -10   2  -1    7.20    2.20
  10   2   1   10.60    1.60
  10   2   1    9.60    1.50
 -10   2  -1   12.00    1.50
 -10   2  -1   11.40    1.50
  10   2   1    7.70    1.50
  10  -2   1   10.70    1.30
 -10  -2  -1    8.90    1.50
 -10  -2  -1   11.20    1.70
 -10  -2  -1    8.60    1.70
 -10  -2  -1   10.20    1.60
 -10  -2  -1    8.90    1.50
 -10   2  -2   63.69    3.20
  10   2   2   61.89    3.20
  10   2   2   62.59    3.30
 -10   2  -2   62.59    3.20
  10   2   2   60.19    3.40
  10  -2   2   66.49    2.80
 -10  -2  -2   66.39    3.90
 -10  -2  -2   60.69    3.30
  10  -2   2   58.09    2.80
 -10  -2  -2   64.69    3.60
 -10   2  -3   58.99    3.30
  10   2   3   57.99    3.30
  10   2   3   58.29    3.30
  10   2   3   54.69    3.50
 -10   2  -3   57.49    3.30
  10  -2   3   58.49    2.90
 -10  -2  -3   53.99    3.50
 -10  -2  -3   60.89    4.00
 -10  -2  -3   61.09    3.50
  10  -2   3   62.69    3.00
 -10   2  -4  721.53   17.90
 -10   2  -4  714.43   18.00
  10   2   4  699.83   18.00
  10   2   4  701.23   17.70
  10   2   4  707.83   17.50
 -10  -2  -4  705.03   18.20
  10  -2   4  729.23   17.20
 -10  -2  -4  722.23   18.00
  10  -2   4  710.03   16.90
 -10   2  -5   -1.40    1.10
  10   2   5    0.30    1.20
 -10   2  -5   -1.20    1.00
  10   2   5    0.00    1.30
  10   2   5    0.80    1.30
  10  -2   5   -1.20    1.00
 -10  -2  -5   -0.50    1.30
 -10  -2  -5   -1.20    1.20
  10   2   6   74.59    4.50
  10   2   6   83.19    4.40
 -10   2  -6   82.99    4.90
  10   2   6   75.69    4.40
 -10   2  -6   75.79    4.60
  10  -2   6   75.39    4.20
 -10  -2  -6   73.79    4.80
  10  -2   6   84.09    4.20
 -10  -2  -6   71.89    4.60
  10   2   7   -0.50    1.30
  10   2   7    0.00    1.20
 -10   2  -7   -0.50    1.30
 -10   2  -7   -1.40    1.30
 -10  -2  -7   -2.00    1.20
 -10  -2  -7   -1.60    1.20
  10  -2   7   -0.30    1.10
  10  -2   7   -1.30    1.10
  10   2   8    2.20    1.60
  10   2   8    1.70    1.50
  10   2   8    1.20    1.50
 -10   2  -8    4.00    1.90
 -10   2  -8    0.70    1.60
 -10  -2  -8    4.90    2.00
 -10  -2  -8    4.30    1.90
  10  -2   8    1.00    1.20
  10  -2   8    3.20    1.60
  10   2   9   25.00    3.30
  10   2   9   34.00    3.80
 -10   2  -9   28.90    4.10
  10   2   9   22.40    3.20
  10  -2   9   22.90    3.00
 -10  -2  -9   21.80    3.60
  10  -2   9   24.70    3.30
 -10   2 -10   13.90    3.20
  10   2  10   15.20    3.00
  10   2  10   15.60    2.90
  10   2  10   12.90    2.50
 -10   2 -10   14.10    3.30
 -10  -2 -10   12.50    3.00
  10  -2  10   20.00    3.00
 -10  -2 -10   18.00    3.50
  10  -2  10   12.60    2.70
  10   2  11    3.10    2.00
 -10   2 -11    4.80    2.50
 -10   2 -11    4.60    2.50
  10   2  11    7.80    2.50
  10   2  11    3.10    2.20
  10  -2  11    5.00    2.10
 -10  -2 -11    1.90    1.50
  10  -2  11    7.90    2.40
  10   2  12   46.90    5.50
  10   2  12   46.30    4.90
 -10   2 -12   45.00    5.70
 -10   2 -12   43.80    5.50
  10   2  12   50.09    5.20
 -10  -2 -12   57.39    4.10
  10  -2  12   42.80    4.90
  10  -2  12   50.09    5.20
 -10   2 -13   10.60    3.50
 -10   2 -13    3.10    2.60
  10   2  13    7.80    2.70
  10   2  13    5.80    3.10
  10   2  13    9.80    2.90
 -10  -2 -13    7.20    1.80
  10  -2  13   10.00    2.90
  10  -2  13    7.30    2.60
 -10   3  14  115.79    7.20
 -10  -3  14  136.29    8.50
  10   3 -13    0.00    1.80
  10   3 -13    2.20    2.10
 -10   3  13   -0.40    1.40
 -10  -3  13   -1.20    1.80
 -10  -3  13    0.20    1.90
 -10  -3  13    3.80    2.70
 -10  -3  13    0.20    1.30
  10   3 -12   44.70    5.00
  10   3 -12   43.10    5.00
 -10   3  12   39.70    4.30
 -10   3  12   35.30    4.00
 -10  -3  12   40.70    4.80
 -10  -3  12   45.80    5.10
  10  -3 -12   34.90    3.70
 -10  -3  12   51.09    6.30
 -10  -3  12   35.80    3.40
  10   3 -11    2.30    1.80
 -10   3  11    3.50    1.70
  10   3 -11    0.50    1.50
 -10   3  11    0.20    1.40
 -10  -3  11    1.40    2.20
 -10  -3  11    0.50    1.10
 -10  -3  11    0.50    1.50
 -10  -3  11   -2.70    1.30
  10   3 -10   13.40    2.80
 -10   3  10   13.90    2.40
 -10   3  10   16.50    2.50
  10   3 -10   12.00    2.60
  10  -3 -10   13.60    2.20
 -10  -3  10   10.40    3.40
  10  -3 -10   13.00    2.00
 -10  -3  10   17.60    2.80
 -10  -3  10   16.00    3.00
 -10  -3  10   15.40    2.90
 -10  -3  10   11.40    2.00
  10   3  -9   23.80    3.20
  10   3  -9   29.10    2.90
 -10   3   9   29.40    3.10
 -10   3   9   21.00    3.00
  10   3  -9   28.10    3.70
 -10  -3   9   28.30    3.00
  10  -3  -9   22.80    2.40
  10  -3  -9   26.50    2.60
 -10  -3   9   27.10    3.20
 -10  -3   9   32.70    3.50
 -10  -3   9   38.80    5.60
 -10  -3   9   23.80    3.50
 -10  -3   9   29.80    3.60
  10   3  -8   61.09    3.60
  10   3  -8   61.39    4.10
 -10   3   8   55.69    3.60
  10   3  -8   56.69    4.30
 -10   3   8   56.99    4.40
 -10   3   8   52.39    3.50
 -10  -3   8   59.29    3.70
  10  -3  -8   54.19    3.00
 -10  -3   8   51.89    3.90
 -10  -3   8   61.49    4.80
 -10  -3   8   59.29    3.90
  10  -3  -8   55.09    3.00
 -10  -3   8   55.69    6.30
  10   3  -7  296.37    9.60
 -10   3   7  291.87    8.20
 -10   3   7  248.48   10.20
 -10   3   7  284.77    8.70
  10   3  -7  291.17    8.80
  10   3  -7  289.77    9.90
 -10   3   7  288.87    8.10
 -10  -3   7  285.47   10.10
 -10  -3   7  297.47   12.80
 -10  -3   7  289.87    9.20
  10  -3  -7  285.97    7.70
  10  -3  -7  296.27    7.60
 -10  -3   7  286.37    9.30
 -10  -3   7  297.17   10.30
 -10  -3   7  269.07    9.00
 -10   3   6  153.58    4.90
  10   3  -6  160.38    5.80
 -10   3   6  148.89    5.30
  10   3  -6  160.88    6.30
 -10   3   6  152.18    5.40
  10   3  -6  152.58    6.50
 -10  -3   6  154.48    6.00
 -10  -3   6  148.89    6.10
 -10  -3   6  165.08    9.20
 -10  -3   6  159.68    6.70
 -10  -3   6  150.28    6.80
 -10  -3   6  156.18    6.10
 -10   3   5  216.38    5.90
  10   3  -5  235.78    7.30
 -10   3   5  223.38    6.40
  10   3  -5  213.58    7.60
 -10   3   5  216.28    5.80
  10   3  -5  213.88    7.40
 -10   3   5  224.18    6.40
 -10  -3   5  224.08    8.10
 -10  -3   5  224.08    8.00
 -10  -3   5  202.28   10.40
 -10  -3   5  218.68    7.30
 -10  -3   5  228.88    7.90
 -10  -3   5  209.08    7.10
 -10   3   4  454.85   10.80
  10   3  -4  450.95   12.50
 -10   3   4  465.45   10.40
  10   3  -4  447.86   12.10
 -10   3   4  472.25   10.30
 -10   3   4  448.06   10.80
 -10  -3   4  455.65   12.80
 -10  -3   4  425.06   18.10
 -10  -3   4  462.25   13.00
 -10  -3   4  452.85   12.90
 -10  -3   4  464.35   12.10
 -10  -3   4  449.26   11.90
 -10   3   3  164.28    4.60
 -10   3   3  169.78    4.40
  10   3  -3  162.48    6.00
 -10   3   3  174.88    4.30
 -10   3   3  169.88    4.70
 -10  -3   3  152.58    5.50
 -10  -3   3  159.58    5.70
 -10  -3   3  173.08    6.50
 -10  -3   3  161.78    6.60
 -10  -3   3  170.38   11.70
 -10  -3   3  153.68    6.10
 -10   3   2  336.27    7.80
 -10   3   2  342.97    7.90
  10   3  -2  333.07    9.80
 -10   3   2  337.97    8.00
 -10   3   2  347.37    7.80
 -10  -3   2  330.77    9.20
 -10  -3   2  340.87   10.70
 -10  -3   2  330.77    9.30
 -10  -3   2  318.17    9.80
 -10  -3   2  330.07   13.30
 -10   3   1   37.80    1.80
 -10   3   1   37.20    1.80
  10   3  -1   38.00    3.00
 -10   3   1   38.60    1.80
 -10   3   1   34.00    2.40
 -10   3   1   41.30    1.80
 -10  -3   1   32.20    2.70
 -10  -3   1   37.30    2.50
 -10  -3   1   41.00    5.10
 -10  -3   1   37.70    3.70
 -10  -3   1   38.40    2.60
 -10   3   0  343.57    8.10
  10   3   0  318.27    9.50
 -10   3   0  342.97    8.70
 -10   3   0  334.07    8.20
  10   3   0  317.47    9.90
 -10   3   0  330.87    8.00
  10   3   0  324.87    9.60
 -10   3   0  331.07    8.20
 -10  -3   0  320.47   13.00
 -10  -3   0  333.17    9.30
 -10  -3   0  338.87    9.40
 -10  -3   0  335.57    9.70
 -10  -3   0  315.37   10.80
  10   3   1    2.50    1.20
 -10   3  -1    3.80    0.90
 -10   3  -1    6.30    0.90
 -10   3  -1    6.30    1.20
 -10   3  -1    2.70    0.80
  10   3   1    4.60    1.40
  10   3   1    4.30    1.60
 -10   3  -1    3.00    0.90
 -10   3  -1    4.60    0.70
 -10  -3  -1    5.00    1.40
 -10  -3  -1    6.70    2.00
 -10  -3  -1    1.50    2.10
 -10  -3  -1    4.80    1.30
 -10  -3  -1    3.70    1.20
 -10   3  -2    2.90    1.10
  10   3   2    1.00    1.10
  10   3   2    2.60    1.10
 -10   3  -2    1.70    0.90
  10   3   2    1.20    1.40
 -10  -3  -2    4.60    2.00
 -10  -3  -2    2.30    1.20
  10  -3   2    2.60    0.70
 -10  -3  -2    2.80    2.30
 -10  -3  -2    2.80    1.20
  10  -3   2    2.20    0.80
 -10  -3  -2    0.40    1.20
 -10  -3  -2    2.50    1.20
  10   3   3  990.90   27.20
  10   3   3  963.80   23.00
 -10   3  -3  993.80   22.70
 -10   3  -3  965.20   22.70
  10  -3   3  954.50   21.30
 -10  -3  -3  975.50   26.90
 -10  -3  -3  987.60   23.50
 -10  -3  -3  958.20   23.20
  10  -3   3  972.50   21.50
 -10  -3  -3 1002.90   23.00
 -10  -3  -3  981.40   23.20
 -10   3  -4  104.99    5.00
  10   3   4  109.69    5.00
  10   3   4  110.79    5.70
 -10   3  -4  132.69    5.40
  10   3   4  110.29    5.10
 -10  -3  -4  117.59    5.50
 -10  -3  -4  117.29    5.30
 -10  -3  -4  113.09    5.50
 -10  -3  -4  107.19    6.90
  10  -3   4  118.39    4.30
  10   3   5   19.30    2.40
  10   3   5   25.70    2.80
  10   3   5   30.20    3.60
 -10   3  -5   25.00    2.90
 -10   3  -5   33.30    3.30
  10  -3   5   19.20    2.00
  10  -3   5   27.50    2.20
 -10  -3  -5   22.60    3.80
 -10  -3  -5   25.10    3.10
 -10  -3  -5   19.50    2.80
  10   3   6  124.89    5.90
 -10   3  -6  130.89    6.30
  10   3   6  139.29    6.80
  10   3   6  123.99    5.70
 -10   3  -6  133.99    6.20
 -10  -3  -6  126.29    7.50
  10  -3   6  128.99    5.20
 -10  -3  -6  135.89    6.60
 -10  -3  -6  120.99    6.20
  10  -3   6  124.49    5.20
  10   3   7    0.30    1.50
 -10   3  -7    3.80    1.70
  10   3   7    4.00    1.60
 -10   3  -7   -0.40    1.20
  10   3   7    1.00    1.50
 -10  -3  -7    0.50    1.50
  10  -3   7    2.50    1.30
  10  -3   7    2.70    1.30
 -10  -3  -7    3.80    2.20
 -10  -3  -7    0.20    1.50
 -10   3  -8    3.20    1.90
 -10   3  -8    3.50    1.80
  10   3   8    3.10    2.00
  10   3   8    2.00    1.40
  10   3   8    2.60    1.60
 -10  -3  -8    2.70    2.00
 -10  -3  -8    1.00    1.50
  10  -3   8    2.70    1.50
  10  -3   8    0.90    1.20
  10   3   9    5.10    2.00
  10   3   9    7.20    2.00
  10   3   9    6.60    2.40
 -10   3  -9    8.00    2.40
 -10   3  -9    6.20    2.20
  10  -3   9    6.10    1.80
 -10  -3  -9    8.00    2.60
  10  -3   9    4.80    1.70
 -10   3 -10    0.20    1.80
 -10   3 -10   -0.50    1.50
  10   3  10   -0.20    1.50
  10   3  10    0.90    1.60
  10   3  10    2.40    1.90
  10  -3  10    0.60    1.40
  10  -3  10    0.80    1.60
 -10  -3 -10   -0.70    1.60
  10   3  11    7.50    2.40
  10   3  11    9.30    3.10
  10   3  11    3.70    2.00
 -10   3 -11    7.30    2.80
 -10  -3 -11    7.60    2.40
  10  -3  11    8.00    2.40
 -10   4  10  126.99    4.90
 -10   4  10  127.19    5.10
  10   4 -10  115.89    6.70
 -10   4  10  126.39    5.10
  10   4 -10  125.49    6.60
 -10   4  10  123.89    4.90
 -10   4  10  120.19    7.50
 -10  -4  10  112.39    7.30
 -10  -4  10  127.99    9.50
 -10  -4  10  127.19    6.20
  10   4  -9    0.70    1.30
  10   4  -9    2.70    1.60
 -10   4   9    1.30    0.90
  10   4  -9    0.50    1.40
 -10   4   9    0.40    0.90
 -10   4   9   -0.20    1.60
 -10   4   9   -0.10    0.70
 -10   4   9    2.70    0.90
 -10  -4   9    1.80    1.60
 -10  -4   9    6.90    2.10
 -10  -4   9    0.40    1.40
 -10  -4   9    2.30    2.70
  10   4  -8    3.40    1.60
 -10   4   8    4.10    0.80
 -10   4   8    5.10    1.00
  10   4  -8    3.20    1.60
 -10   4   8    4.00    0.90
  10   4  -8    6.40    1.70
 -10   4   8    3.80    0.80
 -10   4   8    3.90    2.00
 -10  -4   8    4.60    3.40
 -10  -4   8    2.20    1.50
 -10  -4   8    3.90    1.80
 -10  -4   8    5.40    1.60
 -10  -4   8    6.20    2.10
  10   4  -7   -1.30    1.00
 -10   4   7    0.90    1.70
  10   4  -7    1.20    1.40
  10   4  -7    0.20    1.10
 -10  -4   7   -1.20    1.20
 -10  -4   7    0.20    1.10
 -10  -4   7    2.50    1.10
 -10  -4   7    2.20    1.50
 -10  -4   7    1.00    2.90
  10   4  -6    0.20    1.20
 -10   4   6   -0.40    1.50
 -10  -4   6   -0.20    1.40
 -10  -4   6    1.30    1.30
 -10  -4   6    1.00    1.40
 -10  -4   6    2.70    2.90
 -10  -4   6    0.30    0.90
 -10  -4   6   -0.30    1.20
  10   4  -5  233.28    8.00
 -10  -4   5  249.18   13.10
 -10  -4   5  222.68    9.00
 -10  -4   5  230.98    8.10
 -10  -4   5  236.18    8.30
 -10  -4   5  244.28    7.50
 -10  -4   5  228.68    7.30
 -10   4   4   92.69    5.20
  10   4  -4  103.09    4.90
 -10  -4   4   88.59    5.50
 -10  -4   4   89.09    7.90
 -10  -4   4   97.09    4.70
 -10  -4   4   91.19    4.10
 -10  -4   4   82.39    3.90
 -10   4   3   -0.90    1.00
  10   4  -3    3.00    1.40
 -10  -4   3   -0.50    1.10
 -10  -4   3   -0.80    0.80
 -10  -4   3    2.00    1.50
 -10  -4   3   -0.50    0.90
 -10  -4   3    1.50    1.40
 -10  -4   3    1.00    2.50
  10   4  -2    3.10    1.60
 -10   4   2    1.90    1.20
 -10  -4   2    0.90    1.00
 -10  -4   2    2.20    1.00
 -10  -4   2    1.70    1.20
 -10  -4   2    2.10    1.10
 -10  -4   2    2.60    2.60
 -10  -4   2    4.40    2.10
 -10   4   1   17.90    2.10
  10   4  -1   22.10    2.90
 -10  -4   1   14.70    1.80
 -10  -4   1   15.40    2.00
 -10  -4   1   14.10    4.10
 -10  -4   1   13.50    2.80
 -10  -4   1   16.60    2.10
 -10  -4   1   15.60    2.20
  10   4   0    2.30    1.60
 -10   4   0    5.20    1.10
 -10  -4   0    3.40    1.30
 -10  -4   0    2.80    1.20
 -10  -4   0    5.30    1.30
 -10  -4   0    2.30    1.10
 -10  -4   0    4.00    2.90
  10   4   1 1898.51   42.90
 -10   4  -1 1913.41   39.30
 -10  -4  -1 1870.71   40.70
 -10  -4  -1 1877.41   40.80
 -10  -4  -1 1929.61   48.70
 -10  -4  -1 1854.81   40.60
 -10  -4  -1 1897.01   41.00
 -10   4  -2   96.69    2.30
  10   4   2   83.59    4.40
  10   4   2   96.79    5.60
 -10  -4  -2   99.49    4.60
 -10  -4  -2   89.69    4.30
 -10  -4  -2   84.79    4.30
 -10  -4  -2  100.39    7.90
 -10  -4  -2   97.09    4.40
  10   4   3   76.79    4.20
  10   4   3   85.99    4.40
 -10   4  -3   79.59    2.80
 -10   4  -3   81.29    3.10
 -10   4  -3   85.49    2.90
 -10   4  -3   80.79    3.10
  10   4   3   85.19    5.50
 -10  -4  -3   92.89    7.60
 -10  -4  -3   80.29    4.10
 -10  -4  -3   86.89    4.40
 -10  -4  -3   85.29    4.40
  10   4   4    1.90    1.40
  10   4   4    2.60    1.30
 -10   4  -4    3.00    1.10
  10   4   4    4.90    2.00
 -10   4  -4    3.00    1.00
 -10  -4  -4    4.20    1.50
 -10  -4  -4    0.50    1.20
 -10  -4  -4    3.70    2.00
 -10  -4  -4    1.60    2.70
 -10   4  -5   52.99    3.40
 -10   4  -5   47.70    3.20
  10   4   5   57.59    5.30
  10   4   5   49.50    3.50
  10   4   5   49.90    3.50
 -10  -4  -5   49.10    3.40
 -10  -4  -5   45.90    3.70
 -10  -4  -5   42.00    3.20
  10  -4   5   52.89    2.00
  10  -4   5   46.70    1.90
 -10  -4  -5   59.09    7.00
 -10   4  -6   54.09    3.80
  10   4   6   40.20    4.60
 -10   4  -6   48.40    3.60
  10   4   6   49.10    3.60
  10   4   6   48.20    3.70
 -10  -4  -6   45.50    3.40
  10  -4   6   50.69    2.50
 -10  -4  -6   46.90    6.10
 -10  -4  -6   46.20    4.00
 -10  -4  -6   49.70    3.60
  10  -4   6   52.29    2.60
  10   4   7    6.20    1.80
 -10   4  -7   11.30    2.40
  10   4   7   10.80    2.10
 -10   4  -7    7.30    1.80
  10   4   7   13.30    3.00
 -10  -4  -7    4.80    1.70
 -10  -4  -7    8.80    3.40
  10  -4   7    8.50    1.50
 -11   0  17    1.20    2.70
 -11   0  17    1.20    2.50
 -11   0  16   80.39    6.70
 -11   0  16   68.89    7.20
  11   0 -16   82.99    6.60
  11   0 -15    1.30    2.20
 -11   0  15    0.10    1.90
 -11   0  15   -0.10    1.30
 -11   0  15    1.10    2.00
  11   0 -14    4.30    2.30
 -11   0  14    5.90    2.60
  11   0 -14    9.00    2.90
 -11   0  14    8.80    2.80
 -11   0  13    2.10    2.00
 -11   0  13   -0.20    1.20
 -11   0  13   -1.60    1.50
  11   0 -13   -1.00    1.50
  11   0 -13   -1.20    1.40
 -11   0  12   87.59    4.70
  11   0 -12   99.29    6.20
  11   0 -12   86.09    6.00
 -11   0  12   89.59    6.20
 -11   0  12   95.09    6.20
 -11   0  12   90.59    3.50
  11   0 -11    1.80    1.70
 -11   0  11   -0.50    0.80
  11   0 -11   -1.50    1.20
 -11   0  11   -0.80    1.50
 -11   0  11    0.70    1.10
 -11   0  11   -0.40    1.50
 -11   0  10    3.40    1.80
  11   0 -10    5.50    2.00
 -11   0  10    3.80    1.30
 -11   0  10    1.30    0.90
 -11   0  10    5.20    2.10
  11   0 -10   -0.20    1.70
 -11   0   9    1.60    1.10
 -11   0   9    0.30    1.20
  11   0  -9    1.10    1.10
  11   0  -9   -0.90    1.00
 -11   0   9   -0.40    1.20
 -11   0   8   37.10    3.70
  11   0  -8   40.00    3.10
 -11   0   8   34.50    3.50
  11   0  -8   41.90    3.30
 -11   0   8   39.20    2.60
 -11   0   7   -1.90    0.80
 -11   0   7   -0.50    1.00
  11   0  -7    0.20    0.90
 -11   0   7   -0.10    0.70
  11   0  -7    0.30    0.80
  11   0  -6  173.38    6.50
 -11   0   6  184.78    6.70
  11   0  -6  181.18    6.40
 -11   0   6  183.08    5.70
 -11   0   6  165.38    6.60
 -11   0   5   -1.20    0.90
  11   0  -5   -1.40    0.70
 -11   0   5   -0.80    0.70
 -11   0   5   -1.40    0.80
 -11   0   5    0.30    0.70
  11   0  -5   -0.80    0.80
  11   0  -4 1093.39   35.00
 -11   0   4 1108.69   36.20
  11   0  -3   -0.90    0.70
  11   0  -3    0.10    0.70
 -11   0   3    0.20    0.80
  11   0  -3    0.00    0.80
 -11   0   3   -0.80    0.80
 -11   0   3    0.30    0.80
 -11   0   3   -0.70    0.80
 -11   0   3    0.10    0.60
 -11   0   2   84.99    3.10
 -11   0   2   83.39    3.60
 -11   0   2   81.59    3.50
  11   0  -2   81.69    3.60
 -11   0   2   78.39    3.60
 -11   0   2   74.69    3.30
  11   0  -2   77.59    3.50
 -11   0   1   -0.80    0.70
  11   0  -1   -0.80    0.60
 -11   0   1    0.00    0.80
 -11   0   1    0.00    0.60
 -11   0   1    0.40    0.80
 -11   0   1   -0.50    0.80
  11   0  -1    0.20    0.70
  11   0  -1   -0.30    0.80
 -11   0   0 3607.94   85.29
  11   0   0 3510.95   84.99
  11   0   1   -0.10    0.80
 -11   0  -1    0.80    0.80
  11   0   1    0.20    0.60
 -11   0  -1   -0.20    0.80
 -11   0  -1    0.10    0.60
 -11   0  -3   -2.00    0.50
  11   0   3   -1.50    0.70
  11   0   3    0.50    0.60
 -11   0  -3   -0.10    0.90
  11   0   3    0.20    0.80
 -11   0  -3    0.30    0.60
  11   0   4    0.90    1.00
  11   0   4    2.20    1.10
 -11   0  -4    1.50    1.10
 -11   0  -4    1.60    0.80
 -11   0  -4    1.90    1.10
  11   0   4    2.00    0.70
  11   0   5    4.40    1.40
 -11   0  -5   -1.00    1.00
  11   0   5   -0.40    0.60
  11   0   5    0.30    1.00
 -11   0  -5   -0.60    1.00
 -11   0  -6 1107.59   27.30
  11   0   6 1127.29   24.70
  11   0   6 1103.19   26.50
  11   0   6 1126.89   26.30
 -11   0  -6 1108.39   27.10
  11   0   7    0.40    1.40
 -11   0  -7    0.60    1.50
  11   0   7    0.60    0.80
  11   0   7    2.70    1.60
 -11   0  -7    0.30    1.50
  11   0   8  264.47    8.00
  11   0   8  256.87    9.70
 -11   0  -8  270.17   10.30
  11   0   8  276.17    9.60
 -11   0  -8  268.67   10.50
 -11   0  -9    1.10    1.90
  11   0   9    1.00    1.80
 -11   0  -9   -4.00    1.10
  11   0   9   -0.10    1.10
  11   0   9    1.80    1.60
  11   0  10   35.70    4.10
 -11   0 -10   45.00    5.10
 -11   0 -10   45.70    5.20
  11   0  10   38.00    2.90
  11   0  10   39.30    5.90
  11   0  11    1.30    1.60
  11   0  11    0.00    1.60
 -11   0 -11    0.00    1.80
  11   0  11   -0.50    1.00
  11   0  12   49.50    5.20
 -11   0 -12   46.50    5.80
 -11   0 -12   44.30    5.60
  11   0  12   57.29    5.60
  11   0  12   58.79    3.80
  11   0  13   -0.90    1.00
  11   0  13    4.60    2.50
  11   0  13   -0.90    1.60
  11   0  14    1.20    2.00
  11   0  14    1.40    2.20
  11   0  14   -0.50    1.20
 -11   0 -14    0.40    2.30
  11   1 -16   15.80    3.80
 -11   1  16   17.70    4.00
 -11   1  16   16.00    4.30
 -11  -1  16   14.20    3.80
 -11  -1  16   22.40    5.10
 -11   1  15   18.40    3.90
  11   1 -15   11.40    3.10
 -11   1  15   12.00    3.20
  11   1 -15   13.20    3.40
 -11  -1  15   17.00    3.80
 -11  -1  15   13.30    3.40
 -11  -1  15    8.00    1.60
 -11  -1  15   11.30    2.20
  11   1 -14   71.49    5.80
 -11   1  14   64.89    6.30
 -11   1  14   65.49    6.30
 -11  -1  14   77.59    6.40
 -11  -1  14   73.89    4.30
  11  -1 -14   66.09    5.40
 -11  -1  14   79.19    4.40
 -11  -1  14   78.29    6.20
  11  -1 -14   66.99    5.70
 -11   1  13    8.50    2.60
  11   1 -13   13.90    3.20
 -11   1  13   14.60    3.10
  11   1 -13   13.70    3.10
  11  -1 -13    9.90    2.70
 -11  -1  13   11.60    3.10
  11  -1 -13   13.50    2.90
 -11  -1  13    9.30    1.80
 -11  -1  13   11.60    2.20
 -11   1  12   79.39    5.70
  11   1 -12   88.99    5.90
  11   1 -12   72.59    5.60
 -11   1  12   87.09    6.00
 -11  -1  12   87.29    4.40
 -11  -1  12   94.49    6.40
  11  -1 -12   91.29    5.90
 -11  -1  12   78.69    4.80
 -11  -1  12   83.79    6.00
  11  -1 -12  103.79    5.90
 -11   1  11   21.20    3.30
  11   1 -11   24.00    3.40
 -11   1  11   25.10    3.50
  11   1 -11   24.90    3.60
 -11  -1  11   28.60    3.40
  11  -1 -11   23.80    3.30
 -11  -1  11   26.70    2.70
 -11  -1  11   27.50    3.90
 -11  -1  11   21.10    3.50
  11  -1 -11   22.20    3.10
 -11   1  10  251.87    6.50
 -11   1  10  248.48    9.70
  11   1 -10  260.77    9.60
  11   1 -10  260.77    9.90
 -11   1  10  260.47    9.70
 -11  -1  10  253.77    9.10
 -11  -1  10  259.57    7.90
  11  -1 -10  264.07    9.60
 -11  -1  10  251.77   10.00
  11  -1 -10  233.48    9.00
 -11  -1  10  232.78    9.60
 -11   1   9  142.39    6.50
 -11   1   9  140.39    4.50
  11   1  -9  148.19    6.60
  11   1  -9  142.29    6.70
 -11   1   9  133.59    6.50
  11  -1  -9  143.49    6.30
  11  -1  -9  134.19    6.20
 -11  -1   9  147.79    7.10
 -11  -1   9  136.89    5.20
 -11  -1   9  153.98    6.60
 -11  -1   9  146.69    6.90
  11   1  -8  531.25   15.50
 -11   1   8  566.24   15.70
 -11   1   8  560.04   15.40
  11   1  -8  568.04   15.50
 -11  -1   8  571.94   13.90
 -11  -1   8  527.55   15.80
 -11  -1   8  554.84   15.50
  11  -1  -8  560.34   15.10
  11  -1  -8  572.14   15.00
  11   1  -7   83.99    3.80
 -11   1   7   75.49    4.20
 -11   1   7   75.59    4.40
  11   1  -7   79.49    4.30
  11   1  -7   85.39    4.60
  11  -1  -7   87.79    4.20
 -11  -1   7   81.49    4.60
  11  -1  -7   74.59    4.10
 -11  -1   7   77.89    4.60
 -11  -1   7   83.29    3.60
 -11   1   6  288.07    8.90
 -11   1   6  291.57    9.00
  11   1  -6  278.77    8.80
  11   1  -6  283.27    9.10
  11   1  -6  277.67    8.00
  11  -1  -6  278.77    8.30
 -11  -1   6  286.07    8.80
 -11  -1   6  286.37    7.90
 -11  -1   6  283.17    9.40
 -11  -1   6  280.87    9.20
  11  -1  -6  274.67    8.50
  11   1  -5   30.40    2.80
 -11   1   5   28.90    2.10
 -11   1   5   30.30    2.40
  11   1  -5   27.10    2.10
  11   1  -5   28.90    2.40
 -11   1   5   28.00    2.20
 -11   1   5   28.50    2.70
  11  -1  -5   27.40    2.10
 -11  -1   5   27.90    2.40
 -11  -1   5   29.90    2.00
  11  -1  -5   29.50    2.20
 -11  -1   5   25.20    2.70
 -11  -1   5   30.00    3.00
 -11  -1   5   30.80    2.40
 -11   1   4   61.89    3.20
 -11   1   4   56.39    2.90
  11   1  -4   56.29    2.70
 -11   1   4   56.39    2.90
 -11   1   4   57.59    2.70
 -11   1   4   57.79    3.10
  11   1  -4   57.79    3.30
  11   1  -4   55.09    3.10
 -11  -1   4   51.49    4.30
 -11  -1   4   55.29    3.10
 -11  -1   4   56.69    2.80
  11  -1  -4   54.59    2.90
  11  -1  -4   60.39    2.90
 -11  -1   4   54.69    3.10
 -11  -1   4   63.59    3.40
 -11   1   3  238.98    6.90
 -11   1   3  242.78    7.20
  11   1  -3  240.18    7.40
  11   1  -3  250.07    6.90
 -11   1   3  267.07    6.80
  11   1  -3  247.08    7.60
 -11   1   3  247.28    7.40
 -11   1   3  238.88    6.90
 -11  -1   3  252.47    7.90
 -11  -1   3  245.78    7.40
 -11  -1   3  245.68    7.00
 -11  -1   3  251.57    7.40
 -11  -1   3  241.68    7.60
 -11   1   2  262.47    7.20
  11   1  -2  259.37    7.80
 -11   1   2  255.87    6.70
 -11   1   2  253.97    7.30
  11   1  -2  250.67    7.70
  11   1  -2  257.37    7.10
 -11   1   2  252.57    7.10
 -11   1   2  273.27    7.60
 -11  -1   2  269.37    7.60
 -11  -1   2  270.97    7.70
 -11  -1   2  256.87    7.90
 -11  -1   2  271.07    7.90
 -11  -1   2  263.27    7.40
  11  -1  -2  265.17    7.40
  11   1  -1  195.18    6.30
 -11   1   1  205.38    6.20
 -11   1   1  199.78    5.30
 -11   1   1  202.88    6.00
  11   1  -1  202.08    6.00
  11   1  -1  198.18    6.50
 -11   1   1  205.38    5.90
 -11   1   1  196.98    6.10
 -11  -1   1  197.08    6.10
 -11  -1   1  194.68    6.40
 -11  -1   1  204.98    6.40
  11  -1  -1  200.18    6.00
 -11  -1   1  210.38    6.30
  11  -1  -1  202.08    6.00
 -11  -1   1  202.68    6.60
 -11   1   0 1113.69   33.70
  11   1   0 1089.49   35.40
 -11  -1   0 1133.59   35.70
  11   1   1  166.18    5.70
 -11   1  -1  166.28    5.60
  11   1   1  168.38    5.90
 -11   1  -1  177.78    4.50
 -11   1  -1  176.38    5.60
  11   1   1  176.78    5.50
 -11  -1  -1  175.58    5.90
  11  -1   1  182.68    5.70
  11  -1   1  177.58    5.50
  11  -1   1  175.18    4.60
 -11  -1  -1  179.18    6.00
 -11  -1  -1  170.28    5.80
  11   1   2 1055.49   24.00
 -11  -1  -2 1067.99   24.20
 -11  -1  -2 1049.79   24.30
  11   1   3  194.88    6.50
 -11   1  -3  196.68    6.80
  11   1   3  204.38    6.40
  11   1   3  193.98    6.70
 -11   1  -3  194.88    5.00
 -11  -1  -3  191.98    6.80
 -11  -1  -3  185.58    6.60
  11  -1   3  190.78    6.40
  11  -1   3  195.58    6.30
  11  -1   3  193.78    4.70
 -11  -1  -3  201.28    6.80
  11   1   4    4.90    1.30
  11   1   4    4.30    1.20
 -11   1  -4    1.90    1.20
 -11   1  -4    0.90    1.00
  11   1   4    1.80    1.10
  11  -1   4    3.50    1.20
  11  -1   4    3.70    0.60
 -11  -1  -4    3.10    1.40
 -11  -1  -4    2.70    1.20
  11  -1   4    2.70    1.10
 -11  -1  -4    5.20    1.50
  11   1   6  271.87    8.70
  11   1   6  277.67    9.20
 -11   1  -6  283.77    9.80
  11   1   6  272.17    9.40
 -11   1  -6  294.37   10.20
  11  -1   6  278.97    9.10
 -11  -1  -6  289.47    9.90
  11  -1   6  278.17    6.60
 -11  -1  -6  290.17   10.10
  11  -1   6  288.77    9.40
 -11  -1  -7 2242.38   50.99
 -11  -1  -7 2270.47   50.69
  11   1   8   65.99    4.40
  11   1   8   61.59    4.50
 -11   1  -8   60.89    4.80
 -11   1  -8   62.49    4.90
  11   1   8   67.29    4.10
  11  -1   8   60.49    4.40
 -11  -1  -8   65.09    5.00
  11  -1   8   67.19    2.50
 -11  -1  -8   61.69    4.80
  11  -1   8   73.19    5.30
  11   1   9  416.36   13.40
  11   1   9  424.56   12.40
  11   1   9  409.86   13.10
 -11   1  -9  390.56   14.10
 -11   1  -9  411.76   14.10
 -11  -1  -9  411.06   14.10
 -11  -1  -9  390.46   14.10
  11  -1   9  409.96   13.20
  11  -1   9  410.46    9.80
  11  -1   9  402.66   12.90
  11   1  10   37.40    3.70
 -11   1 -10   29.60    4.40
 -11   1 -10   35.30    4.60
  11   1  10   31.60    4.00
 -11  -1 -10   32.70    4.50
  11  -1  10   43.40    4.50
  11  -1  10   35.20    2.60
 -11  -1 -10   34.40    4.70
  11  -1  10   28.10    3.80
  11   1  11    7.10    2.40
 -11   1 -11    4.60    2.40
  11   1  11    6.50    2.00
  11   1  11    6.20    2.30
  11  -1  11    5.40    2.30
 -11  -1 -11    6.00    2.60
  11  -1  11    3.40    1.00
 -11   1 -12   23.80    4.30
  11   1  12   24.30    3.90
  11   1  12   18.20    3.40
 -11   1 -12   27.40    4.60
  11   1  12   24.30    3.40
  11  -1  12   21.50    2.00
  11  -1  12   22.20    3.70
 -11  -1 -12   13.90    3.60
  11  -1  12   19.50    3.50
 -11   1 -13    1.90    2.50
  11   1  13    2.50    2.10
  11   1  13    4.80    2.00
  11   1  13    4.50    2.30
  11  -1  13    0.90    1.90
  11  -1  13    5.10    1.20
  11  -1  13    1.40    2.00
 -11   2  15   16.10    5.20
  11   2 -15    9.10    3.20
  11   2 -15   11.10    3.20
 -11   2  15   17.50    4.10
 -11  -2  15   14.50    2.30
 -11  -2  15   18.00    4.10
 -11  -2  15   18.50    4.00
 -11   2  14   25.90    4.10
 -11   2  14   41.10    4.90
  11   2 -14   33.00    4.90
 -11  -2  14   29.40    4.70
 -11  -2  14   33.50    4.60
 -11  -2  14   35.90    3.40
 -11  -2  14   33.60    5.00
 -11   2  13    1.40    1.80
 -11   2  13    4.70    2.20
  11   2 -13    2.80    2.30
  11   2 -13   -0.70    1.60
 -11  -2  13   -1.80    1.70
  11  -2 -13    2.30    1.80
 -11  -2  13   -0.40    2.20
 -11  -2  13    1.50    1.20
 -11  -2  13    2.30    1.90
 -11   2  12   10.10    2.70
  11   2 -12   13.50    3.10
 -11   2  12    6.20    2.20
  11   2 -12    9.00    2.70
  11  -2 -12   11.90    2.50
 -11  -2  12   12.10    2.00
  11  -2 -12   11.40    2.50
 -11  -2  12   11.20    2.80
 -11  -2  12   16.20    3.30
 -11  -2  12   14.60    3.30
  11   2 -11   53.39    5.10
 -11   2  11   47.60    4.70
  11   2 -11   50.29    4.90
 -11   2  11   51.79    4.20
  11  -2 -11   45.80    3.80
  11  -2 -11   46.00    3.90
 -11  -2  11   50.79    5.40
 -11  -2  11   46.00    5.00
 -11  -2  11   54.29    3.40
  11   2 -10  128.79    6.60
 -11   2  10  131.39    6.70
 -11   2  10  132.89    6.60
  11   2 -10  138.39    8.20
 -11   2  10  132.39    4.80
 -11  -2  10  131.99    7.10
  11  -2 -10  128.59    6.10
 -11  -2  10  143.89    7.50
 -11  -2  10  128.09    7.40
  11  -2 -10  126.49    6.00
 -11  -2  10  139.09    5.40
 -11   2   9   91.09    5.20
 -11   2   9   99.29    4.40
  11   2  -9   96.29    5.60
  11   2  -9   94.39    5.40
 -11   2   9   98.79    5.20
  11  -2  -9   92.89    4.90
 -11  -2   9   92.99    5.60
  11  -2  -9  101.09    4.90
 -11  -2   9   93.99    4.30
 -11  -2   9   97.59    5.90
 -11  -2   9   93.59    6.30
 -11   2   8    1.50    1.20
 -11   2   8   -1.60    1.20
  11   2  -8    1.30    1.50
  11   2  -8    2.50    1.10
 -11   2   8    0.40    1.30
  11   2  -8    1.70    1.40
  11  -2  -8    0.40    1.10
 -11  -2   8    0.30    1.40
 -11  -2   8    1.20    1.60
 -11  -2   8   -0.70    1.70
  11  -2  -8    1.80    1.20
 -11  -2   8    0.50    0.90
 -11  -2   8    1.50    1.20
  11   2  -7  100.79    4.40
 -11   2   7   98.29    4.80
  11   2  -7   99.19    5.00
 -11   2   7   97.79    4.90
  11   2  -7  101.69    5.30
 -11   2   7   98.29    4.90
 -11  -2   7   92.79    5.30
 -11  -2   7  102.19    4.40
 -11  -2   7   99.69    5.50
 -11  -2   7   94.99    4.90
 -11  -2   7  106.69    5.00
  11  -2  -7   87.89    4.20
 -11  -2   7   98.69    6.30
  11  -2  -7   95.79    4.20
 -11   2   6  770.02   19.00
  11   2  -6  804.32   19.80
 -11   2   6  755.12   18.80
  11   2  -6  770.82   18.40
  11   2  -6  814.02   19.60
 -11   2   6  786.12   18.40
 -11   2   6  767.22   19.80
  11  -2  -6  775.12   18.30
 -11  -2   6  768.62   21.70
  11  -2  -6  794.72   18.10
 -11  -2   6  794.12   19.40
 -11  -2   6  772.62   19.90
 -11  -2   6  763.82   19.10
 -11  -2   6  785.52   20.20
  11   2  -5   21.40    2.50
 -11   2   5   21.70    2.90
 -11   2   5   16.30    1.70
  11   2  -5   14.60    1.80
 -11   2   5   16.60    2.00
 -11   2   5   13.00    1.80
  11   2  -5   12.30    1.90
 -11   2   5   16.30    1.80
 -11  -2   5   20.80    2.20
 -11  -2   5   14.90    2.10
 -11  -2   5   20.70    3.40
 -11  -2   5   17.50    2.20
  11  -2  -5   16.10    1.70
  11  -2  -5   16.60    1.70
 -11  -2   5   15.50    2.30
 -11  -2   5   21.90    2.70
 -11   2   4   50.19    2.80
 -11   2   4   50.59    2.50
  11   2  -4   49.99    3.20
 -11   2   4   53.39    2.50
  11   2  -4   48.60    2.80
  11   2  -4   54.79    3.10
 -11   2   4   54.49    2.90
 -11  -2   4   47.10    3.30
 -11  -2   4   50.59    4.30
 -11  -2   4   51.59    3.30
 -11  -2   4   47.80    2.90
 -11  -2   4   45.20    2.90
 -11   2   3  201.48    5.70
 -11   2   3  196.98    6.00
  11   2  -3  199.88    6.80
 -11   2   3  169.98    7.40
 -11   2   3  194.88    5.60
  11   2  -3  195.78    6.30
 -11   2   3  196.08    6.10
 -11  -2   3  194.08    6.80
 -11  -2   3  197.28    6.50
 -11  -2   3  201.48    6.70
 -11  -2   3  218.38    7.40
 -11  -2   3  200.28    7.00
 -11   2   2   51.89    2.40
 -11   2   2   53.99    2.60
 -11   2   2   47.90    3.80
 -11   2   2   56.79    2.50
 -11   2   2   48.60    2.60
  11   2  -2   51.39    3.10
  11   2  -2   49.80    2.90
 -11  -2   2   53.39    3.00
 -11  -2   2   46.20    3.00
 -11  -2   2   52.29    3.00
 -11  -2   2   55.29    3.30
 -11  -2   2   51.09    3.20
 -11   2   1  903.31   19.80
  11   2  -1  838.12   20.80
 -11   2   1  896.61   20.00
 -11   2   1  890.31   23.10
 -11   2   1  899.41   19.90
 -11   2   1  905.21   19.70
  11   2  -1  891.01   20.90
  11   2  -1  891.11   20.70
 -11  -2   1  893.11   21.30
 -11  -2   1  910.61   20.70
 -11  -2   1  865.41   20.80
 -11  -2   1  896.21   20.70
 -11  -2   1  916.91   21.30
 -11   2   0   -0.20    0.40
 -11   2   0   -0.50    0.50
  11   2   0    0.20    0.80
 -11   2   0   -1.10    1.10
 -11   2   0   -0.50    0.50
  11   2   0    0.30    1.00
 -11   2   0    0.80    0.70
  11   2   0    0.70    0.90
 -11  -2   0    1.10    0.90
 -11  -2   0   -0.10    0.70
  11  -2   0    0.90    0.60
  11  -2   0    0.70    0.80
 -11  -2   0    1.20    0.90
  11   2   1   11.30    1.70
  11   2   1   11.30    1.70
  11   2   1   11.10    1.70
 -11   2  -1   15.30    1.70
 -11   2  -1    9.90    1.50
 -11   2  -1   12.50    0.80
  11  -2   1   12.80    1.50
 -11  -2  -1   14.50    2.20
  11  -2   1   13.20    1.50
 -11  -2  -1   14.10    1.90
 -11  -2  -1   12.50    1.70
 -11  -2  -1   14.50    1.90
 -11   2  -2  555.74   13.50
 -11   2  -2  543.95   11.00
  11   2   2  541.75   13.80
  11   2   2  533.35   13.90
  11   2   2  536.05   14.00
 -11   2  -2  537.45   13.60
 -11  -2  -2  523.65   14.60
 -11  -2  -2  528.85   13.80
  11  -2   2  522.75   13.00
  11  -2   2  521.55   12.90
 -11  -2  -2  532.65   14.00
  11   2   3  141.99    5.60
  11   2   3  145.69    5.90
 -11   2  -3  135.49    5.40
  11   2   3  141.59    5.70
 -11   2  -3  155.88    5.80
 -11  -2  -3  135.89    5.60
  11  -2   3  152.08    5.10
 -11  -2  -3  147.49    6.00
 -11  -2  -3  140.19    6.30
  11  -2   3  144.69    5.20
  11   2   5  454.65   12.60
 -11   2  -5  446.26   13.00
  11   2   5  446.66   12.70
 -11   2  -5  443.16   13.10
  11   2   5  445.66   12.90
 -11  -2  -5  432.76   13.00
 -11  -2  -5  428.76   13.30
  11  -2   5  449.95   12.30
 -11   2  -6    2.00    1.60
  11   2   6    4.20    1.60
  11   2   6    2.00    1.40
  11   2   6    2.30    1.50
 -11   2  -6    0.80    1.40
 -11  -2  -6    1.60    1.40
  11  -2   6    4.50    1.50
 -11  -2  -6    5.40    2.00
 -11   2  -7    9.00    2.20
  11   2   7    7.60    2.00
  11  -2   7    8.90    1.90
 -11  -2  -7    9.00    2.30
 -11  -2  -7    2.90    1.80
  11  -2   7    8.60    2.00
 -11   2  -8   73.39    5.30
  11   2   8   70.09    4.70
  11   2   8   68.59    4.70
  11   2   8   71.39    4.60
 -11   2  -8   58.59    4.80
 -11  -2  -8   57.89    4.90
  11  -2   8   74.69    4.40
 -11  -2  -8   69.79    5.20
  11  -2   8   73.69    4.70
 -11   2  -9  114.99    7.00
  11   2   9  109.49    6.00
  11   2   9   97.39    5.90
 -11   2  -9  104.69    6.60
  11   2   9  114.69    6.00
 -11  -2  -9   87.69    6.30
 -11  -2  -9   99.79    6.40
  11  -2   9  104.89    5.70
  11  -2   9  101.49    5.80
  11   2  10  411.26   13.60
 -11   2 -10  390.26   14.60
  11   2  10  380.66   13.00
 -11   2 -10  382.86   14.20
  11   2  10  409.66   13.40
 -11  -2 -10  380.36   14.30
  11  -2  10  393.96   13.30
  11  -2  10  409.76   13.10
  11   2  11   37.30    4.50
  11   2  11   29.70    4.00
 -11   2 -11   29.40    4.60
 -11   2 -11   33.40    5.00
  11   2  11   24.30    3.70
  11  -2  11   38.80    4.40
  11  -2  11   32.00    4.00
  11   2  12   11.00    3.00
  11   2  12   14.00    3.10
 -11   2 -12   14.20    3.70
 -11   2 -12   11.50    3.40
  11   2  12   19.40    3.60
 -11  -2 -12   15.90    2.70
  11  -2  12   15.60    3.10
  11   3 -13   34.60    4.70
 -11   3  13   23.80    3.50
  11   3 -13   27.50    4.10
 -11  -3  13   27.50    3.10
 -11  -3  13   31.20    4.50
 -11  -3  13   31.40    4.60
 -11  -3  13   31.20    5.10
 -11   3  12   23.80    3.30
  11   3 -12   26.20    3.90
  11   3 -12   32.70    4.50
 -11   3  12   19.90    3.20
 -11  -3  12   21.70    3.80
 -11  -3  12   23.00    4.50
 -11  -3  12   21.10    3.70
  11  -3 -12   22.70    3.10
 -11  -3  12   22.10    2.80
 -11   3  11   28.50    3.50
 -11   3  11   27.60    3.40
  11   3 -11   32.20    4.10
  11   3 -11   26.50    3.90
 -11  -3  11   26.80    3.90
 -11  -3  11   27.10    3.00
  11  -3 -11   30.40    3.70
 -11  -3  11   28.40    4.10
 -11  -3  11   26.10    4.70
 -11   3  10    0.90    1.20
 -11   3  10    1.30    1.50
  11   3 -10   -1.80    1.20
  11   3 -10    2.40    1.70
 -11   3  10    0.20    1.10
 -11  -3  10   -0.10    2.00
  11  -3 -10    0.30    1.00
[truncated: 412,075 more chars]
